# Supplementary material for: Genomic, Habitat, and Leaf Shape Analyses Reveal a Possible Cryptic Species and Vulnerability to Climate Change in a Threatened Daisy
Source: Life (Basel). 2021 Jun 11;11(6):553. doi: 10.3390/life11060553 (PMC8231295; doi:10.3390/life11060553)
Supplement: Supplementary file 1 [file life-11-00553-s001.zip]

Archive with 7 entries (4 files):
- Supplementary_files/
- Supplementary_files/Olearia_pannosa.vcf
- __MACOSX/
- __MACOSX/Supplementary_files/
- __MACOSX/Supplementary_files/._Olearia_pannosa.vcf
- Supplementary_files/genetic_RDA_covariates.xlsx
- __MACOSX/Supplementary_files/._genetic_RDA_covariates.xlsx
