# Supplementary material for: Genomic, Habitat, and Leaf Shape Analyses Reveal a Possible Cryptic Species and Vulnerability to Climate Change in a Threatened Daisy
Source: Life (Basel). 2021 Jun 11;11(6):553. doi: 10.3390/life11060553 (PMC8231295; doi:10.3390/life11060553)
Supplement: Supplementary file 1 [file life-11-00553-s001.zip › Supplementary_files/Olearia_pannosa.vcf]

##fileformat=VCFv4.2
##fileDate=20180806
##source="Stacks v1.47"
##INFO=<ID=NS,Number=1,Type=Integer,Description="Number of Samples With Data">
##INFO=<ID=AF,Number=.,Type=Float,Description="Allele Frequency">
##FORMAT=<ID=GT,Number=1,Type=String,Description="Genotype">
##FORMAT=<ID=DP,Number=1,Type=Integer,Description="Read Depth">
##FORMAT=<ID=AD,Number=1,Type=Integer,Description="Allele Depth">
##FORMAT=<ID=GL,Number=.,Type=Float,Description="Genotype Likelihood">
##INFO=<ID=locori,Number=1,Type=Character,Description="Orientation the corresponding Stacks locus aligns in">
#CHROM	POS	ID	REF	ALT	QUAL	FILTER	INFO	FORMAT	ANG_01-I12_TCCGACA	ANG_02-I12_GGTGGCCA	ANG_03-I6_GGTA	ANG_04-I12_GAGCG	ANG_05-I6_TATAA	ANG_06-I6_TGCTCA	ANG_07-I6_TCACAG	ANG_08-I6_CTAGACA	ANG_09-I6_TTGTTGCA	ANG_10-I12_CGGCA	BEA_01-I6_ACATA	BEA_02-I6_TTGTCTGA	BEA_03-I6_GAGTCCA	BEA_04-I6_AATGCA	BR_01-I12_CGTACA	BR_02-I12_GACCTCA	BR_03-I12_CCACCATG	BR_04-I6_TTGA	BR_05-I6_CCACG	BR_06-I6_ACGAG	BR_07-I6_ATGACA	BR_08-I6_ACTCGCA	BR_09-I6_CCACCATG	BR_10-I12_TCTGG	CLE_01-I12_ATGACA	CLE_02-I12_CTAGACA	CLE_03-I12_CCAATCAG	CLE_04-I6_GTAT	CLE_05-I6_CGGCA	CLE_06-I6_CGTACA	CLE_07-I6_TGGACCA	CLE_08-I6_GGTGGCCA	CLE_09-I12_AGATCCA	CLE_10-I12_TGGACCA	CLE_11-I12_GAGTCCA	COUL_01-I12_TTGTTGCA	CUM_01-I12_GACTAA	CUM_02-I12_ACTCGCA	CUM_03-I12_TTGTTGCA	CUM_04-I6_ATTG	CUM_05-I6_ACATA	CUM_06-I6_AATGCA	CUM_07-I6_AGATCCA	CUM_08-I6_AGCATCA	CUM_09-I12_CCGTCA	DUT_01-I12_GGTA	DUT_02-I12_TTACGA	DUT_03-I12_CATAGCA	DUT_04-I12_TTGCCACA	DUT_05-I12_TTGTCTGA	DUT_06-I6_CCAG	DUT_07-I6_AACCA	DUT_08-I6_GAAGA	DUT_09-I6_GACTAA	DUT_10-I6_GACCTCA	DUT_11-I6_AACAACGT	DUT_12-I12_CCAG	DUT_13-I6_TTGTCTGA	DUT_14-I12_ATTG	DUT_15-I12_GTAT	DUT_16-I12_TATAA	DUT_17-I12_CTCAG	DUT_18-I12_ACGAG	DUT_19-I12_CGTACA	DUT_20-I12_GTTCCA	DUT_21-I12_ATGACA	DUT_22-I12_CATAGCA	DUT_23-I12_GACCTCA	DUT_24-I12_AGCATCA	FIN_01-I6_GGTCGTAA	FIN_02-I12_AGATCCA	FIN_03-I12_CCATAGA	FIN_04-I6_GTCGGA	FIN_05-I6_GTTCCA	FIN_06-I12_TTGA	FIN_07-I12_CGGT	FIN_08-I12_GAAGA	FIN_09-I12_AACCA	KEI_01-I6_AACT	KEI_02-I6_GGTGGCCA	KEI_03-I6_GACCTCA	KEI_04-I6_GACTAA	KEI_05-I6_ACGAG	KEI_06-I6_AACCA	KEI_07-I12_TTGA	KEI_08-I6_CCAATCAG	KIN_01-I6_CCGTCA	KIN_02-I6_CATAGCA	KIN_03-I6_CTCAG	KIN_04-I6_ATTG	MAN_01-I12_CCGTCA	MAN_02-I6_TGCG	MAN_03-I12_ACGAG	MEL_01-I12_TGGACCA	MEL_02-I12_AACAACGT	MEL_03-I12_TTGTCTGA	MEL_04-I12_TTGCCACA	MEL_05-I12_CCACCATG	MEL_06-I12_GGTCGTAA	MEL_07-I12_GGTGGCCA	MEL_08-I12_AACAACGT	MEL_09-I12_AACGAATT	MEL_10-I12_CCAATCAG	MIL_01-I6_TTGTTGCA	MIL_02-I6_GTCGGA	MIL_03-I6_GAGCG	MIL_04-I6_GGTA	MIN_01-I6_CGGT	MIN_02-I12_TCTGG	MIN_03-I12_AACCA	MIN_04-I12_TGCG	MIN_05-I6_AACGAATT	MIN_06-I6_AGCATCA	MIN_07-I6_TCCGACA	MIN_08-I6_TTACGA	MIN_09-I6_TCTGG	MIN_10-I12_GTTCCA	MON_01-I6_CCATAGA	MON_02-I12_CTCAG	MON_03-I6_TGGACCA	MON_04-I6_CGGCA	MON_06-I12_GAAGA	MON_07-I6_CGTACA	MON_08-I12_CCAG	MON_09-I12_TATAA	MOO_01-I6_GTAT	MOO_02-I12_AATGCA	MOO_03-I12_GTAT	MOO_04-I6_TTGCCACA	MOO_05-I6_GGTCGTAA	MOO_06-I6_GGTGAGCT	MOO_07-I6_GAAGA	MOO_08-I12_CGGCA	MOO_09-I12_ATTG	MOO_10-I12_GAGCG	NAR_01-I12_TGCTCA	NAR_02-I12_AACT	NAR_03-I6_AGATCCA	NEW_02-I12_TTACGA	NEW_03-I12_TCACAG	NEW_04-I6_AACT	NEW_05-I6_GAGCG	NEW_08-I12_ACTCGCA	NEW_09-I12_GACTAA	PET_01-I12_TGCG	PET_02-I12_CCACG	PET_03-I12_ACATA	PET_04-I12_TGCTCA	PET_05-I12_GTCGGA	PET_06-I12_TCCGACA	QUO_01-I12_GTCGGA	QUO_02-I12_AGCATCA	QUO_03-I12_GGTCGTAA	QUO_04-I6_CGGT	QUO_05-I6_CCATAGA	QUO_06-I6_AACGAATT	QUO_07-I12_AATGCA	ROB_01-I12_CCACG	ROB_02-I6_TGCTCA	ROB_03-I6_ACTCGCA	ROB_04-I6_ATGACA	ROB_05-I6_CCACG	ROB_06-I6_AACAACGT	ROB_07-I6_CCAG	RUS_01-I12_TCACAG	RUS_02-I12_GAGTCCA	RUS_03-I12_AACGAATT	RUS_04-I6_TGCG	RUS_05-I6_TCTGG	RUS_06-I6_TTACGA	RUS_07-I6_TCCGACA	RUS_08-I6_TTGCCACA	RUS_09-I6_CCAATCAG	RUS_10-I12_CTAGACA	RUS_11-I12_CCATAGA	TAN_02-I12_ACATA	TAN_03-I6_TCACAG	TAN_05-I6_GTTCCA	TAN_06-I6_CTAGACA	TAN_07-I12_CGGT	TAN_08-I6_TTGA	TAN_09-I6_TATAA	TAN_10-I6_CCACCATG	TAR_01-I12_GGTA	TAR_02-I12_AACT	TAR_03-I6_CTCAG	TAR_04-I6_CCGTCA	TAR_05-I6_CATAGCA	VIC_01-I6_GAGTCCA	VIC_02-I6_GGTGAGCT
un	2813	21_11	T	G	.	PASS	NS=163;AF=0.212;locori=p	GT:DP:AD	0/0:115:115,0	./.:0:.,.	0/0:93:93,0	0/0:63:63,0	0/0:32:32,0	./.:0:.,.	0/1:66:35,31	0/1:80:35,45	1/1:96:0,96	0/1:73:43,30	0/1:71:31,40	1/1:34:0,34	0/1:80:36,44	0/0:78:78,0	0/1:114:69,45	0/0:91:91,0	0/0:132:132,0	0/0:67:67,0	0/0:66:66,0	0/1:62:26,36	0/0:74:74,0	0/1:79:41,38	0/0:59:59,0	0/0:97:97,0	./.:0:.,.	1/1:35:0,35	0/1:84:27,57	0/0:34:34,0	0/0:34:34,0	0/0:31:31,0	1/1:20:0,20	0/0:12:12,0	0/0:25:25,0	0/0:15:15,0	1/1:24:0,24	0/0:32:32,0	0/0:64:64,0	0/0:61:61,0	0/0:45:45,0	./.:0:.,.	0/0:21:21,0	0/0:17:17,0	0/0:13:13,0	./.:0:.,.	0/0:48:48,0	0/0:35:35,0	0/0:31:31,0	0/0:72:72,0	0/0:86:86,0	0/0:28:28,0	0/0:75:75,0	0/0:82:82,0	0/0:55:55,0	0/0:48:48,0	0/0:100:100,0	0/0:73:73,0	0/0:99:99,0	0/0:50:50,0	./.:0:.,.	0/0:106:106,0	0/0:48:48,0	0/0:60:60,0	0/0:51:51,0	0/0:68:68,0	0/0:81:81,0	0/0:66:66,0	0/0:72:72,0	0/0:62:62,0	0/0:80:80,0	0/0:49:49,0	0/0:33:33,0	0/0:75:75,0	./.:0:.,.	0/0:80:80,0	0/0:36:36,0	1/1:17:0,17	0/0:23:23,0	0/0:63:63,0	0/0:33:33,0	./.:0:.,.	0/0:60:60,0	1/1:53:0,53	1/1:100:0,100	0/1:80:31,49	0/0:32:32,0	0/0:43:43,0	0/0:26:26,0	0/0:96:96,0	0/0:122:122,0	0/0:127:127,0	1/1:50:0,50	0/0:112:112,0	0/0:55:55,0	./.:0:.,.	0/0:72:72,0	0/0:69:69,0	./.:0:.,.	0/0:73:73,0	0/0:81:81,0	0/0:27:27,0	0/0:97:97,0	0/0:46:46,0	0/0:92:92,0	0/0:53:53,0	0/0:64:64,0	0/0:103:103,0	0/0:130:130,0	0/0:28:28,0	0/0:56:56,0	./.:0:.,.	0/0:27:27,0	./.:0:.,.	0/0:87:87,0	1/1:13:0,13	./.:0:.,.	0/0:34:34,0	0/0:25:25,0	0/0:40:40,0	0/0:17:17,0	0/1:72:40,32	0/0:45:45,0	0/0:57:57,0	0/0:44:44,0	0/0:37:37,0	0/1:98:48,50	0/0:105:105,0	0/0:73:73,0	./.:0:.,.	./.:0:.,.	0/0:88:88,0	0/0:13:13,0	0/0:26:26,0	0/0:75:75,0	./.:0:.,.	1/1:24:0,24	0/1:78:38,40	0/1:118:72,46	0/1:111:57,54	0/0:39:39,0	0/0:31:31,0	0/0:30:30,0	0/0:37:37,0	0/0:33:33,0	./.:0:.,.	0/0:46:46,0	0/1:71:39,32	0/0:21:21,0	0/0:94:94,0	./.:0:.,.	./.:0:.,.	0/0:39:39,0	./.:0:.,.	0/0:82:82,0	./.:0:.,.	./.:0:.,.	1/1:22:0,22	0/0:25:25,0	0/1:26:15,11	./.:0:.,.	0/0:58:58,0	0/0:33:33,0	./.:0:.,.	1/1:33:0,33	0/0:122:122,0	1/1:31:0,31	1/1:82:0,82	1/1:122:0,122	1/1:70:0,70	1/1:21:0,21	1/1:74:0,74	1/1:72:0,72	1/1:20:0,20	1/1:33:0,33	1/1:89:0,89	1/1:59:0,59	./.:0:.,.	./.:0:.,.	0/0:20:20,0	0/0:32:32,0	./.:0:.,.	1/1:52:0,52	0/0:28:28,0	0/0:73:73,0	0/0:26:26,0	0/1:41:26,15	0/0:31:31,0	0/1:62:29,33	0/0:61:61,0	0/0:79:79,0	0/0:29:29,0
un	6391	46_89	T	A	.	PASS	NS=137;AF=0.456;locori=p	GT:DP:AD	1/1:32:0,32	1/1:48:0,48	1/1:65:0,65	1/1:27:0,27	1/1:10:0,10	1/1:38:0,38	1/1:37:0,37	1/1:39:0,39	1/1:43:0,43	1/1:25:0,25	0/0:18:18,0	1/1:18:0,18	1/1:27:0,27	0/0:28:28,0	1/1:63:0,63	1/1:39:0,39	1/1:38:0,38	1/1:70:0,70	1/1:33:0,33	0/1:29:16,13	0/1:21:9,12	1/1:37:0,37	1/1:16:0,16	0/1:29:11,18	1/1:25:0,25	1/1:31:0,31	0/1:23:6,17	0/1:66:16,50	0/0:10:10,0	0/1:32:23,9	./.:29:.,.	./.:0:.,.	1/1:14:0,14	0/0:30:30,0	0/0:23:23,0	1/1:11:0,11	./.:0:.,.	0/0:17:17,0	0/0:18:18,0	./.:0:.,.	0/0:18:18,0	0/0:37:37,0	0/1:27:10,17	0/0:30:30,0	0/1:27:14,13	./.:0:.,.	./.:0:.,.	./.:0:.,.	./.:0:.,.	./.:0:.,.	./.:0:.,.	1/1:26:0,26	./.:0:.,.	./.:0:.,.	./.:0:.,.	./.:0:.,.	./.:0:.,.	./.:0:.,.	./.:0:.,.	./.:0:.,.	./.:0:.,.	./.:0:.,.	./.:0:.,.	./.:0:.,.	./.:0:.,.	./.:0:.,.	./.:0:.,.	./.:0:.,.	./.:0:.,.	0/0:20:20,0	0/0:25:25,0	0/0:21:21,0	1/1:15:0,15	0/0:19:19,0	0/1:14:3,11	0/0:13:13,0	0/0:36:36,0	0/1:25:15,10	1/1:16:0,16	./.:0:.,.	1/1:13:0,13	0/1:10:5,5	1/1:22:0,22	0/0:35:35,0	0/1:43:27,16	0/1:17:9,8	./.:0:.,.	0/0:15:15,0	0/0:39:39,0	0/0:28:28,0	1/1:30:0,30	0/0:38:38,0	0/0:35:35,0	0/1:31:24,7	./.:0:.,.	./.:0:.,.	./.:0:.,.	0/0:28:28,0	0/1:18:13,5	./.:0:.,.	./.:0:.,.	./.:0:.,.	./.:0:.,.	1/1:27:0,27	1/1:16:0,16	1/1:22:0,22	1/1:35:0,35	./.:0:.,.	0/0:32:32,0	0/0:39:39,0	0/0:25:25,0	0/0:14:14,0	./.:13:.,.	./.:18:.,.	./.:0:.,.	0/1:13:6,7	0/1:12:4,8	0/1:14:7,7	1/1:11:0,11	0/0:23:23,0	0/0:12:12,0	0/1:26:14,12	1/1:13:0,13	0/0:46:46,0	0/0:55:55,0	0/0:23:23,0	./.:0:.,.	0/0:27:27,0	0/1:12:6,6	0/1:13:3,10	./.:0:.,.	0/0:28:28,0	0/0:26:26,0	0/0:25:25,0	0/0:17:17,0	0/1:45:31,14	0/0:63:63,0	1/1:23:0,23	0/1:33:20,13	0/1:35:20,15	0/0:36:36,0	0/1:43:20,23	0/0:19:19,0	./.:0:.,.	1/1:34:0,34	0/1:18:8,10	0/0:26:26,0	0/0:38:38,0	0/1:25:13,12	0/0:27:27,0	0/0:30:30,0	1/1:25:0,25	0/0:40:40,0	./.:0:.,.	0/0:18:18,0	0/1:14:10,4	1/1:25:0,25	./.:0:.,.	./.:0:.,.	1/1:28:0,28	0/0:20:20,0	./.:11:.,.	./.:0:.,.	1/1:39:0,39	0/1:24:9,15	0/1:38:9,29	0/0:29:29,0	0/0:24:24,0	0/0:45:45,0	./.:22:.,.	0/1:29:18,11	0/0:45:45,0	0/1:27:15,12	0/1:41:16,25	0/0:43:43,0	0/1:26:20,6	./.:0:.,.	./.:0:.,.	./.:0:.,.	./.:0:.,.	1/1:41:0,41	0/1:17:3,14	0/0:18:18,0	0/1:18:10,8	0/1:22:13,9	0/1:36:17,19	0/0:17:17,0	1/1:37:0,37	0/1:36:17,19	0/0:34:34,0
un	8193	59_71	A	G	.	PASS	NS=167;AF=0.102;locori=p	GT:DP:AD	0/0:31:31,0	0/0:50:50,0	0/0:46:46,0	0/0:30:30,0	0/0:10:10,0	0/0:26:26,0	0/0:28:28,0	0/0:44:44,0	0/0:23:23,0	0/0:42:42,0	0/1:40:21,19	0/1:37:19,18	0/0:29:29,0	1/1:44:0,44	0/0:66:66,0	0/0:38:38,0	0/0:33:33,0	0/0:48:48,0	0/0:24:24,0	0/0:24:24,0	0/0:17:17,0	0/0:36:36,0	0/0:38:38,0	0/0:31:31,0	./.:0:.,.	0/0:38:38,0	0/0:13:13,0	./.:0:.,.	0/0:13:13,0	0/0:21:21,0	0/0:15:15,0	./.:0:.,.	0/0:29:29,0	./.:0:.,.	0/0:18:18,0	0/0:18:18,0	./.:0:.,.	0/0:20:20,0	./.:0:.,.	0/0:14:14,0	0/0:25:25,0	0/0:16:16,0	./.:0:.,.	0/0:24:24,0	./.:0:.,.	0/0:11:11,0	./.:0:.,.	0/0:40:40,0	1/1:17:0,17	1/1:19:0,19	0/1:22:10,12	1/1:36:0,36	0/0:17:17,0	./.:0:.,.	0/1:31:13,18	0/1:38:21,17	0/0:44:44,0	0/0:21:21,0	0/0:10:10,0	0/0:39:39,0	1/1:14:0,14	0/1:13:10,3	0/1:22:6,16	./.:0:.,.	0/0:42:42,0	0/0:16:16,0	1/1:35:0,35	0/0:20:20,0	0/0:14:14,0	0/0:26:26,0	0/0:28:28,0	0/0:26:26,0	0/1:15:7,8	0/0:39:39,0	0/0:18:18,0	0/0:16:16,0	0/1:40:23,17	0/0:20:20,0	0/0:24:24,0	0/0:34:34,0	0/0:33:33,0	0/0:30:30,0	1/1:33:0,33	0/1:37:25,12	0/0:18:18,0	0/0:41:41,0	0/0:20:20,0	0/0:45:45,0	0/0:55:55,0	0/0:70:70,0	0/0:27:27,0	0/0:41:41,0	0/0:24:24,0	0/0:35:35,0	0/0:30:30,0	0/0:11:11,0	./.:0:.,.	0/0:25:25,0	0/0:36:36,0	1/1:29:0,29	0/0:14:14,0	./.:0:.,.	./.:0:.,.	0/1:26:17,9	./.:28:.,.	0/0:42:42,0	0/1:37:13,24	0/0:13:13,0	0/0:22:22,0	0/0:48:48,0	0/0:22:22,0	0/0:21:21,0	./.:0:.,.	0/0:23:23,0	./.:0:.,.	./.:0:.,.	0/0:17:17,0	0/0:25:25,0	0/0:13:13,0	0/0:55:55,0	0/0:27:27,0	./.:0:.,.	./.:0:.,.	0/0:36:36,0	0/0:34:34,0	0/0:30:30,0	0/0:11:11,0	0/0:37:37,0	0/0:40:40,0	0/0:46:46,0	0/0:13:13,0	0/0:38:38,0	./.:0:.,.	0/0:26:26,0	0/0:26:26,0	0/1:26:20,6	1/1:30:0,30	0/0:25:25,0	0/0:38:38,0	0/0:42:42,0	0/0:45:45,0	0/0:41:41,0	0/0:42:42,0	0/0:31:31,0	0/0:49:49,0	0/0:34:34,0	0/0:24:24,0	0/0:23:23,0	0/0:33:33,0	0/0:16:16,0	0/0:18:18,0	0/0:36:36,0	0/0:33:33,0	0/0:26:26,0	0/0:23:23,0	0/0:15:15,0	0/0:32:32,0	0/0:10:10,0	0/0:22:22,0	0/0:40:40,0	0/0:33:33,0	0/1:16:4,12	0/0:42:42,0	0/0:32:32,0	0/0:27:27,0	0/0:30:30,0	0/0:58:58,0	0/0:20:20,0	0/0:26:26,0	0/0:28:28,0	0/0:20:20,0	0/0:44:44,0	0/0:36:36,0	0/0:26:26,0	0/0:46:46,0	0/0:31:31,0	0/0:22:22,0	0/1:35:24,11	0/0:34:34,0	./.:0:.,.	0/0:45:45,0	0/0:25:25,0	0/0:52:52,0	0/0:31:31,0	0/0:18:18,0	0/0:31:31,0	0/0:26:26,0	0/0:23:23,0	0/1:32:16,16	./.:0:.,.
un	8255	59_133	C	A	.	PASS	NS=165;AF=0.242;locori=p	GT:DP:AD	0/0:31:31,0	0/0:50:50,0	0/0:46:46,0	0/1:30:15,15	0/1:10:6,4	0/0:26:26,0	0/0:28:28,0	0/0:44:44,0	0/0:23:23,0	0/0:42:42,0	0/0:40:40,0	0/0:37:37,0	0/0:29:29,0	0/0:44:44,0	0/0:66:66,0	0/0:38:38,0	0/0:33:33,0	0/1:48:24,24	0/1:24:8,16	0/1:24:8,16	0/0:17:17,0	0/1:36:21,15	0/1:38:16,22	0/0:31:31,0	./.:0:.,.	0/0:38:38,0	0/0:13:13,0	./.:0:.,.	1/1:13:0,13	0/0:21:21,0	0/0:15:15,0	./.:0:.,.	0/0:29:29,0	./.:0:.,.	0/1:18:6,12	0/0:18:18,0	./.:0:.,.	1/1:20:0,20	./.:0:.,.	1/1:14:0,14	0/0:25:25,0	1/1:16:0,16	./.:0:.,.	0/0:24:24,0	./.:0:.,.	0/0:11:11,0	./.:0:.,.	0/0:40:40,0	0/0:17:17,0	0/0:19:19,0	0/0:22:22,0	0/0:36:36,0	0/0:17:17,0	./.:0:.,.	0/0:31:31,0	0/0:38:38,0	0/0:44:44,0	0/0:21:21,0	0/0:10:10,0	0/0:39:39,0	0/0:14:14,0	0/0:13:13,0	0/0:22:22,0	./.:0:.,.	0/0:42:42,0	0/0:16:16,0	0/0:35:35,0	0/0:20:20,0	0/0:14:14,0	0/1:26:16,10	0/0:28:28,0	./.:26:.,.	0/1:15:8,7	0/0:39:39,0	1/1:18:0,18	0/1:16:10,6	0/0:40:40,0	0/1:20:8,12	0/0:24:24,0	0/0:34:34,0	0/0:33:33,0	0/0:30:30,0	0/0:33:33,0	0/0:37:37,0	0/1:18:12,6	0/0:41:41,0	0/0:20:20,0	0/0:45:45,0	0/0:55:55,0	0/0:70:70,0	0/1:27:17,10	0/1:41:20,21	0/0:24:24,0	0/0:35:35,0	0/0:30:30,0	0/0:11:11,0	./.:0:.,.	0/0:25:25,0	0/0:36:36,0	0/0:29:29,0	0/0:14:14,0	./.:0:.,.	./.:0:.,.	0/1:26:9,17	./.:28:.,.	0/0:42:42,0	0/0:37:37,0	0/0:13:13,0	0/0:22:22,0	0/0:48:48,0	0/0:22:22,0	0/1:21:15,6	./.:0:.,.	0/1:23:12,11	./.:0:.,.	./.:0:.,.	0/0:17:17,0	0/0:25:25,0	1/1:13:0,13	0/0:55:55,0	0/1:27:14,13	./.:0:.,.	./.:0:.,.	1/1:36:0,36	0/0:34:34,0	0/0:30:30,0	1/1:11:0,11	0/0:37:37,0	0/1:40:19,21	0/1:46:20,26	0/0:13:13,0	0/0:38:38,0	./.:0:.,.	0/0:26:26,0	1/1:26:0,26	0/0:26:26,0	0/0:30:30,0	0/0:25:25,0	0/1:38:25,13	0/1:42:18,24	1/1:45:0,45	1/1:41:0,41	0/1:42:17,25	0/0:31:31,0	0/0:49:49,0	0/0:34:34,0	0/0:24:24,0	0/0:23:23,0	0/0:33:33,0	0/0:16:16,0	0/0:18:18,0	0/1:36:28,8	0/0:33:33,0	0/1:26:7,19	0/0:23:23,0	0/0:15:15,0	0/0:32:32,0	0/1:10:6,4	0/0:22:22,0	0/1:40:19,21	0/0:33:33,0	0/0:16:16,0	0/1:42:29,13	1/1:32:0,32	0/1:27:12,15	0/0:30:30,0	1/1:58:0,58	0/1:20:11,9	1/1:26:0,26	0/1:28:17,11	./.:20:.,.	1/1:44:0,44	1/1:36:0,36	0/1:26:10,16	0/1:46:19,27	1/1:31:0,31	0/1:22:15,7	0/1:35:11,24	1/1:34:0,34	./.:0:.,.	0/1:45:16,29	0/0:25:25,0	1/1:52:0,52	0/1:31:14,17	0/1:18:7,11	0/1:31:16,15	0/1:26:18,8	0/1:23:16,7	0/0:32:32,0	./.:0:.,.
un	15066	108_84	C	T	.	PASS	NS=149;AF=0.272;locori=p	GT:DP:AD	0/0:40:40,0	1/1:72:0,72	1/1:44:0,44	0/0:44:44,0	0/1:17:10,7	1/1:23:0,23	0/1:42:16,26	0/0:49:49,0	1/1:41:0,41	0/1:15:6,9	0/0:39:39,0	0/0:40:40,0	0/0:40:40,0	0/0:46:46,0	0/1:59:32,27	1/1:54:0,54	1/1:40:0,40	0/1:38:25,13	0/0:36:36,0	0/1:17:12,5	0/0:22:22,0	0/0:48:48,0	0/1:22:9,13	0/0:49:49,0	0/0:20:20,0	0/0:43:43,0	./.:0:.,.	0/0:36:36,0	./.:0:.,.	0/0:18:18,0	0/0:22:22,0	0/0:13:13,0	0/0:29:29,0	0/0:48:48,0	0/0:15:15,0	0/0:27:27,0	0/0:24:24,0	0/0:24:24,0	0/0:32:32,0	./.:15:.,.	0/0:16:16,0	0/0:14:14,0	0/0:37:37,0	0/0:26:26,0	0/0:11:11,0	./.:0:.,.	./.:0:.,.	./.:0:.,.	./.:0:.,.	./.:0:.,.	./.:0:.,.	./.:0:.,.	./.:0:.,.	./.:0:.,.	0/0:24:24,0	./.:0:.,.	./.:0:.,.	./.:0:.,.	./.:0:.,.	1/1:38:0,38	./.:0:.,.	./.:0:.,.	./.:0:.,.	./.:0:.,.	0/0:17:17,0	./.:0:.,.	./.:0:.,.	./.:0:.,.	./.:0:.,.	0/0:36:36,0	0/1:28:16,12	0/0:34:34,0	0/1:13:8,5	0/1:45:25,20	./.:0:.,.	0/0:15:15,0	./.:0:.,.	0/0:32:32,0	0/0:28:28,0	0/0:32:32,0	0/0:37:37,0	0/0:17:17,0	0/0:41:41,0	0/0:68:68,0	0/0:21:21,0	0/0:44:44,0	0/0:12:12,0	./.:0:.,.	./.:0:.,.	./.:0:.,.	./.:0:.,.	0/0:60:60,0	0/1:22:11,11	0/0:38:38,0	./.:0:.,.	1/1:41:0,41	./.:0:.,.	1/1:29:0,29	1/1:54:0,54	./.:0:.,.	1/1:31:0,31	1/1:18:0,18	./.:0:.,.	0/0:36:36,0	0/0:30:30,0	0/0:61:61,0	0/0:66:66,0	0/0:28:28,0	0/1:41:16,25	0/0:71:71,0	./.:0:.,.	0/1:18:12,6	0/1:41:17,24	0/1:28:13,15	./.:0:.,.	1/1:29:0,29	0/0:28:28,0	0/1:24:14,10	1/1:16:0,16	0/0:64:64,0	0/0:34:34,0	1/1:21:0,21	1/1:32:0,32	0/0:21:21,0	0/1:49:15,34	./.:0:.,.	0/0:18:18,0	0/1:17:7,10	0/0:41:41,0	0/1:38:11,27	0/1:13:6,7	0/1:35:20,15	0/1:27:15,12	0/0:30:30,0	0/0:12:12,0	0/0:57:57,0	0/0:41:41,0	0/0:61:61,0	0/1:29:11,18	0/0:25:25,0	0/0:20:20,0	1/1:37:0,37	./.:0:.,.	./.:0:.,.	0/1:40:15,25	0/0:62:62,0	0/0:35:35,0	0/1:20:13,7	1/1:37:0,37	0/1:60:28,32	0/0:34:34,0	0/1:30:23,7	./.:0:.,.	0/0:12:12,0	0/0:41:41,0	0/0:20:20,0	0/0:26:26,0	0/1:14:5,9	0/0:26:26,0	0/0:61:61,0	0/1:23:10,13	0/1:25:12,13	1/1:22:0,22	0/1:55:26,29	0/0:44:44,0	0/0:32:32,0	0/0:45:45,0	0/0:54:54,0	0/0:21:21,0	0/0:43:43,0	0/0:36:36,0	0/0:37:37,0	0/0:38:38,0	0/0:46:46,0	0/0:32:32,0	1/1:28:0,28	0/1:20:10,10	1/1:16:0,16	1/1:14:0,14	./.:0:.,.	0/0:52:52,0	0/0:36:36,0	0/1:33:15,18	0/1:25:10,15	0/0:22:22,0	0/0:29:29,0	0/1:35:19,16	0/1:30:11,19	0/0:32:32,0	0/1:30:18,12
un	15102	108_120	A	T	.	PASS	NS=149;AF=0.258;locori=p	GT:DP:AD	0/0:40:40,0	0/0:72:72,0	0/0:44:44,0	0/0:44:44,0	0/0:17:17,0	0/0:23:23,0	0/0:42:42,0	0/0:49:49,0	0/0:41:41,0	0/0:15:15,0	0/0:39:39,0	0/0:40:40,0	0/0:40:40,0	0/0:46:46,0	0/0:59:59,0	0/0:54:54,0	0/0:40:40,0	0/0:38:38,0	0/0:36:36,0	0/0:17:17,0	0/0:22:22,0	0/0:48:48,0	0/0:22:22,0	0/0:49:49,0	1/1:20:0,20	1/1:43:0,43	./.:0:.,.	0/1:36:14,22	./.:0:.,.	0/1:18:10,8	0/1:22:15,7	0/1:13:7,6	0/1:29:10,19	1/1:48:0,48	1/1:15:0,15	0/1:27:18,9	0/1:24:12,12	0/1:24:15,9	1/1:32:0,32	0/0:15:15,0	0/0:16:16,0	0/0:14:14,0	0/0:37:37,0	1/1:26:0,26	1/1:11:0,11	./.:0:.,.	./.:0:.,.	./.:0:.,.	./.:0:.,.	./.:0:.,.	./.:0:.,.	./.:0:.,.	./.:0:.,.	./.:0:.,.	1/1:24:0,24	./.:0:.,.	./.:0:.,.	./.:0:.,.	./.:0:.,.	0/0:38:38,0	./.:0:.,.	./.:0:.,.	./.:0:.,.	./.:0:.,.	1/1:17:0,17	./.:0:.,.	./.:0:.,.	./.:0:.,.	./.:0:.,.	0/1:36:22,14	0/1:28:12,16	1/1:34:0,34	0/1:13:5,8	0/0:45:45,0	./.:0:.,.	0/1:15:8,7	./.:0:.,.	0/0:32:32,0	0/0:28:28,0	0/0:32:32,0	0/0:37:37,0	0/0:17:17,0	0/0:41:41,0	0/0:68:68,0	0/0:21:21,0	0/0:44:44,0	1/1:12:0,12	./.:0:.,.	./.:0:.,.	./.:0:.,.	./.:0:.,.	0/1:60:27,33	0/0:22:22,0	1/1:38:0,38	./.:0:.,.	0/0:41:41,0	./.:0:.,.	0/0:29:29,0	0/0:54:54,0	./.:0:.,.	0/0:31:31,0	0/0:18:18,0	./.:0:.,.	0/0:36:36,0	0/0:30:30,0	0/0:61:61,0	0/0:66:66,0	0/0:28:28,0	0/0:41:41,0	0/0:71:71,0	./.:0:.,.	0/1:18:6,12	0/0:41:41,0	0/0:28:28,0	./.:0:.,.	0/0:29:29,0	0/1:28:18,10	0/1:24:10,14	0/0:16:16,0	1/1:64:0,64	0/0:34:34,0	0/1:21:14,7	0/0:32:32,0	0/0:21:21,0	0/1:49:34,15	./.:0:.,.	0/1:18:6,12	0/1:17:10,7	0/1:41:19,22	0/1:38:27,11	0/0:13:13,0	0/0:35:35,0	0/0:27:27,0	1/1:30:0,30	./.:12:.,.	0/0:57:57,0	0/0:41:41,0	0/0:61:61,0	0/0:29:29,0	0/1:25:13,12	0/0:20:20,0	0/0:37:37,0	./.:0:.,.	./.:0:.,.	0/1:40:25,15	1/1:62:0,62	0/1:35:12,23	0/0:20:20,0	0/0:37:37,0	0/1:60:32,28	1/1:34:0,34	0/1:30:7,23	./.:0:.,.	1/1:12:0,12	1/1:41:0,41	1/1:20:0,20	0/1:26:9,17	0/1:14:9,5	0/0:26:26,0	1/1:61:0,61	0/1:23:13,10	0/0:25:25,0	0/0:22:22,0	0/1:55:31,24	0/0:44:44,0	0/0:32:32,0	0/0:45:45,0	0/0:54:54,0	0/0:21:21,0	0/0:43:43,0	0/0:36:36,0	0/0:37:37,0	0/0:38:38,0	0/0:46:46,0	0/0:32:32,0	0/0:28:28,0	0/1:20:10,10	0/0:16:16,0	0/0:14:14,0	./.:0:.,.	0/0:52:52,0	0/0:36:36,0	0/0:33:33,0	1/1:25:0,25	0/0:22:22,0	0/0:29:29,0	0/1:35:16,19	1/1:30:0,30	0/0:32:32,0	0/0:30:30,0
un	15466	111_64	C	T	.	PASS	NS=137;AF=0.285;locori=p	GT:DP:AD	0/0:88:88,0	0/0:79:79,0	./.:0:.,.	0/0:68:68,0	0/0:42:42,0	0/1:44:16,28	0/0:97:97,0	0/0:64:64,0	0/0:60:60,0	0/0:64:64,0	./.:0:.,.	./.:0:.,.	0/0:37:37,0	0/1:36:15,21	./.:0:.,.	1/1:30:0,30	0/0:23:23,0	1/1:66:0,66	0/0:45:45,0	0/0:16:16,0	0/0:23:23,0	0/0:38:38,0	0/0:38:38,0	0/0:28:28,0	0/0:30:30,0	0/0:45:45,0	0/0:29:29,0	0/0:39:39,0	0/0:26:26,0	./.:0:.,.	0/0:61:61,0	./.:0:.,.	0/0:29:29,0	1/1:43:0,43	0/0:25:25,0	0/0:30:30,0	0/0:33:33,0	0/0:32:32,0	0/0:53:53,0	0/0:30:30,0	0/0:43:43,0	0/0:25:25,0	0/0:38:38,0	0/0:39:39,0	0/0:37:37,0	1/1:40:0,40	1/1:23:0,23	1/1:60:0,60	1/1:44:0,44	1/1:33:0,33	1/1:87:0,87	1/1:89:0,89	1/1:67:0,67	1/1:44:0,44	0/1:89:45,44	1/1:99:0,99	1/1:53:0,53	1/1:74:0,74	./.:0:.,.	1/1:128:0,128	0/1:44:18,26	1/1:79:0,79	0/1:30:14,16	1/1:81:0,81	1/1:107:0,107	0/1:40:20,20	1/1:68:0,68	0/0:35:35,0	1/1:74:0,74	0/0:39:39,0	./.:0:.,.	./.:0:.,.	0/0:36:36,0	0/0:25:25,0	0/1:34:16,18	0/0:10:10,0	0/0:44:44,0	0/0:51:51,0	0/0:22:22,0	./.:0:.,.	0/0:11:11,0	./.:0:.,.	0/0:32:32,0	./.:0:.,.	0/0:28:28,0	0/0:14:14,0	./.:0:.,.	./.:0:.,.	./.:0:.,.	./.:0:.,.	0/0:31:31,0	0/0:70:70,0	./.:0:.,.	0/0:28:28,0	0/0:32:32,0	0/1:85:41,44	./.:0:.,.	0/0:31:31,0	0/0:81:81,0	1/1:52:0,52	1/1:46:0,46	1/1:47:0,47	1/1:85:0,85	0/0:17:17,0	./.:0:.,.	./.:0:.,.	0/0:30:30,0	./.:0:.,.	0/0:56:56,0	0/0:72:72,0	0/1:37:16,21	0/0:14:14,0	0/0:17:17,0	./.:0:.,.	./.:0:.,.	0/0:12:12,0	0/0:10:10,0	./.:0:.,.	0/0:36:36,0	0/1:35:13,22	./.:0:.,.	0/0:39:39,0	0/0:23:23,0	1/1:19:0,19	0/0:63:63,0	0/0:27:27,0	0/0:44:44,0	0/0:41:41,0	./.:0:.,.	0/0:36:36,0	./.:0:.,.	0/0:19:19,0	0/0:34:34,0	0/0:68:68,0	./.:0:.,.	./.:0:.,.	./.:0:.,.	./.:0:.,.	1/1:51:0,51	0/0:69:69,0	./.:0:.,.	0/0:35:35,0	0/0:51:51,0	./.:0:.,.	./.:0:.,.	0/0:104:104,0	./.:0:.,.	0/0:35:35,0	1/1:19:0,19	1/1:71:0,71	0/1:28:14,14	0/0:30:30,0	0/1:41:14,27	./.:0:.,.	./.:0:.,.	1/1:25:0,25	0/0:26:26,0	0/0:15:15,0	0/0:18:18,0	0/0:27:27,0	./.:0:.,.	./.:0:.,.	0/1:13:5,8	0/0:28:28,0	./.:0:.,.	./.:0:.,.	./.:0:.,.	./.:0:.,.	1/1:28:0,28	./.:0:.,.	./.:0:.,.	1/1:87:0,87	./.:0:.,.	./.:0:.,.	./.:0:.,.	0/0:64:64,0	0/0:16:16,0	./.:0:.,.	./.:17:.,.	./.:0:.,.	0/0:30:30,0	./.:0:.,.	0/0:42:42,0	0/1:57:23,34	./.:0:.,.	0/0:99:99,0	0/0:71:71,0	0/0:52:52,0	0/0:67:67,0	0/0:14:14,0
un	15519	111_117	G	A	.	PASS	NS=137;AF=0.285;locori=p	GT:DP:AD	0/0:88:88,0	0/0:79:79,0	./.:0:.,.	0/0:68:68,0	0/0:42:42,0	0/1:44:16,28	0/0:97:97,0	0/0:64:64,0	0/0:60:60,0	0/0:64:64,0	./.:0:.,.	./.:0:.,.	0/0:37:37,0	0/1:36:15,21	./.:0:.,.	1/1:30:0,30	0/0:23:23,0	1/1:66:0,66	0/0:45:45,0	0/0:16:16,0	0/0:23:23,0	0/0:38:38,0	0/0:38:38,0	0/0:28:28,0	0/0:30:30,0	0/0:45:45,0	0/0:29:29,0	0/0:39:39,0	0/0:26:26,0	./.:0:.,.	0/0:61:61,0	./.:0:.,.	0/0:29:29,0	1/1:43:0,43	0/0:25:25,0	0/0:30:30,0	0/0:33:33,0	0/0:32:32,0	0/0:53:53,0	0/0:30:30,0	0/0:43:43,0	0/0:25:25,0	0/0:38:38,0	0/0:39:39,0	0/0:37:37,0	1/1:40:0,40	1/1:23:0,23	1/1:60:0,60	1/1:44:0,44	1/1:33:0,33	1/1:87:0,87	1/1:89:0,89	1/1:67:0,67	1/1:44:0,44	0/1:89:45,44	1/1:99:0,99	1/1:53:0,53	1/1:74:0,74	./.:0:.,.	1/1:128:0,128	0/1:44:18,26	1/1:79:0,79	0/1:30:14,16	1/1:81:0,81	1/1:107:0,107	0/1:40:20,20	1/1:68:0,68	0/0:35:35,0	1/1:74:0,74	0/0:39:39,0	./.:0:.,.	./.:0:.,.	0/0:36:36,0	0/0:25:25,0	0/1:34:16,18	0/0:10:10,0	0/0:44:44,0	0/0:51:51,0	0/0:22:22,0	./.:0:.,.	0/0:11:11,0	./.:0:.,.	0/0:32:32,0	./.:0:.,.	0/0:28:28,0	0/0:14:14,0	./.:0:.,.	./.:0:.,.	./.:0:.,.	./.:0:.,.	0/0:31:31,0	0/0:70:70,0	./.:0:.,.	0/0:28:28,0	0/0:32:32,0	0/1:85:41,44	./.:0:.,.	0/0:31:31,0	0/0:81:81,0	1/1:52:0,52	1/1:46:0,46	1/1:47:0,47	1/1:85:0,85	0/0:17:17,0	./.:0:.,.	./.:0:.,.	0/0:30:30,0	./.:0:.,.	0/0:56:56,0	0/0:72:72,0	0/1:37:16,21	0/0:14:14,0	0/0:17:17,0	./.:0:.,.	./.:0:.,.	0/0:12:12,0	0/0:10:10,0	./.:0:.,.	0/0:36:36,0	0/1:35:13,22	./.:0:.,.	0/0:39:39,0	0/0:23:23,0	1/1:19:0,19	0/0:63:63,0	0/0:27:27,0	0/0:44:44,0	0/0:41:41,0	./.:0:.,.	0/0:36:36,0	./.:0:.,.	0/0:19:19,0	0/0:34:34,0	0/0:68:68,0	./.:0:.,.	./.:0:.,.	./.:0:.,.	./.:0:.,.	1/1:51:0,51	0/0:69:69,0	./.:0:.,.	0/0:35:35,0	0/0:51:51,0	./.:0:.,.	./.:0:.,.	0/0:104:104,0	./.:0:.,.	0/0:35:35,0	1/1:19:0,19	1/1:71:0,71	0/1:28:14,14	0/0:30:30,0	0/1:41:14,27	./.:0:.,.	./.:0:.,.	1/1:25:0,25	0/0:26:26,0	0/0:15:15,0	0/0:18:18,0	0/0:27:27,0	./.:0:.,.	./.:0:.,.	0/1:13:5,8	0/0:28:28,0	./.:0:.,.	./.:0:.,.	./.:0:.,.	./.:0:.,.	1/1:28:0,28	./.:0:.,.	./.:0:.,.	1/1:87:0,87	./.:0:.,.	./.:0:.,.	./.:0:.,.	0/0:64:64,0	0/0:16:16,0	./.:0:.,.	./.:17:.,.	./.:0:.,.	0/0:30:30,0	./.:0:.,.	0/0:42:42,0	0/1:57:23,34	./.:0:.,.	0/0:99:99,0	0/0:71:71,0	0/0:52:52,0	0/0:67:67,0	0/0:14:14,0
un	17164	123_82	G	A	.	PASS	NS=105;AF=0.105;locori=p	GT:DP:AD	0/0:14:14,0	0/0:24:24,0	0/0:14:14,0	./.:0:.,.	./.:0:.,.	0/0:17:17,0	0/0:17:17,0	0/0:10:10,0	./.:0:.,.	./.:0:.,.	0/0:18:18,0	0/0:30:30,0	0/0:29:29,0	0/0:12:12,0	./.:0:.,.	./.:0:.,.	0/0:17:17,0	./.:0:.,.	./.:0:.,.	./.:0:.,.	./.:0:.,.	0/0:11:11,0	./.:0:.,.	0/0:23:23,0	./.:0:.,.	./.:0:.,.	./.:0:.,.	0/0:19:19,0	0/0:14:14,0	0/0:24:24,0	./.:0:.,.	./.:0:.,.	0/0:21:21,0	0/0:19:19,0	0/0:12:12,0	0/0:38:38,0	0/0:30:30,0	0/0:14:14,0	./.:0:.,.	0/0:12:12,0	./.:0:.,.	0/0:10:10,0	0/0:13:13,0	0/0:11:11,0	./.:0:.,.	./.:0:.,.	./.:0:.,.	1/1:28:0,28	1/1:18:0,18	./.:0:.,.	1/1:22:0,22	1/1:12:0,12	1/1:15:0,15	./.:0:.,.	./.:0:.,.	1/1:12:0,12	1/1:11:0,11	1/1:10:0,10	./.:0:.,.	1/1:23:0,23	1/1:10:0,10	./.:0:.,.	0/1:17:9,8	./.:0:.,.	0/0:15:15,0	./.:0:.,.	0/1:22:14,8	./.:0:.,.	./.:0:.,.	./.:0:.,.	0/0:10:10,0	./.:0:.,.	0/0:10:10,0	./.:0:.,.	./.:0:.,.	./.:0:.,.	0/0:12:12,0	./.:0:.,.	0/0:26:26,0	0/0:25:25,0	0/0:28:28,0	./.:0:.,.	0/0:28:28,0	0/0:31:31,0	0/0:37:37,0	0/0:21:21,0	./.:0:.,.	./.:0:.,.	./.:0:.,.	./.:0:.,.	./.:0:.,.	0/0:20:20,0	0/0:14:14,0	0/0:26:26,0	./.:0:.,.	0/0:14:14,0	./.:0:.,.	0/0:20:20,0	0/0:44:44,0	./.:0:.,.	./.:0:.,.	./.:0:.,.	0/0:29:29,0	./.:0:.,.	0/0:13:13,0	0/0:24:24,0	./.:0:.,.	0/0:21:21,0	./.:0:.,.	0/0:32:32,0	0/0:12:12,0	0/0:19:19,0	./.:0:.,.	./.:0:.,.	./.:0:.,.	0/0:16:16,0	./.:0:.,.	./.:0:.,.	./.:0:.,.	0/0:17:17,0	./.:0:.,.	./.:0:.,.	./.:0:.,.	./.:0:.,.	0/0:26:26,0	./.:0:.,.	./.:0:.,.	0/0:20:20,0	./.:0:.,.	./.:0:.,.	./.:0:.,.	0/0:11:11,0	./.:0:.,.	0/0:32:32,0	./.:0:.,.	./.:0:.,.	0/0:23:23,0	0/0:32:32,0	./.:0:.,.	./.:0:.,.	./.:0:.,.	./.:0:.,.	0/0:10:10,0	0/0:25:25,0	0/0:31:31,0	0/0:45:45,0	0/0:37:37,0	0/0:40:40,0	./.:0:.,.	0/0:14:14,0	0/0:22:22,0	0/0:19:19,0	0/0:12:12,0	0/0:32:32,0	./.:0:.,.	./.:0:.,.	./.:0:.,.	./.:0:.,.	./.:0:.,.	0/0:20:20,0	0/0:15:15,0	0/0:14:14,0	0/0:17:17,0	./.:0:.,.	0/0:29:29,0	0/0:21:21,0	0/0:17:17,0	./.:0:.,.	0/0:35:35,0	0/0:28:28,0	./.:0:.,.	0/0:47:47,0	0/0:19:19,0	./.:0:.,.	0/0:13:13,0	./.:0:.,.	0/0:21:21,0	0/0:17:17,0	0/0:11:11,0	./.:0:.,.	0/0:45:45,0	0/0:27:27,0	./.:0:.,.	0/0:19:19,0	0/0:20:20,0	0/0:21:21,0	0/0:15:15,0	0/0:12:12,0	0/0:13:13,0	0/0:19:19,0
un	18332	131_130	A	G	.	PASS	NS=166;AF=0.105;locori=p	GT:DP:AD	1/1:31:0,31	1/1:52:0,52	1/1:36:0,36	1/1:25:0,25	./.:0:.,.	1/1:18:0,18	1/1:16:0,16	1/1:16:0,16	1/1:16:0,16	1/1:18:0,18	0/0:38:38,0	0/0:15:15,0	0/0:35:35,0	0/0:28:28,0	0/1:32:11,21	0/1:39:27,12	0/1:40:16,24	0/0:46:46,0	0/0:23:23,0	1/1:30:0,30	./.:0:.,.	1/1:18:0,18	0/0:14:14,0	./.:0:.,.	0/0:14:14,0	0/0:25:25,0	0/0:35:35,0	0/0:23:23,0	./.:0:.,.	0/0:21:21,0	0/0:14:14,0	./.:0:.,.	0/0:29:29,0	0/0:28:28,0	0/0:25:25,0	0/0:30:30,0	0/0:18:18,0	0/0:27:27,0	0/0:16:16,0	./.:0:.,.	0/0:12:12,0	./.:0:.,.	0/0:39:39,0	0/0:25:25,0	0/0:38:38,0	./.:0:.,.	0/0:14:14,0	0/0:20:20,0	0/0:16:16,0	0/0:10:10,0	0/0:28:28,0	0/0:21:21,0	0/0:17:17,0	0/0:22:22,0	0/0:29:29,0	0/0:19:19,0	0/0:33:33,0	0/0:21:21,0	./.:0:.,.	0/0:47:47,0	0/0:18:18,0	0/0:25:25,0	./.:0:.,.	0/0:28:28,0	0/0:22:22,0	0/0:12:12,0	./.:0:.,.	0/0:35:35,0	0/0:27:27,0	0/0:27:27,0	0/0:29:29,0	0/0:14:14,0	0/0:13:13,0	0/0:23:23,0	0/0:28:28,0	./.:0:.,.	0/0:27:27,0	0/0:41:41,0	0/0:33:33,0	0/0:44:44,0	0/0:48:48,0	0/0:52:52,0	0/0:66:66,0	0/0:77:77,0	0/0:36:36,0	0/0:67:67,0	0/0:11:11,0	0/0:65:65,0	0/0:54:54,0	0/0:63:63,0	0/0:38:38,0	0/0:75:75,0	0/0:24:24,0	0/0:24:24,0	0/0:27:27,0	0/0:28:28,0	./.:0:.,.	0/0:26:26,0	0/0:32:32,0	./.:0:.,.	./.:0:.,.	0/0:13:13,0	0/0:16:16,0	0/0:51:51,0	0/0:39:39,0	0/0:76:76,0	0/0:46:46,0	0/0:28:28,0	./.:0:.,.	0/0:35:35,0	0/0:25:25,0	0/0:13:13,0	0/0:44:44,0	0/0:34:34,0	./.:0:.,.	0/0:53:53,0	0/0:17:17,0	0/0:29:29,0	0/0:13:13,0	0/0:64:64,0	0/0:25:25,0	./.:0:.,.	0/0:49:49,0	0/0:30:30,0	0/0:33:33,0	0/0:79:79,0	0/0:19:19,0	0/0:33:33,0	0/0:18:18,0	0/0:35:35,0	0/0:10:10,0	./.:0:.,.	0/0:22:22,0	0/0:30:30,0	0/0:19:19,0	0/0:53:53,0	0/0:40:40,0	0/0:55:55,0	./.:0:.,.	0/0:43:43,0	0/0:32:32,0	0/0:35:35,0	./.:0:.,.	0/0:39:39,0	0/0:44:44,0	0/0:30:30,0	0/0:48:48,0	0/0:21:21,0	0/0:41:41,0	0/0:40:40,0	0/0:23:23,0	0/0:29:29,0	0/0:21:21,0	0/0:17:17,0	0/0:29:29,0	0/0:29:29,0	0/0:25:25,0	0/0:18:18,0	0/0:21:21,0	0/0:34:34,0	0/0:35:35,0	0/0:23:23,0	0/0:16:16,0	0/0:68:68,0	1/1:24:0,24	0/1:22:9,13	0/1:40:16,24	./.:0:.,.	1/1:21:0,21	0/0:15:15,0	1/1:16:0,16	0/1:42:22,20	0/0:41:41,0	0/1:43:25,18	0/0:21:21,0	./.:0:.,.	0/0:27:27,0	0/0:19:19,0	0/0:12:12,0	./.:0:.,.	0/0:46:46,0	0/0:12:12,0	0/0:20:20,0	0/0:30:30,0	0/0:30:30,0	0/0:27:27,0	0/0:34:34,0	0/0:53:53,0	0/0:35:35,0	0/0:40:40,0
un	20202	145_40	C	T	.	PASS	NS=114;AF=0.395;locori=p	GT:DP:AD	1/1:23:0,23	1/1:48:0,48	1/1:61:0,61	1/1:38:0,38	1/1:12:0,12	0/1:24:11,13	1/1:33:0,33	1/1:32:0,32	1/1:55:0,55	1/1:30:0,30	./.:0:.,.	1/1:32:0,32	./.:0:.,.	1/1:46:0,46	1/1:33:0,33	1/1:39:0,39	1/1:31:0,31	1/1:57:0,57	1/1:27:0,27	1/1:26:0,26	1/1:28:0,28	1/1:25:0,25	1/1:33:0,33	1/1:36:0,36	0/0:28:28,0	./.:0:.,.	./.:0:.,.	0/0:16:16,0	./.:0:.,.	0/0:34:34,0	0/0:15:15,0	./.:0:.,.	1/1:14:0,14	0/0:28:28,0	0/0:11:11,0	0/0:31:31,0	./.:0:.,.	./.:0:.,.	0/0:16:16,0	./.:0:.,.	./.:0:.,.	0/0:19:19,0	0/0:25:25,0	0/0:30:30,0	0/0:10:10,0	./.:0:.,.	./.:0:.,.	./.:0:.,.	./.:0:.,.	./.:0:.,.	./.:0:.,.	./.:0:.,.	./.:0:.,.	./.:0:.,.	./.:0:.,.	./.:0:.,.	./.:0:.,.	./.:0:.,.	./.:0:.,.	./.:0:.,.	./.:0:.,.	./.:0:.,.	./.:0:.,.	./.:0:.,.	./.:0:.,.	./.:0:.,.	./.:0:.,.	./.:0:.,.	./.:0:.,.	0/0:13:13,0	0/0:18:18,0	0/0:43:43,0	0/0:24:24,0	0/0:14:14,0	0/1:10:6,4	0/1:11:5,6	./.:0:.,.	0/0:19:19,0	./.:0:.,.	./.:0:.,.	1/1:25:0,25	1/1:28:0,28	1/1:25:0,25	1/1:60:0,60	./.:0:.,.	./.:0:.,.	./.:0:.,.	1/1:63:0,63	1/1:58:0,58	1/1:59:0,59	0/0:19:19,0	./.:0:.,.	0/0:34:34,0	./.:0:.,.	./.:0:.,.	./.:0:.,.	./.:0:.,.	./.:0:.,.	./.:0:.,.	./.:0:.,.	./.:0:.,.	0/0:16:16,0	./.:0:.,.	./.:0:.,.	1/1:11:0,11	./.:0:.,.	./.:0:.,.	0/0:13:13,0	0/0:15:15,0	0/0:21:21,0	./.:0:.,.	0/0:11:11,0	0/0:33:33,0	./.:0:.,.	./.:0:.,.	0/0:31:31,0	./.:0:.,.	0/0:16:16,0	./.:0:.,.	1/1:32:0,32	0/0:14:14,0	./.:0:.,.	0/1:35:13,22	0/0:19:19,0	0/0:16:16,0	0/0:34:34,0	0/0:15:15,0	0/0:17:17,0	0/0:35:35,0	0/0:13:13,0	0/0:15:15,0	0/0:16:16,0	0/0:34:34,0	0/1:18:7,11	0/0:16:16,0	1/1:11:0,11	1/1:35:0,35	1/1:37:0,37	1/1:43:0,43	0/1:32:15,17	0/0:11:11,0	0/0:48:48,0	1/1:18:0,18	./.:0:.,.	./.:0:.,.	0/0:43:43,0	0/0:29:29,0	./.:0:.,.	./.:0:.,.	0/0:43:43,0	0/0:14:14,0	./.:0:.,.	./.:0:.,.	0/0:29:29,0	0/0:17:17,0	0/0:16:16,0	0/0:19:19,0	0/0:18:18,0	./.:0:.,.	0/0:28:28,0	0/0:28:28,0	0/0:22:22,0	1/1:23:0,23	0/0:37:37,0	./.:0:.,.	1/1:51:0,51	./.:0:.,.	./.:0:.,.	1/1:28:0,28	./.:0:.,.	./.:0:.,.	0/0:35:35,0	0/0:38:38,0	1/1:24:0,24	./.:0:.,.	0/0:18:18,0	0/0:12:12,0	0/0:16:16,0	0/1:20:8,12	./.:0:.,.	0/0:22:22,0	0/0:26:26,0	1/1:47:0,47	0/0:25:25,0	./.:0:.,.	./.:0:.,.	0/0:16:16,0	./.:0:.,.	0/1:27:10,17	0/0:21:21,0
un	21450	154_28	T	C	.	PASS	NS=52;AF=0.212;locori=p	GT:DP:AD	0/1:34:22,12	0/0:69:69,0	0/1:18:9,9	0/0:46:46,0	0/0:18:18,0	0/0:27:27,0	0/0:44:44,0	0/0:39:39,0	0/0:41:41,0	0/0:42:42,0	./.:0:.,.	0/0:38:38,0	0/0:58:58,0	0/0:54:54,0	0/0:45:45,0	./.:0:.,.	./.:0:.,.	0/1:25:11,14	0/0:48:48,0	0/1:35:18,17	0/0:51:51,0	0/0:44:44,0	0/0:39:39,0	0/0:53:53,0	./.:0:.,.	./.:0:.,.	./.:0:.,.	./.:0:.,.	./.:0:.,.	./.:0:.,.	./.:0:.,.	./.:0:.,.	./.:0:.,.	./.:0:.,.	./.:0:.,.	./.:0:.,.	./.:0:.,.	./.:0:.,.	./.:0:.,.	./.:0:.,.	./.:0:.,.	./.:0:.,.	./.:0:.,.	./.:0:.,.	./.:0:.,.	./.:0:.,.	./.:0:.,.	./.:0:.,.	./.:0:.,.	./.:0:.,.	./.:0:.,.	./.:0:.,.	./.:0:.,.	./.:0:.,.	./.:0:.,.	./.:0:.,.	./.:0:.,.	./.:0:.,.	./.:0:.,.	./.:0:.,.	./.:0:.,.	./.:0:.,.	./.:0:.,.	./.:0:.,.	./.:0:.,.	./.:0:.,.	./.:0:.,.	./.:0:.,.	./.:0:.,.	./.:0:.,.	./.:0:.,.	./.:0:.,.	./.:0:.,.	./.:0:.,.	./.:0:.,.	./.:0:.,.	./.:0:.,.	./.:0:.,.	0/0:31:31,0	0/0:37:37,0	0/0:28:28,0	0/0:51:51,0	0/0:55:55,0	0/0:75:75,0	0/0:45:45,0	0/0:34:34,0	0/0:14:14,0	0/1:55:37,18	0/1:95:49,46	0/0:67:67,0	./.:0:.,.	./.:0:.,.	./.:0:.,.	./.:0:.,.	./.:0:.,.	./.:0:.,.	./.:0:.,.	./.:0:.,.	./.:0:.,.	./.:0:.,.	./.:0:.,.	./.:0:.,.	./.:0:.,.	./.:0:.,.	0/1:33:13,20	./.:0:.,.	./.:0:.,.	./.:0:.,.	./.:0:.,.	./.:0:.,.	./.:0:.,.	./.:0:.,.	./.:0:.,.	./.:0:.,.	./.:0:.,.	./.:0:.,.	./.:0:.,.	./.:0:.,.	./.:0:.,.	./.:0:.,.	./.:0:.,.	./.:0:.,.	./.:0:.,.	./.:0:.,.	./.:0:.,.	./.:0:.,.	./.:0:.,.	./.:0:.,.	./.:0:.,.	./.:0:.,.	./.:0:.,.	./.:0:.,.	./.:0:.,.	./.:0:.,.	./.:0:.,.	0/0:56:56,0	0/0:66:66,0	0/0:61:61,0	0/1:61:19,42	./.:0:.,.	./.:0:.,.	0/1:19:9,10	./.:0:.,.	./.:0:.,.	./.:0:.,.	./.:0:.,.	./.:0:.,.	./.:0:.,.	./.:0:.,.	./.:0:.,.	./.:0:.,.	./.:0:.,.	./.:0:.,.	./.:0:.,.	./.:0:.,.	./.:0:.,.	./.:0:.,.	./.:0:.,.	./.:0:.,.	0/0:60:60,0	./.:0:.,.	./.:0:.,.	./.:0:.,.	./.:0:.,.	1/1:50:0,50	1/1:44:0,44	0/1:20:5,15	0/1:34:14,20	0/1:25:16,9	0/1:26:11,15	0/1:44:20,24	0/0:58:58,0	1/1:53:0,53	0/1:60:31,29	0/1:37:15,22	./.:0:.,.	./.:0:.,.	./.:0:.,.	./.:0:.,.	./.:0:.,.	./.:0:.,.	0/0:26:26,0	./.:0:.,.	./.:0:.,.	./.:0:.,.	./.:0:.,.	./.:0:.,.	./.:0:.,.	./.:0:.,.	./.:0:.,.
un	21542	154_120	A	G	.	PASS	NS=51;AF=0.216;locori=p	GT:DP:AD	0/1:34:22,12	0/0:69:69,0	0/1:18:9,9	0/0:46:46,0	0/0:18:18,0	0/0:27:27,0	0/0:44:44,0	0/0:39:39,0	0/0:41:41,0	0/0:42:42,0	./.:0:.,.	0/0:38:38,0	0/0:58:58,0	0/0:54:54,0	0/0:45:45,0	./.:0:.,.	./.:0:.,.	0/1:25:11,14	0/0:48:48,0	0/1:35:18,17	0/0:51:51,0	0/0:44:44,0	0/0:39:39,0	0/0:53:53,0	./.:0:.,.	./.:0:.,.	./.:0:.,.	./.:0:.,.	./.:0:.,.	./.:0:.,.	./.:0:.,.	./.:0:.,.	./.:0:.,.	./.:0:.,.	./.:0:.,.	./.:0:.,.	./.:0:.,.	./.:0:.,.	./.:0:.,.	./.:0:.,.	./.:0:.,.	./.:0:.,.	./.:0:.,.	./.:0:.,.	./.:0:.,.	./.:0:.,.	./.:0:.,.	./.:0:.,.	./.:0:.,.	./.:0:.,.	./.:0:.,.	./.:0:.,.	./.:0:.,.	./.:0:.,.	./.:0:.,.	./.:0:.,.	./.:0:.,.	./.:0:.,.	./.:0:.,.	./.:0:.,.	./.:0:.,.	./.:0:.,.	./.:0:.,.	./.:0:.,.	./.:0:.,.	./.:0:.,.	./.:0:.,.	./.:0:.,.	./.:0:.,.	./.:0:.,.	./.:0:.,.	./.:0:.,.	./.:0:.,.	./.:0:.,.	./.:0:.,.	./.:0:.,.	./.:0:.,.	./.:0:.,.	0/0:31:31,0	0/0:37:37,0	0/0:28:28,0	0/0:51:51,0	0/0:55:55,0	0/0:75:75,0	0/0:45:45,0	0/0:34:34,0	./.:14:.,.	0/1:55:37,18	0/1:95:49,46	0/0:67:67,0	./.:0:.,.	./.:0:.,.	./.:0:.,.	./.:0:.,.	./.:0:.,.	./.:0:.,.	./.:0:.,.	./.:0:.,.	./.:0:.,.	./.:0:.,.	./.:0:.,.	./.:0:.,.	./.:0:.,.	./.:0:.,.	0/1:33:13,20	./.:0:.,.	./.:0:.,.	./.:0:.,.	./.:0:.,.	./.:0:.,.	./.:0:.,.	./.:0:.,.	./.:0:.,.	./.:0:.,.	./.:0:.,.	./.:0:.,.	./.:0:.,.	./.:0:.,.	./.:0:.,.	./.:0:.,.	./.:0:.,.	./.:0:.,.	./.:0:.,.	./.:0:.,.	./.:0:.,.	./.:0:.,.	./.:0:.,.	./.:0:.,.	./.:0:.,.	./.:0:.,.	./.:0:.,.	./.:0:.,.	./.:0:.,.	./.:0:.,.	./.:0:.,.	0/0:56:56,0	0/0:66:66,0	0/0:61:61,0	0/1:61:19,42	./.:0:.,.	./.:0:.,.	0/1:19:9,10	./.:0:.,.	./.:0:.,.	./.:0:.,.	./.:0:.,.	./.:0:.,.	./.:0:.,.	./.:0:.,.	./.:0:.,.	./.:0:.,.	./.:0:.,.	./.:0:.,.	./.:0:.,.	./.:0:.,.	./.:0:.,.	./.:0:.,.	./.:0:.,.	./.:0:.,.	0/0:60:60,0	./.:0:.,.	./.:0:.,.	./.:0:.,.	./.:0:.,.	1/1:50:0,50	1/1:44:0,44	0/1:20:5,15	0/1:34:14,20	0/1:25:16,9	0/1:26:11,15	0/1:44:20,24	0/0:58:58,0	1/1:53:0,53	0/1:60:31,29	0/1:37:15,22	./.:0:.,.	./.:0:.,.	./.:0:.,.	./.:0:.,.	./.:0:.,.	./.:0:.,.	0/0:26:26,0	./.:0:.,.	./.:0:.,.	./.:0:.,.	./.:0:.,.	./.:0:.,.	./.:0:.,.	./.:0:.,.	./.:0:.,.
un	21661	155_99	T	C	.	PASS	NS=141;AF=0.223;locori=p	GT:DP:AD	0/0:90:90,0	0/0:87:87,0	0/0:51:51,0	0/0:72:72,0	0/0:35:35,0	0/0:47:47,0	0/0:69:69,0	0/0:62:62,0	0/0:57:57,0	0/0:61:61,0	1/1:66:0,66	1/1:64:0,64	1/1:53:0,53	0/1:47:29,18	0/0:111:111,0	0/0:84:84,0	0/0:87:87,0	0/0:67:67,0	0/0:53:53,0	0/0:45:45,0	0/0:41:41,0	0/0:58:58,0	0/0:45:45,0	0/0:53:53,0	0/1:32:12,20	0/1:73:36,37	0/0:45:45,0	0/0:57:57,0	0/0:30:30,0	0/0:41:41,0	0/1:34:20,14	./.:0:.,.	0/0:49:49,0	0/0:55:55,0	0/0:38:38,0	0/0:52:52,0	0/0:48:48,0	0/0:17:17,0	0/0:76:76,0	./.:0:.,.	0/0:44:44,0	0/0:23:23,0	0/0:44:44,0	0/0:49:49,0	0/0:31:31,0	./.:0:.,.	./.:0:.,.	./.:0:.,.	./.:0:.,.	./.:0:.,.	./.:0:.,.	./.:0:.,.	./.:0:.,.	./.:0:.,.	./.:0:.,.	./.:0:.,.	./.:0:.,.	./.:0:.,.	./.:0:.,.	./.:0:.,.	./.:0:.,.	./.:0:.,.	./.:0:.,.	./.:0:.,.	./.:0:.,.	./.:0:.,.	./.:0:.,.	./.:0:.,.	./.:0:.,.	0/1:34:16,18	0/0:44:44,0	0/0:76:76,0	./.:0:.,.	0/0:41:41,0	0/1:20:11,9	0/0:20:20,0	0/1:50:27,23	0/0:35:35,0	1/1:52:0,52	1/1:45:0,45	1/1:51:0,51	1/1:61:0,61	0/0:55:55,0	0/0:107:107,0	1/1:61:0,61	1/1:60:0,60	1/1:30:0,30	1/1:72:0,72	1/1:68:0,68	1/1:81:0,81	0/0:78:78,0	0/1:89:41,48	0/0:51:51,0	0/0:66:66,0	./.:0:.,.	./.:0:.,.	./.:0:.,.	0/0:64:64,0	0/0:62:62,0	0/0:23:23,0	./.:0:.,.	./.:0:.,.	./.:0:.,.	1/1:49:0,49	1/1:54:0,54	1/1:54:0,54	1/1:89:0,89	./.:0:.,.	0/0:45:45,0	0/0:61:61,0	0/0:51:51,0	0/0:31:31,0	./.:0:.,.	0/0:34:34,0	./.:0:.,.	0/0:57:57,0	0/0:35:35,0	0/0:42:42,0	./.:12:.,.	0/0:63:63,0	0/0:37:37,0	0/0:53:53,0	0/1:46:24,22	0/0:50:50,0	0/0:97:97,0	0/0:71:71,0	1/1:31:0,31	0/0:44:44,0	0/0:84:84,0	./.:0:.,.	0/0:19:19,0	0/0:78:78,0	./.:0:.,.	0/0:49:49,0	0/0:43:43,0	1/1:68:0,68	1/1:117:0,117	1/1:56:0,56	0/1:65:33,32	0/0:59:59,0	1/1:34:0,34	0/0:38:38,0	./.:0:.,.	./.:0:.,.	0/0:43:43,0	0/0:50:50,0	0/0:60:60,0	0/0:39:39,0	0/0:43:43,0	0/0:54:54,0	./.:0:.,.	0/0:85:85,0	0/0:67:67,0	0/0:36:36,0	./.:0:.,.	0/0:35:35,0	0/0:43:43,0	0/0:13:13,0	./.:0:.,.	0/0:82:82,0	0/0:32:32,0	./.:0:.,.	0/0:44:44,0	0/0:57:57,0	0/0:25:25,0	0/0:57:57,0	0/0:35:35,0	0/0:27:27,0	0/0:20:20,0	0/0:14:14,0	0/1:43:11,32	./.:0:.,.	0/0:33:33,0	1/1:22:0,22	0/0:42:42,0	./.:0:.,.	0/0:42:42,0	0/0:34:34,0	0/1:15:11,4	./.:0:.,.	0/0:91:91,0	1/1:24:0,24	./.:0:.,.	0/1:50:24,26	0/0:39:39,0	0/0:60:60,0	0/0:26:26,0	0/0:27:27,0	0/0:33:33,0	1/1:57:0,57
un	22413	161_11	G	A	.	PASS	NS=128;AF=0.102;locori=p	GT:DP:AD	0/0:20:20,0	0/0:10:10,0	0/0:18:18,0	0/0:51:51,0	./.:0:.,.	./.:0:.,.	0/0:25:25,0	./.:0:.,.	0/0:24:24,0	0/0:21:21,0	0/0:29:29,0	0/0:26:26,0	./.:0:.,.	0/0:18:18,0	0/0:53:53,0	0/0:25:25,0	0/0:58:58,0	./.:0:.,.	0/0:10:10,0	./.:0:.,.	0/0:22:22,0	0/0:20:20,0	./.:0:.,.	./.:0:.,.	./.:0:.,.	./.:0:.,.	./.:0:.,.	./.:0:.,.	./.:0:.,.	1/1:16:0,16	0/0:14:14,0	./.:0:.,.	0/0:33:33,0	0/0:46:46,0	0/0:24:24,0	./.:0:.,.	./.:0:.,.	./.:0:.,.	./.:0:.,.	./.:0:.,.	./.:0:.,.	./.:0:.,.	./.:0:.,.	./.:0:.,.	./.:0:.,.	0/0:13:13,0	0/1:14:9,5	0/1:25:15,10	0/1:21:10,11	0/0:23:23,0	./.:0:.,.	0/0:12:12,0	0/0:27:27,0	0/0:19:19,0	1/1:14:0,14	0/0:19:19,0	0/0:24:24,0	0/0:11:11,0	./.:0:.,.	0/0:13:13,0	0/0:30:30,0	0/0:16:16,0	./.:0:.,.	0/0:18:18,0	./.:0:.,.	0/0:10:10,0	0/0:11:11,0	0/0:26:26,0	0/0:12:12,0	./.:0:.,.	0/0:22:22,0	0/0:18:18,0	./.:0:.,.	0/0:45:45,0	0/0:36:36,0	0/0:20:20,0	0/0:27:27,0	1/1:12:0,12	0/0:19:19,0	0/0:41:41,0	0/0:24:24,0	./.:0:.,.	0/0:44:44,0	0/0:33:33,0	0/0:28:28,0	0/0:33:33,0	0/0:17:17,0	0/0:43:43,0	0/0:25:25,0	0/0:14:14,0	0/0:13:13,0	0/0:10:10,0	0/0:53:53,0	0/0:19:19,0	0/0:35:35,0	0/0:43:43,0	./.:0:.,.	1/1:11:0,11	./.:0:.,.	0/0:21:21,0	0/0:15:15,0	0/0:39:39,0	./.:0:.,.	0/0:20:20,0	0/0:33:33,0	0/0:41:41,0	0/0:25:25,0	./.:0:.,.	0/0:15:15,0	0/0:38:38,0	0/0:44:44,0	./.:0:.,.	0/0:24:24,0	0/0:10:10,0	./.:0:.,.	0/0:30:30,0	./.:0:.,.	./.:0:.,.	1/1:39:0,39	0/0:36:36,0	1/1:12:0,12	0/0:12:12,0	0/0:39:39,0	./.:0:.,.	0/0:24:24,0	0/0:42:42,0	./.:0:.,.	0/0:21:21,0	0/0:18:18,0	0/0:43:43,0	0/0:13:13,0	0/0:24:24,0	0/0:28:28,0	0/0:20:20,0	0/0:11:11,0	0/0:24:24,0	0/0:31:31,0	0/0:15:15,0	0/0:18:18,0	0/1:24:6,18	./.:0:.,.	./.:0:.,.	0/0:24:24,0	./.:0:.,.	./.:0:.,.	0/0:15:15,0	0/0:16:16,0	0/0:21:21,0	1/1:17:0,17	./.:0:.,.	0/0:18:18,0	0/0:31:31,0	1/1:47:0,47	0/0:43:43,0	0/1:34:18,16	0/0:22:22,0	./.:0:.,.	0/0:21:21,0	./.:0:.,.	0/0:12:12,0	0/0:15:15,0	0/0:16:16,0	0/0:13:13,0	./.:0:.,.	./.:0:.,.	./.:0:.,.	./.:0:.,.	./.:0:.,.	0/0:13:13,0	0/0:18:18,0	0/0:18:18,0	./.:0:.,.	./.:0:.,.	0/0:10:10,0	0/0:42:42,0	0/0:50:50,0	./.:0:.,.	1/1:14:0,14	./.:0:.,.	./.:0:.,.	0/0:62:62,0	./.:0:.,.	./.:0:.,.	0/0:20:20,0	0/0:21:21,0	./.:0:.,.	1/1:15:0,15	0/1:19:8,11	./.:0:.,.	0/0:45:45,0
un	25551	183_69	T	A	.	PASS	NS=181;AF=0.483;locori=p	GT:DP:AD	1/1:39:0,39	1/1:53:0,53	1/1:49:0,49	1/1:39:0,39	1/1:24:0,24	1/1:37:0,37	1/1:36:0,36	1/1:36:0,36	1/1:48:0,48	1/1:53:0,53	1/1:42:0,42	1/1:23:0,23	1/1:45:0,45	1/1:25:0,25	1/1:35:0,35	1/1:40:0,40	1/1:45:0,45	1/1:48:0,48	1/1:32:0,32	1/1:16:0,16	1/1:40:0,40	1/1:47:0,47	1/1:28:0,28	1/1:28:0,28	0/0:37:37,0	0/0:45:45,0	0/0:19:19,0	0/0:44:44,0	0/0:21:21,0	0/0:28:28,0	0/0:25:25,0	./.:0:.,.	0/1:39:19,20	0/0:33:33,0	0/0:30:30,0	0/0:28:28,0	0/0:27:27,0	0/0:32:32,0	0/0:33:33,0	0/0:26:26,0	0/0:31:31,0	0/0:15:15,0	0/0:26:26,0	0/0:29:29,0	0/0:28:28,0	1/1:15:0,15	1/1:12:0,12	1/1:34:0,34	1/1:33:0,33	1/1:17:0,17	0/1:26:12,14	1/1:37:0,37	1/1:35:0,35	1/1:23:0,23	1/1:44:0,44	1/1:35:0,35	1/1:19:0,19	1/1:32:0,32	./.:0:.,.	1/1:35:0,35	1/1:32:0,32	1/1:36:0,36	1/1:23:0,23	1/1:29:0,29	1/1:37:0,37	1/1:43:0,43	1/1:45:0,45	1/1:30:0,30	1/1:41:0,41	0/0:20:20,0	0/0:26:26,0	0/0:35:35,0	./.:0:.,.	0/0:36:36,0	0/0:19:19,0	0/0:19:19,0	0/0:29:29,0	0/0:42:42,0	1/1:38:0,38	1/1:23:0,23	1/1:66:0,66	1/1:38:0,38	1/1:46:0,46	1/1:71:0,71	1/1:33:0,33	1/1:44:0,44	1/1:16:0,16	1/1:57:0,57	1/1:57:0,57	1/1:57:0,57	0/0:37:37,0	0/0:59:59,0	0/0:16:16,0	0/0:61:61,0	1/1:39:0,39	1/1:52:0,52	./.:0:.,.	0/0:26:26,0	0/0:53:53,0	1/1:37:0,37	1/1:34:0,34	1/1:41:0,41	1/1:27:0,27	1/1:20:0,20	1/1:36:0,36	1/1:87:0,87	1/1:40:0,40	0/0:21:21,0	0/0:47:47,0	0/0:53:53,0	0/0:20:20,0	./.:0:.,.	./.:0:.,.	0/0:21:21,0	./.:0:.,.	0/0:25:25,0	0/0:18:18,0	0/0:47:47,0	0/1:41:17,24	0/1:44:21,23	0/0:46:46,0	0/0:31:31,0	0/0:33:33,0	0/0:22:22,0	0/0:48:48,0	0/0:40:40,0	0/0:22:22,0	0/0:27:27,0	0/0:83:83,0	0/0:50:50,0	0/0:18:18,0	0/0:58:58,0	0/0:14:14,0	0/0:35:35,0	0/0:13:13,0	1/1:33:0,33	1/1:23:0,23	1/1:50:0,50	0/1:36:21,15	0/1:27:16,11	0/0:51:51,0	1/1:49:0,49	1/1:24:0,24	./.:0:.,.	0/0:40:40,0	0/0:50:50,0	0/0:43:43,0	0/0:21:21,0	0/0:27:27,0	0/0:40:40,0	0/0:31:31,0	0/0:44:44,0	0/0:34:34,0	0/0:33:33,0	0/0:43:43,0	0/0:22:22,0	0/0:31:31,0	0/0:17:17,0	0/0:26:26,0	0/0:56:56,0	0/0:32:32,0	0/0:28:28,0	0/0:34:34,0	0/0:56:56,0	1/1:26:0,26	1/1:37:0,37	1/1:29:0,29	1/1:37:0,37	1/1:24:0,24	1/1:44:0,44	1/1:46:0,46	1/1:42:0,42	1/1:38:0,38	1/1:40:0,40	1/1:33:0,33	0/0:33:33,0	0/0:33:33,0	0/0:38:38,0	0/0:32:32,0	./.:0:.,.	0/0:77:77,0	0/0:49:49,0	0/0:48:48,0	0/0:41:41,0	0/0:21:21,0	0/0:32:32,0	0/0:31:31,0	0/0:33:33,0	0/0:30:30,0	0/1:25:10,15
un	25566	183_84	T	C	.	PASS	NS=181;AF=0.133;locori=p	GT:DP:AD	0/0:39:39,0	0/0:53:53,0	0/0:49:49,0	0/0:39:39,0	0/0:24:24,0	0/0:37:37,0	0/0:36:36,0	0/0:36:36,0	0/0:48:48,0	0/0:53:53,0	1/1:42:0,42	1/1:23:0,23	1/1:45:0,45	1/1:25:0,25	1/1:35:0,35	0/0:40:40,0	1/1:45:0,45	0/1:48:24,24	0/0:32:32,0	1/1:16:0,16	0/1:40:16,24	0/0:47:47,0	0/0:28:28,0	0/1:28:9,19	0/0:37:37,0	0/0:45:45,0	0/0:19:19,0	0/0:44:44,0	0/0:21:21,0	0/0:28:28,0	0/0:25:25,0	./.:0:.,.	0/0:39:39,0	0/0:33:33,0	0/0:30:30,0	0/0:28:28,0	0/0:27:27,0	0/0:32:32,0	0/0:33:33,0	0/0:26:26,0	0/0:31:31,0	0/0:15:15,0	0/0:26:26,0	0/0:29:29,0	0/0:28:28,0	0/0:15:15,0	0/0:12:12,0	0/0:34:34,0	0/0:33:33,0	0/0:17:17,0	0/0:26:26,0	0/0:37:37,0	0/0:35:35,0	0/0:23:23,0	0/0:44:44,0	0/0:35:35,0	0/0:19:19,0	0/0:32:32,0	./.:0:.,.	0/0:35:35,0	0/0:32:32,0	0/0:36:36,0	0/0:23:23,0	0/0:29:29,0	0/0:37:37,0	0/0:43:43,0	0/0:45:45,0	0/0:30:30,0	0/0:41:41,0	0/0:20:20,0	0/0:26:26,0	0/0:35:35,0	./.:0:.,.	0/0:36:36,0	0/0:19:19,0	0/0:19:19,0	0/0:29:29,0	0/0:42:42,0	0/1:38:10,28	1/1:23:0,23	1/1:66:0,66	1/1:38:0,38	1/1:46:0,46	1/1:71:0,71	1/1:33:0,33	1/1:44:0,44	0/0:16:16,0	0/0:57:57,0	0/0:57:57,0	0/0:57:57,0	0/0:37:37,0	0/0:59:59,0	0/0:16:16,0	0/0:61:61,0	0/0:39:39,0	1/1:52:0,52	./.:0:.,.	0/0:26:26,0	0/0:53:53,0	0/0:37:37,0	0/1:34:23,11	0/0:41:41,0	0/0:27:27,0	0/1:20:11,9	1/1:36:0,36	0/1:87:24,63	1/1:40:0,40	0/0:21:21,0	0/0:47:47,0	0/0:53:53,0	0/0:20:20,0	./.:0:.,.	./.:0:.,.	0/0:21:21,0	./.:0:.,.	0/0:25:25,0	0/0:18:18,0	0/0:47:47,0	0/0:41:41,0	0/0:44:44,0	0/0:46:46,0	0/0:31:31,0	0/0:33:33,0	0/0:22:22,0	0/0:48:48,0	0/0:40:40,0	0/0:22:22,0	0/0:27:27,0	0/0:83:83,0	0/0:50:50,0	0/0:18:18,0	0/0:58:58,0	0/0:14:14,0	0/0:35:35,0	0/0:13:13,0	1/1:33:0,33	1/1:23:0,23	1/1:50:0,50	0/0:36:36,0	0/0:27:27,0	0/0:51:51,0	0/0:49:49,0	0/0:24:24,0	./.:0:.,.	0/0:40:40,0	0/0:50:50,0	0/0:43:43,0	0/0:21:21,0	0/0:27:27,0	0/0:40:40,0	0/0:31:31,0	0/0:44:44,0	0/0:34:34,0	0/0:33:33,0	0/0:43:43,0	0/0:22:22,0	0/0:31:31,0	0/0:17:17,0	0/0:26:26,0	0/0:56:56,0	0/0:32:32,0	0/0:28:28,0	0/0:34:34,0	0/0:56:56,0	0/0:26:26,0	0/0:37:37,0	0/0:29:29,0	0/0:37:37,0	0/0:24:24,0	0/0:44:44,0	0/0:46:46,0	0/0:42:42,0	0/0:38:38,0	0/0:40:40,0	0/0:33:33,0	0/0:33:33,0	0/0:33:33,0	0/0:38:38,0	0/0:32:32,0	./.:0:.,.	0/0:77:77,0	0/0:49:49,0	0/0:48:48,0	0/0:41:41,0	0/0:21:21,0	0/0:32:32,0	0/0:31:31,0	0/0:33:33,0	0/0:30:30,0	0/1:25:10,15
un	26140	187_98	T	G	.	PASS	NS=177;AF=0.384;locori=p	GT:DP:AD	0/1:41:23,18	1/1:43:0,43	0/0:55:55,0	0/0:41:41,0	0/0:16:16,0	0/0:35:35,0	0/0:35:35,0	0/1:29:13,16	0/0:37:37,0	0/0:28:28,0	0/0:41:41,0	0/1:27:17,10	0/1:25:12,13	0/1:23:9,14	0/1:29:14,15	1/1:33:0,33	0/1:37:11,26	0/1:28:15,13	0/1:19:13,6	0/1:18:7,11	1/1:28:0,28	0/0:33:33,0	0/0:35:35,0	0/1:42:19,23	0/1:13:6,7	0/0:27:27,0	0/0:21:21,0	0/1:32:15,17	./.:0:.,.	0/1:31:18,13	0/0:18:18,0	0/0:14:14,0	0/1:22:12,10	0/0:37:37,0	0/1:19:10,9	0/0:31:31,0	0/1:23:15,8	0/0:14:14,0	0/0:24:24,0	./.:0:.,.	0/0:18:18,0	0/0:15:15,0	0/0:37:37,0	0/1:16:7,9	0/0:31:31,0	0/0:16:16,0	./.:0:.,.	0/1:35:10,25	0/0:14:14,0	0/0:24:24,0	0/0:32:32,0	0/1:38:15,23	0/1:36:16,20	0/0:31:31,0	0/0:27:27,0	1/1:29:0,29	./.:21:.,.	0/1:22:10,12	./.:0:.,.	0/1:41:25,16	0/1:25:19,6	0/0:34:34,0	0/0:15:15,0	0/1:35:15,20	0/1:21:15,6	0/0:37:37,0	1/1:27:0,27	0/1:29:19,10	0/0:25:25,0	0/0:18:18,0	0/0:21:21,0	0/0:31:31,0	1/1:19:0,19	0/1:24:17,7	0/0:24:24,0	0/1:12:6,6	0/1:28:10,18	0/1:11:4,7	0/1:21:8,13	0/0:22:22,0	0/0:32:32,0	0/0:36:36,0	1/1:50:0,50	0/1:35:15,20	0/0:31:31,0	0/0:21:21,0	./.:0:.,.	1/1:39:0,39	1/1:46:0,46	1/1:44:0,44	0/0:44:44,0	1/1:51:0,51	1/1:23:0,23	0/0:36:36,0	1/1:50:0,50	1/1:46:0,46	./.:0:.,.	0/1:26:14,12	0/0:39:39,0	1/1:47:0,47	1/1:28:0,28	0/1:37:23,14	0/1:41:16,25	0/1:16:11,5	0/1:24:14,10	0/0:38:38,0	0/1:38:23,15	./.:0:.,.	0/0:27:27,0	0/0:37:37,0	0/0:19:19,0	./.:0:.,.	0/1:32:16,16	1/1:10:0,10	./.:0:.,.	0/0:20:20,0	./.:0:.,.	0/0:26:26,0	1/1:10:0,10	0/1:40:18,22	0/1:34:9,25	0/0:24:24,0	0/1:28:7,21	1/1:25:0,25	0/0:49:49,0	0/1:37:20,17	0/0:17:17,0	0/0:24:24,0	0/0:27:27,0	0/0:37:37,0	0/0:13:13,0	0/0:34:34,0	1/1:24:0,24	0/1:22:10,12	0/1:24:13,11	0/0:33:33,0	0/0:23:23,0	0/0:43:43,0	1/1:42:0,42	0/0:23:23,0	0/1:38:14,24	0/1:24:15,9	1/1:28:0,28	1/1:30:0,30	0/1:21:7,14	0/1:43:18,25	0/1:39:13,26	0/0:21:21,0	0/1:27:16,11	0/0:33:33,0	0/0:18:18,0	0/0:42:42,0	1/1:24:0,24	0/0:29:29,0	1/1:41:0,41	0/0:18:18,0	0/0:14:14,0	0/0:27:27,0	0/0:13:13,0	0/0:34:34,0	0/1:24:14,10	0/0:39:39,0	0/0:25:25,0	0/1:34:11,23	1/1:20:0,20	1/1:18:0,18	1/1:28:0,28	1/1:45:0,45	1/1:33:0,33	1/1:26:0,26	1/1:48:0,48	1/1:37:0,37	1/1:39:0,39	0/1:40:25,15	1/1:33:0,33	0/0:39:39,0	0/1:20:11,9	1/1:16:0,16	0/1:19:14,5	./.:0:.,.	0/0:51:51,0	0/0:19:19,0	0/1:47:28,19	0/0:25:25,0	1/1:17:0,17	0/1:28:10,18	./.:0:.,.	0/1:20:7,13	0/1:41:21,20	0/1:23:7,16
un	30708	220_46	G	T	.	PASS	NS=170;AF=0.165;locori=p	GT:DP:AD	0/1:50:19,31	0/1:62:31,31	0/1:19:13,6	1/1:52:0,52	0/1:34:19,15	0/0:27:27,0	0/0:40:40,0	0/1:46:17,29	1/1:51:0,51	./.:0:.,.	0/0:58:58,0	0/0:41:41,0	0/0:61:61,0	0/0:60:60,0	1/1:64:0,64	0/1:59:30,29	1/1:58:0,58	0/1:47:23,24	0/0:39:39,0	0/0:34:34,0	0/1:31:13,18	0/0:31:31,0	0/0:40:40,0	0/1:46:20,26	0/0:27:27,0	1/1:48:0,48	1/1:49:0,49	./.:0:.,.	0/1:12:8,4	0/1:29:12,17	./.:0:.,.	1/1:13:0,13	./.:0:.,.	0/0:35:35,0	0/1:11:4,7	0/1:54:43,11	0/0:47:47,0	0/0:30:30,0	0/0:60:60,0	1/1:13:0,13	0/0:34:34,0	./.:0:.,.	0/0:28:28,0	0/0:33:33,0	0/0:23:23,0	./.:0:.,.	0/0:23:23,0	0/0:29:29,0	0/0:49:49,0	0/0:28:28,0	0/0:55:55,0	0/0:43:43,0	0/0:35:35,0	0/0:22:22,0	0/0:38:38,0	0/0:34:34,0	0/1:24:12,12	0/1:29:19,10	./.:0:.,.	0/0:44:44,0	0/1:24:14,10	0/1:22:8,14	0/0:26:26,0	0/0:40:40,0	0/0:39:39,0	0/1:26:10,16	0/0:26:26,0	0/0:31:31,0	0/0:31:31,0	0/0:10:10,0	0/0:27:27,0	0/0:41:41,0	0/0:26:26,0	./.:0:.,.	0/0:26:26,0	0/0:13:13,0	./.:23:.,.	0/1:32:13,19	0/0:42:42,0	0/0:36:36,0	0/0:51:51,0	0/0:52:52,0	0/0:71:71,0	0/0:67:67,0	0/0:27:27,0	0/0:58:58,0	0/0:13:13,0	0/0:74:74,0	0/0:81:81,0	0/0:61:61,0	0/0:61:61,0	0/0:43:43,0	0/0:27:27,0	0/0:53:53,0	0/1:39:18,21	0/0:22:22,0	./.:0:.,.	0/0:63:63,0	0/0:67:67,0	0/0:24:24,0	0/0:49:49,0	0/0:21:21,0	0/1:40:16,24	0/0:39:39,0	0/0:22:22,0	0/0:49:49,0	0/0:27:27,0	0/0:17:17,0	0/1:33:15,18	0/0:63:63,0	1/1:34:0,34	0/0:30:30,0	0/0:66:66,0	./.:0:.,.	./.:0:.,.	0/0:39:39,0	0/1:38:19,19	0/0:30:30,0	0/0:22:22,0	0/1:66:25,41	0/1:24:15,9	0/0:29:29,0	0/0:23:23,0	./.:0:.,.	0/1:53:28,25	0/0:57:57,0	0/0:18:18,0	0/0:45:45,0	0/1:36:20,16	0/0:26:26,0	0/0:34:34,0	0/0:57:57,0	0/1:15:7,8	0/0:17:17,0	./.:0:.,.	0/0:48:48,0	0/0:40:40,0	0/0:65:65,0	0/0:38:38,0	0/0:42:42,0	0/0:26:26,0	./.:0:.,.	0/0:45:45,0	0/0:48:48,0	./.:0:.,.	0/0:45:45,0	0/1:48:25,23	0/0:27:27,0	0/0:42:42,0	0/0:50:50,0	0/0:34:34,0	0/0:64:64,0	0/0:21:21,0	./.:0:.,.	0/0:15:15,0	0/0:17:17,0	0/0:17:17,0	0/0:32:32,0	0/0:17:17,0	1/1:67:0,67	0/0:34:34,0	0/1:32:17,15	0/0:41:41,0	0/0:74:74,0	0/0:48:48,0	0/0:60:60,0	0/0:68:68,0	0/0:38:38,0	0/0:25:25,0	0/0:33:33,0	0/0:45:45,0	0/0:47:47,0	0/0:33:33,0	0/0:52:52,0	0/0:41:41,0	0/1:42:21,21	0/0:27:27,0	0/0:30:30,0	0/0:24:24,0	./.:0:.,.	0/0:72:72,0	1/1:10:0,10	0/0:12:12,0	./.:0:.,.	0/1:22:15,7	0/1:43:29,14	0/0:55:55,0	0/1:34:19,15	./.:0:.,.	0/0:27:27,0
un	30746	220_84	A	C	.	PASS	NS=170;AF=0.159;locori=p	GT:DP:AD	0/1:50:19,31	0/1:62:31,31	0/1:19:13,6	1/1:52:0,52	0/1:34:19,15	0/0:27:27,0	0/0:40:40,0	0/1:46:17,29	1/1:51:0,51	./.:0:.,.	0/0:58:58,0	0/0:41:41,0	0/0:61:61,0	0/0:60:60,0	1/1:64:0,64	0/1:59:30,29	1/1:58:0,58	0/1:47:23,24	0/0:39:39,0	0/0:34:34,0	0/1:31:13,18	0/0:31:31,0	0/0:40:40,0	0/1:46:20,26	0/0:27:27,0	1/1:48:0,48	1/1:49:0,49	./.:0:.,.	0/1:12:8,4	0/1:29:12,17	./.:0:.,.	1/1:13:0,13	./.:0:.,.	0/0:35:35,0	0/1:11:4,7	0/1:54:43,11	0/0:47:47,0	0/0:30:30,0	0/0:60:60,0	1/1:13:0,13	0/0:34:34,0	./.:0:.,.	0/0:28:28,0	0/0:33:33,0	0/0:23:23,0	./.:0:.,.	0/0:23:23,0	0/0:29:29,0	0/0:49:49,0	0/0:28:28,0	0/0:55:55,0	0/0:43:43,0	0/0:35:35,0	0/0:22:22,0	0/0:38:38,0	0/0:34:34,0	0/1:24:12,12	0/1:29:19,10	./.:0:.,.	0/0:44:44,0	0/1:24:14,10	0/1:22:8,14	0/0:26:26,0	0/0:40:40,0	0/0:39:39,0	0/1:26:10,16	0/0:26:26,0	0/0:31:31,0	0/0:31:31,0	0/0:10:10,0	0/0:27:27,0	0/0:41:41,0	0/0:26:26,0	./.:0:.,.	0/0:26:26,0	0/0:13:13,0	./.:23:.,.	0/1:32:13,19	0/0:42:42,0	0/0:36:36,0	0/0:51:51,0	0/0:52:52,0	0/0:71:71,0	0/0:67:67,0	0/0:27:27,0	0/0:58:58,0	0/0:13:13,0	0/0:74:74,0	0/0:81:81,0	0/0:61:61,0	0/0:61:61,0	0/0:43:43,0	0/0:27:27,0	0/0:53:53,0	0/0:39:39,0	0/0:22:22,0	./.:0:.,.	0/0:63:63,0	0/0:67:67,0	0/0:24:24,0	0/0:49:49,0	0/0:21:21,0	0/0:40:40,0	0/0:39:39,0	0/0:22:22,0	0/0:49:49,0	0/0:27:27,0	0/0:17:17,0	0/1:33:15,18	0/0:63:63,0	1/1:34:0,34	0/0:30:30,0	0/0:66:66,0	./.:0:.,.	./.:0:.,.	0/0:39:39,0	0/1:38:19,19	0/0:30:30,0	0/0:22:22,0	0/1:66:25,41	0/1:24:15,9	0/0:29:29,0	0/0:23:23,0	./.:0:.,.	0/1:53:28,25	0/0:57:57,0	0/0:18:18,0	0/0:45:45,0	0/1:36:20,16	0/0:26:26,0	0/0:34:34,0	0/0:57:57,0	0/1:15:7,8	0/0:17:17,0	./.:0:.,.	0/0:48:48,0	0/0:40:40,0	0/0:65:65,0	0/0:38:38,0	0/0:42:42,0	0/0:26:26,0	./.:0:.,.	0/0:45:45,0	0/0:48:48,0	./.:0:.,.	0/0:45:45,0	0/1:48:25,23	0/0:27:27,0	0/0:42:42,0	0/0:50:50,0	0/0:34:34,0	0/0:64:64,0	0/0:21:21,0	./.:0:.,.	0/0:15:15,0	0/0:17:17,0	0/0:17:17,0	0/0:32:32,0	0/0:17:17,0	1/1:67:0,67	0/0:34:34,0	0/1:32:17,15	0/0:41:41,0	0/0:74:74,0	0/0:48:48,0	0/0:60:60,0	0/0:68:68,0	0/0:38:38,0	0/0:25:25,0	0/0:33:33,0	0/0:45:45,0	0/0:47:47,0	0/0:33:33,0	0/0:52:52,0	0/0:41:41,0	0/1:42:21,21	0/0:27:27,0	0/0:30:30,0	0/0:24:24,0	./.:0:.,.	0/0:72:72,0	1/1:10:0,10	0/0:12:12,0	./.:0:.,.	0/1:22:15,7	0/1:43:29,14	0/0:55:55,0	0/1:34:19,15	./.:0:.,.	0/0:27:27,0
un	31572	226_70	C	T	.	PASS	NS=74;AF=0.182;locori=p	GT:DP:AD	0/0:33:33,0	0/0:67:67,0	0/0:41:41,0	0/0:65:65,0	0/0:50:50,0	0/0:57:57,0	0/0:59:59,0	0/0:45:45,0	0/0:64:64,0	0/0:55:55,0	1/1:57:0,57	0/1:72:35,37	./.:0:.,.	1/1:82:0,82	0/0:127:127,0	0/0:49:49,0	0/0:109:109,0	0/0:61:61,0	./.:0:.,.	0/0:42:42,0	0/0:29:29,0	0/0:26:26,0	0/0:22:22,0	0/0:38:38,0	0/0:19:19,0	0/0:48:48,0	0/0:25:25,0	./.:0:.,.	./.:0:.,.	./.:0:.,.	./.:0:.,.	./.:0:.,.	./.:0:.,.	0/0:26:26,0	0/0:38:38,0	./.:0:.,.	./.:0:.,.	./.:0:.,.	./.:0:.,.	./.:0:.,.	./.:0:.,.	./.:0:.,.	./.:0:.,.	./.:0:.,.	./.:0:.,.	./.:0:.,.	./.:0:.,.	./.:0:.,.	./.:0:.,.	./.:0:.,.	./.:0:.,.	./.:0:.,.	./.:0:.,.	./.:0:.,.	./.:0:.,.	./.:0:.,.	./.:0:.,.	./.:0:.,.	./.:0:.,.	./.:0:.,.	./.:0:.,.	./.:0:.,.	./.:0:.,.	./.:0:.,.	./.:0:.,.	./.:0:.,.	./.:0:.,.	./.:0:.,.	./.:0:.,.	./.:0:.,.	1/1:43:0,43	./.:0:.,.	./.:0:.,.	./.:0:.,.	./.:0:.,.	./.:0:.,.	./.:0:.,.	./.:0:.,.	./.:0:.,.	1/1:38:0,38	0/0:35:35,0	1/1:42:0,42	./.:0:.,.	./.:0:.,.	1/1:41:0,41	./.:0:.,.	0/0:34:34,0	0/0:107:107,0	0/0:118:118,0	0/0:89:89,0	1/1:58:0,58	./.:0:.,.	./.:0:.,.	./.:0:.,.	./.:0:.,.	0/0:35:35,0	./.:0:.,.	./.:0:.,.	./.:0:.,.	./.:0:.,.	./.:0:.,.	0/0:25:25,0	0/0:41:41,0	1/1:48:0,48	0/0:34:34,0	1/1:53:0,53	./.:0:.,.	0/0:34:34,0	./.:0:.,.	./.:0:.,.	./.:0:.,.	./.:0:.,.	./.:0:.,.	0/0:19:19,0	./.:0:.,.	./.:0:.,.	./.:0:.,.	./.:0:.,.	1/1:48:0,48	./.:0:.,.	./.:0:.,.	./.:0:.,.	./.:0:.,.	0/0:74:74,0	0/0:37:37,0	./.:0:.,.	./.:0:.,.	./.:0:.,.	0/0:63:63,0	./.:0:.,.	./.:0:.,.	./.:0:.,.	0/0:43:43,0	0/0:53:53,0	./.:0:.,.	0/1:85:47,38	1/1:63:0,63	0/1:53:23,30	0/0:25:25,0	0/0:24:24,0	./.:0:.,.	0/0:35:35,0	0/0:27:27,0	./.:0:.,.	./.:0:.,.	0/0:27:27,0	./.:0:.,.	0/0:37:37,0	./.:0:.,.	1/1:33:0,33	./.:0:.,.	./.:0:.,.	./.:0:.,.	./.:0:.,.	./.:0:.,.	./.:0:.,.	./.:0:.,.	./.:0:.,.	./.:0:.,.	0/0:47:47,0	0/0:44:44,0	0/0:36:36,0	./.:0:.,.	./.:0:.,.	0/0:29:29,0	0/0:36:36,0	./.:0:.,.	0/0:19:19,0	0/0:19:19,0	./.:0:.,.	./.:0:.,.	./.:0:.,.	./.:0:.,.	0/0:56:56,0	0/0:29:29,0	0/0:41:41,0	0/0:28:28,0	0/0:25:25,0	./.:0:.,.	./.:0:.,.	./.:0:.,.	./.:0:.,.	./.:0:.,.	0/0:20:20,0	./.:0:.,.	./.:0:.,.	./.:0:.,.	./.:0:.,.	./.:0:.,.	./.:0:.,.
un	35052	251_50	C	T	.	PASS	NS=147;AF=0.126;locori=p	GT:DP:AD	0/0:90:90,0	0/0:147:147,0	0/0:157:157,0	0/0:149:149,0	0/0:102:102,0	0/0:109:109,0	./.:0:.,.	0/0:132:132,0	0/0:135:135,0	0/0:115:115,0	./.:0:.,.	./.:0:.,.	0/0:33:33,0	0/0:38:38,0	0/0:99:99,0	0/0:85:85,0	./.:0:.,.	0/0:150:150,0	0/0:94:94,0	0/0:96:96,0	0/0:145:145,0	0/0:118:118,0	0/0:102:102,0	0/0:123:123,0	0/0:53:53,0	0/0:100:100,0	0/0:54:54,0	0/0:113:113,0	0/0:59:59,0	0/0:113:113,0	0/0:116:116,0	0/0:20:20,0	0/0:129:129,0	0/0:118:118,0	0/0:86:86,0	0/0:54:54,0	0/0:114:114,0	0/0:60:60,0	0/0:106:106,0	0/1:27:10,17	0/0:72:72,0	0/0:59:59,0	0/0:95:95,0	./.:0:.,.	0/0:110:110,0	./.:0:.,.	./.:0:.,.	./.:0:.,.	./.:0:.,.	./.:0:.,.	./.:0:.,.	./.:0:.,.	./.:0:.,.	./.:0:.,.	./.:0:.,.	./.:0:.,.	./.:0:.,.	./.:0:.,.	./.:0:.,.	./.:0:.,.	./.:0:.,.	./.:0:.,.	./.:0:.,.	./.:0:.,.	./.:0:.,.	./.:0:.,.	./.:0:.,.	./.:0:.,.	./.:0:.,.	0/1:81:43,38	0/0:78:78,0	0/0:55:55,0	0/0:76:76,0	1/1:103:0,103	0/1:60:31,29	./.:0:.,.	0/1:107:52,55	0/1:91:52,39	0/0:58:58,0	0/0:21:21,0	0/0:42:42,0	0/0:61:61,0	0/0:65:65,0	0/0:102:102,0	0/0:118:118,0	0/0:32:32,0	0/0:26:26,0	0/0:63:63,0	0/0:111:111,0	0/0:71:71,0	0/0:117:117,0	0/0:95:95,0	0/0:100:100,0	0/0:55:55,0	./.:0:.,.	./.:0:.,.	./.:0:.,.	0/0:87:87,0	0/0:42:42,0	./.:0:.,.	./.:0:.,.	./.:0:.,.	./.:0:.,.	0/0:59:59,0	0/0:22:22,0	0/0:44:44,0	0/0:37:37,0	0/1:14:3,11	0/0:103:103,0	1/1:49:0,49	0/0:30:30,0	0/0:20:20,0	0/0:60:60,0	0/0:34:34,0	./.:0:.,.	0/0:30:30,0	./.:0:.,.	0/0:16:16,0	0/0:55:55,0	0/0:93:93,0	0/0:58:58,0	./.:0:.,.	0/0:68:68,0	0/1:64:31,33	0/0:54:54,0	0/0:88:88,0	0/1:37:19,18	0/1:59:34,25	1/1:36:0,36	0/0:54:54,0	0/0:17:17,0	0/1:55:25,30	0/1:85:40,45	0/1:94:48,46	0/1:68:26,42	0/0:55:55,0	./.:0:.,.	0/0:43:43,0	0/0:73:73,0	0/0:128:128,0	0/0:52:52,0	./.:0:.,.	0/0:140:140,0	0/0:149:149,0	0/0:161:161,0	0/1:148:82,66	0/1:98:63,35	0/0:142:142,0	0/1:93:53,40	0/1:144:74,70	0/1:59:29,30	0/0:119:119,0	0/0:92:92,0	0/0:99:99,0	0/0:109:109,0	0/1:94:36,58	0/1:68:29,39	0/0:21:21,0	0/0:26:26,0	1/1:46:0,46	0/1:52:38,14	0/1:49:34,15	0/1:32:15,17	0/0:52:52,0	0/0:87:87,0	0/0:103:103,0	0/0:76:76,0	0/0:111:111,0	0/0:93:93,0	0/0:112:112,0	0/0:104:104,0	0/0:142:142,0	0/0:133:133,0	0/0:181:181,0	0/0:109:109,0	0/0:62:62,0	0/0:35:35,0	0/0:51:51,0	0/0:30:30,0	./.:0:.,.	0/1:82:36,46	1/1:40:0,40	1/1:77:0,77	0/0:92:92,0	0/0:90:90,0	0/0:122:122,0	0/1:143:59,84	0/0:111:111,0	0/0:160:160,0	0/0:91:91,0
un	35741	256_39	A	C	.	PASS	NS=177;AF=0.105;locori=p	GT:DP:AD	0/0:33:33,0	0/0:57:57,0	0/0:42:42,0	0/0:36:36,0	0/0:13:13,0	0/0:28:28,0	0/0:34:34,0	0/0:27:27,0	0/0:21:21,0	0/0:47:47,0	0/0:37:37,0	0/0:47:47,0	0/0:56:56,0	0/0:47:47,0	0/0:34:34,0	0/0:39:39,0	0/0:51:51,0	0/0:19:19,0	0/0:13:13,0	0/0:25:25,0	0/0:44:44,0	0/0:21:21,0	0/0:37:37,0	0/0:35:35,0	0/0:14:14,0	0/0:39:39,0	0/1:21:11,10	1/1:25:0,25	1/1:24:0,24	1/1:22:0,22	0/1:14:7,7	1/1:58:0,58	0/0:17:17,0	1/1:37:0,37	0/0:17:17,0	0/0:24:24,0	0/0:30:30,0	0/0:27:27,0	0/0:34:34,0	./.:0:.,.	0/0:23:23,0	0/0:16:16,0	0/1:17:12,5	0/1:26:11,15	0/0:28:28,0	0/0:15:15,0	0/0:15:15,0	0/0:28:28,0	0/0:13:13,0	0/0:23:23,0	0/0:28:28,0	0/0:30:30,0	0/0:37:37,0	0/0:15:15,0	0/0:41:41,0	0/0:48:48,0	0/0:38:38,0	0/0:46:46,0	0/0:26:26,0	0/0:56:56,0	0/0:22:22,0	0/0:20:20,0	0/0:16:16,0	0/0:34:34,0	0/0:56:56,0	0/0:28:28,0	0/0:36:36,0	0/0:45:45,0	0/0:31:31,0	./.:0:.,.	0/0:32:32,0	0/1:24:15,9	./.:0:.,.	0/0:33:33,0	1/1:10:0,10	0/0:38:38,0	0/0:34:34,0	0/0:23:23,0	0/0:34:34,0	0/0:30:30,0	0/0:36:36,0	0/0:43:43,0	0/0:56:56,0	0/0:73:73,0	0/0:37:37,0	0/0:43:43,0	0/0:24:24,0	0/0:58:58,0	0/0:68:68,0	0/0:60:60,0	0/0:52:52,0	0/0:56:56,0	0/0:37:37,0	0/1:25:10,15	0/0:47:47,0	0/0:53:53,0	0/0:25:25,0	0/0:36:36,0	0/0:34:34,0	0/0:22:22,0	0/0:50:50,0	0/0:33:33,0	0/0:29:29,0	0/0:53:53,0	0/0:26:26,0	0/0:52:52,0	0/0:51:51,0	0/0:31:31,0	./.:0:.,.	0/0:40:40,0	0/0:20:20,0	0/0:22:22,0	0/0:44:44,0	0/0:19:19,0	./.:0:.,.	0/1:22:6,16	0/0:21:21,0	./.:0:.,.	0/0:20:20,0	0/0:49:49,0	0/0:35:35,0	0/0:34:34,0	0/1:43:25,18	0/1:23:13,10	0/0:50:50,0	0/0:55:55,0	./.:0:.,.	0/0:34:34,0	0/0:15:15,0	0/0:34:34,0	0/0:29:29,0	0/0:34:34,0	./.:0:.,.	./.:0:.,.	./.:0:.,.	0/0:25:25,0	0/0:51:51,0	0/0:43:43,0	0/1:48:27,21	0/1:35:24,11	0/0:50:50,0	0/0:39:39,0	0/0:16:16,0	./.:0:.,.	0/1:65:41,24	1/1:46:0,46	0/1:32:9,23	0/1:29:12,17	0/1:21:9,12	0/1:32:15,17	0/0:16:16,0	0/0:19:19,0	0/0:21:21,0	0/0:28:28,0	0/0:37:37,0	0/0:40:40,0	0/0:26:26,0	0/0:12:12,0	0/0:25:25,0	0/1:30:14,16	0/0:21:21,0	0/0:34:34,0	0/0:28:28,0	0/1:46:27,19	0/0:40:40,0	0/0:31:31,0	0/0:26:26,0	0/0:38:38,0	0/0:11:11,0	0/0:43:43,0	0/0:40:40,0	0/0:43:43,0	0/0:32:32,0	0/0:40:40,0	0/0:29:29,0	0/0:31:31,0	0/0:17:17,0	0/0:22:22,0	0/1:34:13,21	./.:0:.,.	./.:0:.,.	0/0:27:27,0	0/0:38:38,0	0/0:21:21,0	0/0:18:18,0	0/1:29:11,18	0/1:29:14,15	0/1:35:18,17	0/1:27:11,16	0/0:32:32,0
un	35835	256_133	A	C	.	PASS	NS=177;AF=0.150;locori=p	GT:DP:AD	0/0:33:33,0	0/0:57:57,0	0/0:42:42,0	0/0:36:36,0	0/0:13:13,0	0/0:28:28,0	0/0:34:34,0	0/0:27:27,0	0/0:21:21,0	0/0:47:47,0	0/0:37:37,0	0/0:47:47,0	0/0:56:56,0	0/0:47:47,0	0/0:34:34,0	0/0:39:39,0	0/0:51:51,0	0/0:19:19,0	0/0:13:13,0	0/0:25:25,0	0/0:44:44,0	0/0:21:21,0	0/0:37:37,0	0/0:35:35,0	0/0:14:14,0	0/0:39:39,0	0/0:21:21,0	0/0:25:25,0	0/0:24:24,0	0/0:22:22,0	0/0:14:14,0	0/0:58:58,0	0/0:17:17,0	0/0:37:37,0	0/0:17:17,0	0/0:24:24,0	0/0:30:30,0	0/0:27:27,0	0/0:34:34,0	./.:0:.,.	0/0:23:23,0	0/0:16:16,0	0/0:17:17,0	0/0:26:26,0	0/0:28:28,0	0/1:15:8,7	1/1:15:0,15	1/1:28:0,28	1/1:13:0,13	0/1:23:9,14	1/1:28:0,28	0/1:30:15,15	1/1:37:0,37	1/1:15:0,15	1/1:41:0,41	1/1:48:0,48	1/1:38:0,38	1/1:46:0,46	0/1:26:15,11	1/1:56:0,56	0/1:22:12,10	0/1:20:12,8	0/1:16:11,5	0/0:34:34,0	1/1:56:0,56	0/1:28:18,10	1/1:36:0,36	0/1:45:19,26	1/1:31:0,31	./.:0:.,.	0/0:32:32,0	0/0:24:24,0	./.:0:.,.	0/0:33:33,0	0/0:10:10,0	0/0:38:38,0	0/0:34:34,0	0/0:23:23,0	0/0:34:34,0	0/0:30:30,0	0/0:36:36,0	0/0:43:43,0	0/0:56:56,0	0/0:73:73,0	0/0:37:37,0	0/0:43:43,0	0/0:24:24,0	0/0:58:58,0	0/0:68:68,0	0/0:60:60,0	0/0:52:52,0	0/0:56:56,0	0/0:37:37,0	0/0:25:25,0	0/0:47:47,0	1/1:53:0,53	1/1:25:0,25	0/0:36:36,0	0/1:34:16,18	1/1:22:0,22	1/1:50:0,50	1/1:33:0,33	1/1:29:0,29	0/0:53:53,0	0/0:26:26,0	0/0:52:52,0	0/0:51:51,0	0/0:31:31,0	./.:0:.,.	0/0:40:40,0	0/0:20:20,0	0/0:22:22,0	0/0:44:44,0	0/0:19:19,0	./.:0:.,.	0/0:22:22,0	0/0:21:21,0	./.:0:.,.	0/0:20:20,0	0/0:49:49,0	0/0:35:35,0	0/0:34:34,0	0/0:43:43,0	0/0:23:23,0	0/0:50:50,0	0/0:55:55,0	./.:0:.,.	0/0:34:34,0	0/0:15:15,0	0/0:34:34,0	0/0:29:29,0	0/0:34:34,0	./.:0:.,.	./.:0:.,.	./.:0:.,.	0/0:25:25,0	0/0:51:51,0	0/0:43:43,0	0/0:48:48,0	0/0:35:35,0	0/0:50:50,0	0/0:39:39,0	0/0:16:16,0	./.:0:.,.	0/0:65:65,0	0/0:46:46,0	0/0:32:32,0	0/0:29:29,0	0/0:21:21,0	0/0:32:32,0	0/0:16:16,0	1/1:19:0,19	0/0:21:21,0	0/0:28:28,0	0/1:37:18,19	0/0:40:40,0	0/0:26:26,0	0/0:12:12,0	0/0:25:25,0	0/0:30:30,0	0/0:21:21,0	0/0:34:34,0	0/0:28:28,0	0/0:46:46,0	0/0:40:40,0	0/0:31:31,0	0/0:26:26,0	0/0:38:38,0	0/0:11:11,0	0/0:43:43,0	0/0:40:40,0	0/0:43:43,0	0/0:32:32,0	0/0:40:40,0	0/0:29:29,0	0/0:31:31,0	0/0:17:17,0	0/0:22:22,0	0/0:34:34,0	./.:0:.,.	./.:0:.,.	0/0:27:27,0	0/0:38:38,0	0/0:21:21,0	0/0:18:18,0	0/0:29:29,0	0/0:29:29,0	0/0:35:35,0	0/0:27:27,0	0/0:32:32,0
un	36614	262_72	C	G	.	PASS	NS=97;AF=0.175;locori=p	GT:DP:AD	./.:0:.,.	0/0:12:12,0	./.:0:.,.	./.:0:.,.	./.:0:.,.	0/0:14:14,0	./.:0:.,.	./.:0:.,.	./.:0:.,.	./.:0:.,.	./.:0:.,.	0/0:11:11,0	0/0:15:15,0	0/0:11:11,0	0/0:24:24,0	0/0:20:20,0	./.:0:.,.	0/0:33:33,0	./.:0:.,.	0/0:15:15,0	./.:0:.,.	./.:0:.,.	./.:0:.,.	./.:0:.,.	0/0:17:17,0	0/0:20:20,0	./.:0:.,.	./.:0:.,.	./.:0:.,.	0/0:16:16,0	./.:0:.,.	./.:0:.,.	0/0:16:16,0	./.:0:.,.	./.:0:.,.	./.:0:.,.	./.:0:.,.	./.:0:.,.	./.:0:.,.	./.:0:.,.	0/0:11:11,0	./.:0:.,.	./.:0:.,.	./.:0:.,.	0/0:10:10,0	./.:0:.,.	./.:0:.,.	1/1:24:0,24	./.:0:.,.	./.:0:.,.	1/1:22:0,22	1/1:20:0,20	1/1:20:0,20	./.:0:.,.	1/1:13:0,13	0/1:14:5,9	1/1:14:0,14	./.:22:.,.	./.:0:.,.	./.:0:.,.	0/1:23:14,9	1/1:19:0,19	0/1:12:3,9	./.:17:.,.	0/1:23:7,16	0/1:11:6,5	./.:0:.,.	1/1:17:0,17	./.:20:.,.	./.:0:.,.	0/0:13:13,0	0/0:19:19,0	./.:0:.,.	0/0:10:10,0	0/0:11:11,0	./.:0:.,.	0/0:17:17,0	./.:0:.,.	./.:0:.,.	./.:0:.,.	./.:0:.,.	./.:0:.,.	0/0:13:13,0	./.:0:.,.	./.:0:.,.	./.:0:.,.	./.:0:.,.	0/0:21:21,0	0/0:21:21,0	./.:0:.,.	0/0:20:20,0	0/0:31:31,0	./.:0:.,.	0/0:26:26,0	1/1:21:0,21	1/1:24:0,24	./.:0:.,.	./.:0:.,.	1/1:17:0,17	1/1:17:0,17	1/1:27:0,27	./.:0:.,.	0/1:18:8,10	./.:0:.,.	./.:0:.,.	./.:0:.,.	0/0:12:12,0	./.:0:.,.	0/0:20:20,0	0/0:20:20,0	0/0:18:18,0	0/0:15:15,0	./.:0:.,.	./.:0:.,.	./.:0:.,.	./.:0:.,.	./.:0:.,.	0/0:12:12,0	0/0:12:12,0	0/0:22:22,0	0/0:13:13,0	./.:0:.,.	0/0:16:16,0	./.:0:.,.	0/0:13:13,0	./.:0:.,.	./.:0:.,.	0/0:26:26,0	0/0:21:21,0	0/0:10:10,0	./.:0:.,.	0/0:13:13,0	./.:0:.,.	0/0:17:17,0	./.:0:.,.	0/0:13:13,0	./.:0:.,.	0/0:12:12,0	./.:0:.,.	./.:0:.,.	./.:0:.,.	./.:0:.,.	0/0:27:27,0	0/0:17:17,0	0/0:15:15,0	0/0:18:18,0	0/0:18:18,0	0/0:11:11,0	0/0:35:35,0	0/0:27:27,0	0/0:13:13,0	0/1:25:16,9	./.:0:.,.	./.:0:.,.	0/0:15:15,0	0/1:22:14,8	./.:0:.,.	./.:0:.,.	0/0:10:10,0	0/0:17:17,0	0/0:20:20,0	./.:0:.,.	0/0:20:20,0	0/0:33:33,0	0/0:26:26,0	0/0:13:13,0	0/0:20:20,0	0/0:10:10,0	0/0:12:12,0	0/0:19:19,0	0/0:14:14,0	0/0:16:16,0	0/0:22:22,0	0/0:25:25,0	0/0:19:19,0	./.:0:.,.	./.:0:.,.	./.:0:.,.	./.:0:.,.	./.:0:.,.	0/0:29:29,0	./.:0:.,.	0/0:15:15,0	./.:0:.,.	./.:0:.,.	0/0:11:11,0	0/0:20:20,0	0/0:16:16,0	./.:0:.,.	0/0:13:13,0
un	36617	262_75	T	C	.	PASS	NS=99;AF=0.106;locori=p	GT:DP:AD	./.:0:.,.	0/0:12:12,0	./.:0:.,.	./.:0:.,.	./.:0:.,.	0/0:14:14,0	./.:0:.,.	./.:0:.,.	./.:0:.,.	./.:0:.,.	./.:0:.,.	0/1:11:6,5	0/1:15:11,4	1/1:11:0,11	0/0:24:24,0	0/0:20:20,0	./.:0:.,.	0/0:33:33,0	./.:0:.,.	0/0:15:15,0	./.:0:.,.	./.:0:.,.	./.:0:.,.	./.:0:.,.	0/0:17:17,0	0/0:20:20,0	./.:0:.,.	./.:0:.,.	./.:0:.,.	0/0:16:16,0	./.:0:.,.	./.:0:.,.	0/0:16:16,0	./.:0:.,.	./.:0:.,.	./.:0:.,.	./.:0:.,.	./.:0:.,.	./.:0:.,.	./.:0:.,.	0/0:11:11,0	./.:0:.,.	./.:0:.,.	./.:0:.,.	0/0:10:10,0	./.:0:.,.	./.:0:.,.	0/0:24:24,0	./.:0:.,.	./.:0:.,.	0/0:22:22,0	0/0:20:20,0	0/0:20:20,0	./.:0:.,.	0/0:13:13,0	0/0:14:14,0	0/0:14:14,0	0/0:22:22,0	./.:0:.,.	./.:0:.,.	0/0:23:23,0	0/0:19:19,0	0/0:12:12,0	0/0:17:17,0	0/0:23:23,0	0/0:11:11,0	./.:0:.,.	0/0:17:17,0	0/0:20:20,0	./.:0:.,.	0/0:13:13,0	0/0:19:19,0	./.:0:.,.	0/0:10:10,0	0/0:11:11,0	./.:0:.,.	0/0:17:17,0	./.:0:.,.	./.:0:.,.	./.:0:.,.	./.:0:.,.	./.:0:.,.	0/0:13:13,0	./.:0:.,.	./.:0:.,.	./.:0:.,.	./.:0:.,.	0/0:21:21,0	0/0:21:21,0	./.:0:.,.	0/0:20:20,0	0/0:31:31,0	./.:0:.,.	0/0:26:26,0	0/0:21:21,0	0/0:24:24,0	./.:0:.,.	./.:0:.,.	0/0:17:17,0	0/0:17:17,0	0/0:27:27,0	./.:0:.,.	0/0:18:18,0	./.:0:.,.	./.:0:.,.	./.:0:.,.	1/1:12:0,12	./.:0:.,.	0/0:20:20,0	0/0:20:20,0	0/0:18:18,0	0/0:15:15,0	./.:0:.,.	./.:0:.,.	./.:0:.,.	./.:0:.,.	./.:0:.,.	0/0:12:12,0	0/0:12:12,0	0/0:22:22,0	0/0:13:13,0	./.:0:.,.	0/0:16:16,0	./.:0:.,.	0/0:13:13,0	./.:0:.,.	./.:0:.,.	0/0:26:26,0	0/0:21:21,0	0/0:10:10,0	./.:0:.,.	0/0:13:13,0	./.:0:.,.	0/0:17:17,0	./.:0:.,.	1/1:13:0,13	./.:0:.,.	0/0:12:12,0	./.:0:.,.	./.:0:.,.	./.:0:.,.	./.:0:.,.	0/0:27:27,0	0/0:17:17,0	0/0:15:15,0	0/0:18:18,0	0/0:18:18,0	0/0:11:11,0	0/0:35:35,0	0/0:27:27,0	0/0:13:13,0	0/0:25:25,0	./.:0:.,.	./.:0:.,.	0/0:15:15,0	0/0:22:22,0	./.:0:.,.	./.:0:.,.	0/0:10:10,0	0/0:17:17,0	0/0:20:20,0	./.:0:.,.	0/0:20:20,0	0/0:33:33,0	0/1:26:6,20	0/1:13:8,5	1/1:20:0,20	./.:10:.,.	1/1:12:0,12	0/1:19:6,13	0/1:14:6,8	1/1:16:0,16	1/1:22:0,22	0/1:25:13,12	0/0:19:19,0	./.:0:.,.	./.:0:.,.	./.:0:.,.	./.:0:.,.	./.:0:.,.	0/0:29:29,0	./.:0:.,.	0/0:15:15,0	./.:0:.,.	./.:0:.,.	0/0:11:11,0	0/0:20:20,0	0/0:16:16,0	./.:0:.,.	0/0:13:13,0
un	36680	262_138	T	C	.	PASS	NS=99;AF=0.111;locori=p	GT:DP:AD	./.:0:.,.	0/0:12:12,0	./.:0:.,.	./.:0:.,.	./.:0:.,.	0/0:14:14,0	./.:0:.,.	./.:0:.,.	./.:0:.,.	./.:0:.,.	./.:0:.,.	0/0:11:11,0	0/0:15:15,0	0/0:11:11,0	0/0:24:24,0	0/0:20:20,0	./.:0:.,.	0/0:33:33,0	./.:0:.,.	0/0:15:15,0	./.:0:.,.	./.:0:.,.	./.:0:.,.	./.:0:.,.	0/0:17:17,0	0/0:20:20,0	./.:0:.,.	./.:0:.,.	./.:0:.,.	0/0:16:16,0	./.:0:.,.	./.:0:.,.	0/0:16:16,0	./.:0:.,.	./.:0:.,.	./.:0:.,.	./.:0:.,.	./.:0:.,.	./.:0:.,.	./.:0:.,.	0/0:11:11,0	./.:0:.,.	./.:0:.,.	./.:0:.,.	0/0:10:10,0	./.:0:.,.	./.:0:.,.	0/0:24:24,0	./.:0:.,.	./.:0:.,.	0/0:22:22,0	0/0:20:20,0	0/0:20:20,0	./.:0:.,.	0/0:13:13,0	0/0:14:14,0	0/0:14:14,0	0/0:22:22,0	./.:0:.,.	./.:0:.,.	0/0:23:23,0	0/0:19:19,0	0/0:12:12,0	0/0:17:17,0	0/0:23:23,0	0/0:11:11,0	./.:0:.,.	0/0:17:17,0	0/0:20:20,0	./.:0:.,.	./.:13:.,.	0/1:19:16,3	./.:0:.,.	0/0:10:10,0	0/0:11:11,0	./.:0:.,.	0/0:17:17,0	./.:0:.,.	./.:0:.,.	./.:0:.,.	./.:0:.,.	./.:0:.,.	1/1:13:0,13	./.:0:.,.	./.:0:.,.	./.:0:.,.	./.:0:.,.	0/0:21:21,0	0/0:21:21,0	./.:0:.,.	0/0:20:20,0	0/0:31:31,0	./.:0:.,.	1/1:26:0,26	0/0:21:21,0	0/0:24:24,0	./.:0:.,.	./.:0:.,.	0/0:17:17,0	0/0:17:17,0	0/0:27:27,0	./.:0:.,.	0/1:18:10,8	./.:0:.,.	./.:0:.,.	./.:0:.,.	0/0:12:12,0	./.:0:.,.	0/1:20:8,12	0/0:20:20,0	0/1:18:9,9	0/0:15:15,0	./.:0:.,.	./.:0:.,.	./.:0:.,.	./.:0:.,.	./.:0:.,.	0/0:12:12,0	0/1:12:4,8	0/1:22:3,19	0/1:13:6,7	./.:0:.,.	0/0:16:16,0	./.:0:.,.	0/0:13:13,0	./.:0:.,.	./.:0:.,.	0/0:26:26,0	0/1:21:9,12	0/1:10:4,6	./.:0:.,.	0/0:13:13,0	./.:0:.,.	0/1:17:13,4	./.:0:.,.	0/0:13:13,0	./.:0:.,.	0/0:12:12,0	./.:0:.,.	./.:0:.,.	./.:0:.,.	./.:0:.,.	0/1:27:15,12	0/0:17:17,0	0/0:15:15,0	0/0:18:18,0	0/0:18:18,0	0/0:11:11,0	1/1:35:0,35	1/1:27:0,27	0/0:13:13,0	0/1:25:9,16	./.:0:.,.	./.:0:.,.	0/1:15:4,11	0/0:22:22,0	./.:0:.,.	./.:0:.,.	0/0:10:10,0	0/0:17:17,0	0/0:20:20,0	./.:0:.,.	0/0:20:20,0	0/0:33:33,0	0/0:26:26,0	0/0:13:13,0	0/0:20:20,0	0/0:10:10,0	0/0:12:12,0	0/0:19:19,0	0/0:14:14,0	0/0:16:16,0	0/0:22:22,0	0/0:25:25,0	0/0:19:19,0	./.:0:.,.	./.:0:.,.	./.:0:.,.	./.:0:.,.	./.:0:.,.	0/0:29:29,0	./.:0:.,.	0/0:15:15,0	./.:0:.,.	./.:0:.,.	0/0:11:11,0	0/0:20:20,0	0/0:16:16,0	./.:0:.,.	0/1:13:6,7
un	39575	283_93	C	T	.	PASS	NS=183;AF=0.276;locori=p	GT:DP:AD	1/1:70:0,70	1/1:115:0,115	1/1:69:0,69	1/1:56:0,56	1/1:47:0,47	1/1:50:0,50	1/1:77:0,77	1/1:62:0,62	1/1:60:0,60	1/1:46:0,46	0/0:68:68,0	0/0:62:62,0	0/0:74:74,0	0/0:75:75,0	1/1:119:0,119	1/1:77:0,77	1/1:91:0,91	1/1:83:0,83	1/1:32:0,32	1/1:60:0,60	1/1:61:0,61	1/1:47:0,47	1/1:45:0,45	1/1:67:0,67	0/1:44:22,22	./.:0:.,.	0/0:26:26,0	0/0:32:32,0	0/0:14:14,0	0/0:21:21,0	0/0:35:35,0	0/0:24:24,0	0/0:59:59,0	0/0:36:36,0	0/0:32:32,0	0/0:40:40,0	0/0:44:44,0	0/0:37:37,0	0/0:59:59,0	0/0:16:16,0	0/0:34:34,0	0/0:35:35,0	0/0:27:27,0	0/0:34:34,0	0/0:37:37,0	0/0:44:44,0	0/0:13:13,0	0/0:72:72,0	0/0:46:46,0	0/0:37:37,0	./.:0:.,.	0/0:48:48,0	0/0:44:44,0	0/0:35:35,0	0/0:49:49,0	0/0:68:68,0	0/0:47:47,0	0/0:34:34,0	0/0:26:26,0	0/0:78:78,0	0/0:41:41,0	0/0:56:56,0	0/0:27:27,0	0/0:86:86,0	0/0:68:68,0	0/0:48:48,0	0/0:33:33,0	0/0:46:46,0	0/0:49:49,0	0/1:31:17,14	0/1:32:19,13	1/1:52:0,52	./.:23:.,.	1/1:67:0,67	1/1:26:0,26	0/0:30:30,0	0/1:51:25,26	0/1:32:17,15	0/0:50:50,0	0/0:39:39,0	0/0:59:59,0	0/1:61:34,27	0/0:86:86,0	0/1:94:47,47	0/0:80:80,0	0/0:86:86,0	1/1:15:0,15	0/1:128:84,44	0/1:153:89,64	1/1:94:0,94	0/1:75:39,36	0/1:91:44,47	1/1:48:0,48	0/0:67:67,0	0/0:69:69,0	0/0:93:93,0	0/0:12:12,0	0/0:62:62,0	0/0:81:81,0	0/0:76:76,0	0/0:79:79,0	0/0:51:51,0	0/0:72:72,0	0/0:46:46,0	0/0:42:42,0	0/0:65:65,0	0/0:122:122,0	0/0:39:39,0	0/0:71:71,0	0/0:90:90,0	0/0:42:42,0	0/0:41:41,0	0/0:54:54,0	0/0:22:22,0	./.:0:.,.	0/0:58:58,0	0/0:38:38,0	0/0:51:51,0	0/0:36:36,0	1/1:69:0,69	0/0:33:33,0	0/1:50:27,23	0/0:75:75,0	0/0:23:23,0	./.:0:.,.	0/0:90:90,0	0/1:33:22,11	0/0:44:44,0	0/0:64:64,0	0/0:58:58,0	0/1:33:11,22	0/0:61:61,0	0/1:44:21,23	0/0:55:55,0	0/0:42:42,0	0/0:62:62,0	0/0:81:81,0	0/0:67:67,0	1/1:24:0,24	1/1:22:0,22	0/0:61:61,0	1/1:59:0,59	0/0:34:34,0	./.:0:.,.	0/0:71:71,0	0/1:75:26,49	0/0:53:53,0	0/0:38:38,0	0/0:50:50,0	0/0:60:60,0	0/0:54:54,0	0/0:86:86,0	0/0:86:86,0	0/0:26:26,0	0/0:45:45,0	0/0:41:41,0	0/0:45:45,0	0/0:15:15,0	0/1:34:11,23	0/0:74:74,0	0/0:50:50,0	0/0:15:15,0	0/0:77:77,0	0/0:47:47,0	0/1:55:25,30	1/1:78:0,78	1/1:88:0,88	1/1:54:0,54	1/1:52:0,52	0/1:43:20,23	1/1:51:0,51	1/1:65:0,65	1/1:45:0,45	1/1:66:0,66	0/1:39:22,17	0/1:66:36,30	0/0:32:32,0	0/0:38:38,0	0/1:24:15,9	./.:0:.,.	0/0:60:60,0	0/0:26:26,0	0/1:58:38,20	0/0:64:64,0	0/0:37:37,0	0/0:49:49,0	0/0:58:58,0	0/0:53:53,0	0/0:59:59,0	1/1:56:0,56
un	39637	284_15	T	A	.	PASS	NS=171;AF=0.316;locori=p	GT:DP:AD	0/0:119:119,0	0/0:183:183,0	./.:0:.,.	0/0:166:166,0	0/0:81:81,0	0/0:100:100,0	./.:0:.,.	0/0:147:147,0	0/0:157:157,0	0/0:122:122,0	0/1:85:47,38	0/1:44:17,27	0/0:98:98,0	0/1:66:32,34	0/0:160:160,0	./.:0:.,.	0/0:144:144,0	0/0:144:144,0	0/0:78:78,0	0/0:78:78,0	0/0:105:105,0	0/0:125:125,0	0/0:144:144,0	0/0:162:162,0	1/1:81:0,81	1/1:118:0,118	1/1:45:0,45	1/1:63:0,63	1/1:33:0,33	0/1:116:52,64	1/1:49:0,49	1/1:86:0,86	0/0:48:48,0	0/1:209:110,99	0/1:120:55,65	./.:0:.,.	1/1:66:0,66	./.:0:.,.	0/0:44:44,0	0/0:16:16,0	0/1:77:38,39	./.:0:.,.	0/0:41:41,0	1/1:55:0,55	1/1:65:0,65	0/0:45:45,0	0/0:19:19,0	1/1:151:0,151	0/1:81:36,45	0/1:49:21,28	0/0:156:156,0	0/0:110:110,0	0/0:102:102,0	0/0:69:69,0	0/0:153:153,0	0/0:124:124,0	0/0:75:75,0	0/0:115:115,0	./.:0:.,.	0/0:225:225,0	0/0:103:103,0	0/0:78:78,0	0/0:46:46,0	0/0:81:81,0	0/0:188:188,0	0/0:110:110,0	0/0:142:142,0	0/0:95:95,0	0/0:125:125,0	1/1:109:0,109	0/0:83:83,0	./.:0:.,.	0/1:70:36,34	0/0:114:114,0	0/1:85:24,61	0/0:75:75,0	0/1:128:43,85	0/0:105:105,0	0/1:68:33,35	0/0:55:55,0	0/0:75:75,0	1/1:109:0,109	0/0:98:98,0	0/0:143:143,0	0/0:119:119,0	0/0:104:104,0	0/1:25:7,18	0/0:140:140,0	./.:0:.,.	0/0:128:128,0	1/1:84:0,84	0/0:75:75,0	0/1:74:26,48	0/0:108:108,0	0/0:66:66,0	0/0:254:254,0	./.:0:.,.	1/1:105:0,105	0/0:120:120,0	0/1:167:97,70	0/0:202:202,0	0/0:70:70,0	0/0:172:172,0	1/1:94:0,94	0/1:69:38,31	0/0:107:107,0	0/1:117:48,69	1/1:51:0,51	0/0:119:119,0	1/1:151:0,151	0/0:81:81,0	0/0:56:56,0	0/1:92:40,52	0/1:38:20,18	./.:0:.,.	1/1:94:0,94	0/0:49:49,0	0/1:92:46,46	0/0:69:69,0	0/0:112:112,0	0/0:70:70,0	./.:0:.,.	0/0:32:32,0	1/1:125:0,125	./.:0:.,.	0/1:63:25,38	0/1:61:20,41	1/1:114:0,114	0/1:75:26,49	0/0:117:117,0	0/0:28:28,0	0/0:98:98,0	0/1:68:41,27	0/0:158:158,0	0/1:65:19,46	./.:0:.,.	1/1:123:0,123	0/0:128:128,0	0/1:182:60,122	./.:0:.,.	0/0:192:192,0	0/0:54:54,0	1/1:87:0,87	./.:0:.,.	0/1:216:136,80	0/1:200:89,111	1/1:189:0,189	1/1:92:0,92	1/1:63:0,63	1/1:198:0,198	0/1:92:47,45	1/1:126:0,126	1/1:45:0,45	1/1:86:0,86	1/1:158:0,158	1/1:95:0,95	0/1:102:66,36	0/1:57:21,36	0/0:34:34,0	0/1:79:39,40	0/0:47:47,0	1/1:101:0,101	1/1:34:0,34	./.:0:.,.	0/0:122:122,0	0/0:128:128,0	./.:0:.,.	0/0:142:142,0	0/0:81:81,0	0/0:131:131,0	0/0:145:145,0	0/0:122:122,0	0/0:127:127,0	0/0:166:166,0	0/0:163:163,0	0/0:46:46,0	0/0:60:60,0	0/1:54:18,36	0/0:51:51,0	./.:0:.,.	0/0:122:122,0	0/0:59:59,0	0/0:99:99,0	0/1:123:68,55	0/0:114:114,0	0/1:135:49,86	1/1:154:0,154	1/1:135:0,135	0/0:177:177,0	0/0:37:37,0
un	40657	291_55	T	G	.	PASS	NS=171;AF=0.105;locori=p	GT:DP:AD	0/0:60:60,0	0/0:93:93,0	0/0:50:50,0	0/0:34:34,0	0/0:22:22,0	0/0:22:22,0	0/0:47:47,0	0/0:37:37,0	0/0:49:49,0	0/0:53:53,0	0/0:66:66,0	0/0:34:34,0	0/0:67:67,0	0/0:47:47,0	0/0:44:44,0	0/0:74:74,0	0/0:88:88,0	0/0:55:55,0	0/0:18:18,0	0/0:41:41,0	0/0:65:65,0	0/0:46:46,0	0/0:40:40,0	0/0:48:48,0	0/1:49:26,23	./.:0:.,.	0/0:19:19,0	0/0:18:18,0	0/0:18:18,0	./.:0:.,.	0/0:38:38,0	0/0:19:19,0	0/0:43:43,0	0/0:22:22,0	./.:0:.,.	0/0:26:26,0	0/0:35:35,0	0/0:45:45,0	0/0:61:61,0	0/0:12:12,0	0/0:25:25,0	0/0:31:31,0	0/0:13:13,0	0/0:22:22,0	./.:0:.,.	0/0:42:42,0	0/0:16:16,0	0/0:83:83,0	0/0:45:45,0	0/0:27:27,0	0/0:68:68,0	0/0:94:94,0	0/0:39:39,0	0/0:50:50,0	0/0:24:24,0	0/0:73:73,0	0/0:51:51,0	0/0:42:42,0	./.:0:.,.	0/0:61:61,0	0/0:25:25,0	0/0:52:52,0	0/0:54:54,0	0/0:23:23,0	0/0:74:74,0	0/0:28:28,0	0/0:38:38,0	0/0:37:37,0	0/0:41:41,0	0/0:41:41,0	0/0:36:36,0	0/1:48:27,21	0/0:27:27,0	0/0:44:44,0	./.:0:.,.	0/0:25:25,0	0/0:32:32,0	0/0:28:28,0	0/0:29:29,0	0/0:63:63,0	0/0:53:53,0	0/0:29:29,0	0/0:50:50,0	0/0:70:70,0	0/0:53:53,0	0/0:34:34,0	./.:0:.,.	0/0:57:57,0	0/0:83:83,0	0/0:83:83,0	0/0:76:76,0	0/0:78:78,0	./.:0:.,.	0/0:26:26,0	0/0:25:25,0	0/0:49:49,0	./.:0:.,.	0/0:53:53,0	0/1:68:26,42	0/0:59:59,0	0/0:72:72,0	0/0:46:46,0	0/0:102:102,0	0/0:44:44,0	0/0:44:44,0	0/0:61:61,0	0/0:84:84,0	0/1:24:16,8	./.:0:.,.	0/0:49:49,0	0/0:21:21,0	0/0:21:21,0	1/1:27:0,27	0/0:23:23,0	./.:0:.,.	0/0:22:22,0	1/1:17:0,17	./.:0:.,.	0/1:44:24,20	1/1:31:0,31	1/1:26:0,26	0/1:44:17,27	0/0:60:60,0	0/0:72:72,0	0/0:37:37,0	0/0:37:37,0	./.:0:.,.	0/0:21:21,0	0/0:31:31,0	./.:0:.,.	1/1:31:0,31	0/1:36:14,22	0/0:26:26,0	./.:0:.,.	./.:0:.,.	0/0:45:45,0	0/0:67:67,0	0/0:68:68,0	0/0:52:52,0	0/0:53:53,0	0/0:16:16,0	0/0:42:42,0	0/0:23:23,0	./.:0:.,.	0/0:43:43,0	0/0:16:16,0	1/1:43:0,43	0/1:50:26,24	0/1:31:17,14	1/1:17:0,17	0/0:19:19,0	0/0:41:41,0	0/0:35:35,0	0/0:13:13,0	0/1:33:12,21	1/1:15:0,15	1/1:22:0,22	0/1:20:10,10	0/0:16:16,0	0/0:45:45,0	0/0:55:55,0	0/1:41:18,23	0/0:23:23,0	0/1:66:32,34	0/0:60:60,0	0/0:67:67,0	0/0:55:55,0	0/0:29:29,0	0/0:40:40,0	0/0:47:47,0	0/0:48:48,0	0/0:35:35,0	0/0:50:50,0	0/0:51:51,0	0/0:40:40,0	0/0:33:33,0	0/0:37:37,0	1/1:16:0,16	0/0:23:23,0	./.:0:.,.	0/0:82:82,0	0/1:34:19,15	0/0:40:40,0	1/1:13:0,13	0/0:24:24,0	0/0:44:44,0	0/0:36:36,0	0/0:27:27,0	0/0:76:76,0	./.:0:.,.
un	42421	303_139	A	C	.	PASS	NS=128;AF=0.312;locori=p	GT:DP:AD	1/1:156:0,156	./.:0:.,.	1/1:145:0,145	1/1:179:0,179	1/1:90:0,90	1/1:117:0,117	1/1:124:0,124	1/1:148:0,148	./.:0:.,.	1/1:200:0,200	./.:0:.,.	./.:0:.,.	./.:0:.,.	./.:0:.,.	./.:0:.,.	./.:0:.,.	1/1:96:0,96	./.:0:.,.	1/1:109:0,109	1/1:95:0,95	./.:0:.,.	1/1:87:0,87	1/1:119:0,119	./.:0:.,.	0/0:76:76,0	0/0:146:146,0	1/1:75:0,75	0/0:130:130,0	./.:0:.,.	0/0:52:52,0	0/0:97:97,0	0/0:15:15,0	0/0:121:121,0	0/1:95:76,19	0/0:137:137,0	0/1:68:53,15	0/0:109:109,0	1/1:24:0,24	0/0:106:106,0	0/0:15:15,0	0/0:108:108,0	0/1:50:37,13	0/0:51:51,0	1/1:36:0,36	0/1:59:40,19	0/0:68:68,0	0/0:55:55,0	0/0:144:144,0	./.:0:.,.	0/0:98:98,0	0/0:119:119,0	0/0:171:171,0	0/0:121:121,0	0/0:114:114,0	0/0:153:153,0	0/0:174:174,0	0/0:140:140,0	0/0:103:103,0	./.:0:.,.	0/0:198:198,0	0/0:143:143,0	0/0:168:168,0	0/0:110:110,0	0/0:190:190,0	0/0:205:205,0	0/0:140:140,0	0/0:194:194,0	0/0:154:154,0	0/0:182:182,0	0/0:105:105,0	./.:0:.,.	0/0:106:106,0	./.:0:.,.	./.:0:.,.	1/1:33:0,33	./.:0:.,.	0/0:120:120,0	0/0:121:121,0	./.:0:.,.	./.:0:.,.	./.:0:.,.	./.:0:.,.	./.:0:.,.	./.:0:.,.	./.:0:.,.	./.:0:.,.	./.:0:.,.	./.:0:.,.	./.:0:.,.	0/0:122:122,0	0/0:142:142,0	0/0:170:170,0	./.:0:.,.	0/0:138:138,0	./.:0:.,.	0/1:160:126,34	./.:0:.,.	0/0:219:219,0	0/0:202:202,0	0/0:192:192,0	0/0:252:252,0	0/0:136:136,0	1/1:115:0,115	./.:0:.,.	./.:0:.,.	./.:0:.,.	./.:0:.,.	1/1:20:0,20	0/1:103:59,44	0/1:147:74,73	1/1:29:0,29	1/1:22:0,22	0/0:42:42,0	0/1:48:22,26	./.:0:.,.	0/1:67:43,24	1/1:25:0,25	0/0:84:84,0	0/0:38:38,0	0/0:124:124,0	0/1:39:27,12	1/1:67:0,67	0/0:98:98,0	0/0:100:100,0	./.:0:.,.	1/1:82:0,82	0/1:74:32,42	1/1:84:0,84	./.:0:.,.	0/0:128:128,0	1/1:16:0,16	0/1:85:41,44	./.:0:.,.	1/1:105:0,105	0/1:79:38,41	./.:0:.,.	./.:0:.,.	./.:0:.,.	0/0:235:235,0	./.:0:.,.	./.:0:.,.	./.:0:.,.	0/0:89:89,0	0/0:159:159,0	0/0:185:185,0	0/1:136:106,30	0/0:210:210,0	0/0:141:141,0	0/0:152:152,0	0/0:187:187,0	0/0:115:115,0	1/1:119:0,119	./.:0:.,.	0/0:65:65,0	0/1:83:62,21	0/0:78:78,0	0/0:118:118,0	0/1:29:14,15	0/1:43:24,19	./.:0:.,.	0/0:77:77,0	0/0:95:95,0	0/1:48:33,15	0/1:122:66,56	./.:0:.,.	./.:0:.,.	./.:0:.,.	./.:0:.,.	./.:0:.,.	./.:0:.,.	./.:0:.,.	./.:0:.,.	./.:0:.,.	./.:0:.,.	./.:0:.,.	./.:0:.,.	0/0:56:56,0	1/1:29:0,29	0/0:39:39,0	./.:0:.,.	0/0:142:142,0	0/0:96:96,0	./.:0:.,.	0/0:179:179,0	0/1:88:45,43	0/0:132:132,0	0/0:68:68,0	0/0:52:52,0	0/0:139:139,0	1/1:134:0,134
un	43201	309_79	T	C	.	PASS	NS=153;AF=0.183;locori=p	GT:DP:AD	0/0:48:48,0	0/0:21:21,0	./.:0:.,.	0/0:27:27,0	./.:0:.,.	0/0:33:33,0	0/0:18:18,0	0/0:55:55,0	0/0:29:29,0	0/0:24:24,0	0/0:34:34,0	0/0:15:15,0	0/0:60:60,0	0/0:24:24,0	./.:0:.,.	./.:0:.,.	0/0:20:20,0	./.:0:.,.	0/0:28:28,0	0/0:26:26,0	./.:0:.,.	0/0:21:21,0	0/0:24:24,0	./.:0:.,.	0/0:13:13,0	0/0:64:64,0	./.:0:.,.	0/0:35:35,0	./.:0:.,.	0/0:36:36,0	0/0:15:15,0	0/0:18:18,0	0/0:29:29,0	0/0:51:51,0	./.:0:.,.	0/0:16:16,0	0/0:16:16,0	0/0:11:11,0	0/0:11:11,0	0/0:39:39,0	0/0:18:18,0	0/0:14:14,0	0/0:17:17,0	0/0:21:21,0	./.:0:.,.	1/1:20:0,20	./.:0:.,.	1/1:57:0,57	1/1:26:0,26	./.:0:.,.	1/1:35:0,35	1/1:36:0,36	1/1:36:0,36	1/1:10:0,10	1/1:32:0,32	0/1:41:26,15	./.:0:.,.	1/1:35:0,35	1/1:11:0,11	1/1:45:0,45	1/1:24:0,24	1/1:48:0,48	./.:0:.,.	1/1:44:0,44	1/1:52:0,52	1/1:23:0,23	1/1:40:0,40	1/1:24:0,24	1/1:43:0,43	0/0:22:22,0	0/0:15:15,0	0/0:50:50,0	./.:0:.,.	0/0:33:33,0	0/0:37:37,0	./.:0:.,.	0/0:48:48,0	0/0:27:27,0	0/0:43:43,0	0/0:46:46,0	0/0:55:55,0	0/0:59:59,0	0/0:52:52,0	0/0:79:79,0	0/0:57:57,0	0/0:58:58,0	0/0:10:10,0	0/0:58:58,0	0/0:93:93,0	0/0:66:66,0	0/0:63:63,0	0/0:47:47,0	0/0:35:35,0	0/0:57:57,0	1/1:60:0,60	1/1:53:0,53	./.:0:.,.	0/0:66:66,0	1/1:30:0,30	1/1:34:0,34	1/1:72:0,72	1/1:17:0,17	1/1:29:0,29	0/0:35:35,0	./.:0:.,.	0/0:76:76,0	0/0:23:23,0	./.:0:.,.	0/0:69:69,0	0/0:67:67,0	0/0:46:46,0	0/0:24:24,0	0/0:56:56,0	./.:0:.,.	./.:0:.,.	0/0:26:26,0	0/0:23:23,0	0/0:42:42,0	./.:0:.,.	0/0:84:84,0	./.:0:.,.	0/0:44:44,0	0/0:25:25,0	0/0:27:27,0	0/0:58:58,0	0/0:65:65,0	./.:0:.,.	./.:0:.,.	0/0:52:52,0	0/0:31:31,0	0/0:12:12,0	0/0:25:25,0	0/0:30:30,0	0/0:51:51,0	0/0:23:23,0	0/0:42:42,0	0/0:76:76,0	0/0:35:35,0	0/0:50:50,0	0/0:35:35,0	0/0:55:55,0	0/0:48:48,0	0/0:41:41,0	0/0:48:48,0	0/0:59:59,0	0/0:47:47,0	0/1:36:24,12	0/1:21:13,8	0/1:39:26,13	0/0:39:39,0	0/0:37:37,0	0/0:45:45,0	0/0:63:63,0	0/0:10:10,0	0/0:53:53,0	0/0:28:28,0	0/0:18:18,0	0/0:39:39,0	0/0:22:22,0	0/0:62:62,0	0/0:44:44,0	0/0:13:13,0	0/0:17:17,0	0/0:59:59,0	./.:0:.,.	0/0:12:12,0	./.:0:.,.	0/0:39:39,0	./.:0:.,.	./.:0:.,.	./.:0:.,.	./.:0:.,.	./.:0:.,.	0/0:39:39,0	./.:0:.,.	0/0:23:23,0	0/0:30:30,0	./.:0:.,.	./.:0:.,.	./.:0:.,.	0/0:46:46,0	0/0:32:32,0	0/0:39:39,0	0/0:11:11,0	0/0:31:31,0	0/0:23:23,0	0/0:39:39,0	0/0:49:49,0	0/0:44:44,0	0/0:23:23,0
un	44150	316_48	G	C	.	PASS	NS=168;AF=0.131;locori=p	GT:DP:AD	0/1:23:13,10	1/1:14:0,14	0/0:24:24,0	0/0:28:28,0	0/0:15:15,0	0/0:12:12,0	0/1:25:13,12	0/0:19:19,0	0/0:49:49,0	0/1:25:10,15	0/0:17:17,0	0/0:16:16,0	0/0:20:20,0	0/0:11:11,0	0/0:46:46,0	0/0:36:36,0	0/0:74:74,0	0/0:26:26,0	0/0:24:24,0	0/0:14:14,0	0/0:49:49,0	0/0:38:38,0	./.:0:.,.	0/0:13:13,0	0/0:27:27,0	0/0:15:15,0	0/0:17:17,0	0/0:36:36,0	./.:0:.,.	0/0:23:23,0	0/0:17:17,0	0/0:16:16,0	0/0:30:30,0	0/0:33:33,0	0/0:16:16,0	0/0:20:20,0	0/0:24:24,0	0/0:19:19,0	0/0:26:26,0	./.:0:.,.	0/0:29:29,0	0/0:22:22,0	./.:0:.,.	0/0:19:19,0	./.:0:.,.	./.:0:.,.	0/0:20:20,0	0/0:35:35,0	0/0:26:26,0	0/0:10:10,0	0/0:16:16,0	0/0:13:13,0	0/0:20:20,0	./.:0:.,.	0/0:12:12,0	0/0:38:38,0	0/0:24:24,0	./.:0:.,.	./.:0:.,.	0/0:14:14,0	0/0:18:18,0	0/0:32:32,0	0/0:11:11,0	0/0:11:11,0	./.:0:.,.	0/0:23:23,0	0/0:16:16,0	./.:0:.,.	0/0:10:10,0	0/0:12:12,0	0/0:19:19,0	./.:0:.,.	0/0:12:12,0	0/0:16:16,0	0/0:13:13,0	0/0:15:15,0	0/1:42:27,15	./.:0:.,.	0/1:23:13,10	0/0:25:25,0	0/0:12:12,0	0/0:37:37,0	0/1:16:7,9	0/1:29:13,16	0/1:19:7,12	0/0:43:43,0	1/1:16:0,16	1/1:43:0,43	1/1:46:0,46	1/1:47:0,47	./.:22:.,.	0/0:26:26,0	0/0:32:32,0	0/0:52:52,0	0/0:30:30,0	0/0:51:51,0	./.:0:.,.	0/0:28:28,0	0/0:59:59,0	0/0:26:26,0	0/0:24:24,0	0/0:30:30,0	0/0:18:18,0	0/1:35:14,21	0/1:18:13,5	0/1:51:25,26	0/1:56:29,27	0/0:10:10,0	0/0:49:49,0	0/0:59:59,0	0/0:14:14,0	0/0:15:15,0	0/0:34:34,0	0/0:13:13,0	./.:0:.,.	0/1:31:12,19	0/0:24:24,0	0/0:14:14,0	1/1:19:0,19	0/0:57:57,0	./.:23:.,.	0/0:21:21,0	0/0:52:52,0	0/0:35:35,0	0/0:56:56,0	0/0:50:50,0	0/0:17:17,0	0/1:25:16,9	0/0:43:43,0	0/1:20:13,7	0/0:26:26,0	0/0:36:36,0	0/0:14:14,0	0/0:39:39,0	0/0:25:25,0	0/0:43:43,0	0/1:51:29,22	0/0:30:30,0	0/0:21:21,0	0/0:15:15,0	0/1:26:10,16	0/1:14:9,5	0/0:24:24,0	0/0:48:48,0	0/0:17:17,0	0/0:39:39,0	0/0:49:49,0	0/0:16:16,0	0/0:21:21,0	0/0:23:23,0	0/0:21:21,0	0/0:36:36,0	0/0:34:34,0	0/0:13:13,0	0/0:22:22,0	./.:0:.,.	0/0:29:29,0	0/0:14:14,0	0/0:17:17,0	0/0:33:33,0	0/0:34:34,0	0/1:16:4,12	0/0:42:42,0	0/0:28:28,0	0/1:30:15,15	1/1:24:0,24	0/0:26:26,0	0/0:36:36,0	0/1:22:10,12	0/1:18:7,11	1/1:24:0,24	0/1:28:17,11	0/1:20:12,8	./.:40:.,.	1/1:39:0,39	0/0:24:24,0	0/0:23:23,0	0/0:26:26,0	./.:0:.,.	./.:0:.,.	0/0:47:47,0	0/1:26:15,11	0/0:19:19,0	0/1:24:15,9	0/0:14:14,0	0/0:37:37,0	0/0:28:28,0	0/0:32:32,0	./.:0:.,.	0/0:14:14,0
un	45358	324_136	A	G	.	PASS	NS=48;AF=0.250;locori=p	GT:DP:AD	0/0:31:31,0	0/0:51:51,0	0/0:39:39,0	0/0:32:32,0	0/0:26:26,0	0/0:19:19,0	0/0:35:35,0	0/0:29:29,0	0/0:33:33,0	0/0:34:34,0	./.:0:.,.	./.:0:.,.	./.:0:.,.	./.:0:.,.	0/0:46:46,0	0/0:28:28,0	0/0:50:50,0	0/0:44:44,0	0/0:24:24,0	0/0:15:15,0	0/0:18:18,0	0/0:23:23,0	0/0:32:32,0	0/0:31:31,0	./.:0:.,.	./.:0:.,.	1/1:30:0,30	./.:0:.,.	1/1:14:0,14	./.:0:.,.	./.:0:.,.	./.:0:.,.	1/1:14:0,14	./.:0:.,.	./.:0:.,.	./.:0:.,.	./.:0:.,.	./.:0:.,.	./.:0:.,.	./.:0:.,.	./.:0:.,.	./.:0:.,.	./.:0:.,.	./.:0:.,.	./.:0:.,.	./.:0:.,.	./.:0:.,.	./.:0:.,.	./.:0:.,.	./.:0:.,.	./.:0:.,.	1/1:10:0,10	./.:0:.,.	./.:0:.,.	./.:0:.,.	./.:0:.,.	./.:0:.,.	./.:0:.,.	./.:0:.,.	./.:0:.,.	./.:0:.,.	./.:0:.,.	./.:0:.,.	./.:0:.,.	./.:0:.,.	./.:0:.,.	./.:0:.,.	./.:0:.,.	./.:0:.,.	./.:0:.,.	./.:0:.,.	./.:0:.,.	./.:0:.,.	./.:0:.,.	./.:0:.,.	./.:0:.,.	./.:0:.,.	./.:0:.,.	./.:0:.,.	./.:0:.,.	./.:0:.,.	./.:0:.,.	./.:0:.,.	./.:0:.,.	./.:0:.,.	./.:0:.,.	./.:0:.,.	1/1:32:0,32	1/1:51:0,51	1/1:27:0,27	./.:0:.,.	0/0:18:18,0	./.:0:.,.	./.:0:.,.	./.:0:.,.	./.:0:.,.	./.:0:.,.	./.:0:.,.	./.:0:.,.	./.:0:.,.	./.:0:.,.	./.:0:.,.	./.:0:.,.	./.:0:.,.	./.:0:.,.	./.:0:.,.	./.:0:.,.	./.:0:.,.	./.:0:.,.	./.:0:.,.	./.:0:.,.	./.:0:.,.	./.:0:.,.	./.:0:.,.	./.:0:.,.	./.:0:.,.	1/1:10:0,10	./.:0:.,.	./.:0:.,.	0/0:31:31,0	./.:0:.,.	./.:0:.,.	./.:0:.,.	./.:0:.,.	./.:0:.,.	./.:0:.,.	./.:0:.,.	./.:0:.,.	./.:0:.,.	./.:0:.,.	./.:0:.,.	0/0:21:21,0	./.:0:.,.	./.:0:.,.	./.:0:.,.	./.:0:.,.	./.:0:.,.	./.:0:.,.	./.:0:.,.	./.:0:.,.	./.:0:.,.	1/1:16:0,16	./.:0:.,.	./.:0:.,.	./.:0:.,.	./.:0:.,.	./.:0:.,.	1/1:39:0,39	./.:0:.,.	./.:0:.,.	./.:0:.,.	./.:0:.,.	./.:0:.,.	./.:0:.,.	./.:0:.,.	1/1:11:0,11	./.:0:.,.	./.:0:.,.	./.:0:.,.	./.:0:.,.	./.:0:.,.	./.:0:.,.	./.:0:.,.	./.:0:.,.	0/0:23:23,0	0/0:37:37,0	0/0:25:25,0	0/0:28:28,0	0/0:18:18,0	0/0:40:40,0	0/0:46:46,0	0/0:32:32,0	0/0:29:29,0	0/0:24:24,0	0/0:73:73,0	./.:0:.,.	./.:0:.,.	./.:0:.,.	0/0:12:12,0	./.:0:.,.	./.:0:.,.	./.:0:.,.	0/0:34:34,0	./.:0:.,.	./.:0:.,.	./.:0:.,.	./.:0:.,.	./.:0:.,.	1/1:22:0,22	./.:0:.,.
un	46600	333_118	C	A	.	PASS	NS=58;AF=0.147;locori=p	GT:DP:AD	0/0:45:45,0	0/0:44:44,0	0/0:23:23,0	0/0:22:22,0	0/0:22:22,0	0/0:19:19,0	0/0:36:36,0	0/0:14:14,0	./.:0:.,.	0/0:19:19,0	0/0:50:50,0	0/0:30:30,0	0/0:15:15,0	0/0:14:14,0	0/0:11:11,0	./.:0:.,.	./.:0:.,.	./.:0:.,.	./.:0:.,.	./.:0:.,.	./.:0:.,.	./.:0:.,.	./.:0:.,.	0/0:30:30,0	./.:0:.,.	0/0:13:13,0	./.:0:.,.	./.:0:.,.	./.:0:.,.	./.:0:.,.	./.:0:.,.	./.:0:.,.	./.:0:.,.	0/0:17:17,0	./.:0:.,.	./.:0:.,.	./.:0:.,.	./.:0:.,.	./.:0:.,.	./.:0:.,.	./.:0:.,.	./.:0:.,.	./.:0:.,.	./.:0:.,.	./.:0:.,.	./.:0:.,.	./.:0:.,.	./.:0:.,.	./.:0:.,.	./.:0:.,.	./.:0:.,.	./.:0:.,.	./.:0:.,.	./.:0:.,.	./.:0:.,.	./.:0:.,.	./.:0:.,.	./.:0:.,.	./.:0:.,.	./.:0:.,.	./.:0:.,.	./.:0:.,.	./.:0:.,.	./.:0:.,.	./.:0:.,.	./.:0:.,.	./.:0:.,.	./.:0:.,.	./.:0:.,.	1/1:12:0,12	0/0:24:24,0	0/0:48:48,0	1/1:18:0,18	./.:0:.,.	./.:0:.,.	./.:0:.,.	./.:0:.,.	0/0:18:18,0	0/0:32:32,0	./.:0:.,.	./.:0:.,.	./.:0:.,.	./.:0:.,.	./.:0:.,.	./.:0:.,.	1/1:10:0,10	./.:0:.,.	0/0:42:42,0	0/0:56:56,0	0/0:31:31,0	0/0:11:11,0	1/1:31:0,31	./.:0:.,.	./.:0:.,.	./.:0:.,.	./.:0:.,.	./.:0:.,.	./.:0:.,.	./.:0:.,.	./.:0:.,.	./.:0:.,.	./.:0:.,.	./.:0:.,.	0/0:21:21,0	1/1:28:0,28	0/0:41:41,0	./.:0:.,.	./.:0:.,.	0/0:15:15,0	./.:0:.,.	./.:0:.,.	./.:0:.,.	./.:0:.,.	./.:0:.,.	./.:0:.,.	0/0:17:17,0	./.:0:.,.	./.:0:.,.	./.:0:.,.	./.:0:.,.	./.:0:.,.	./.:0:.,.	./.:0:.,.	./.:17:.,.	0/0:12:12,0	0/0:18:18,0	./.:0:.,.	0/0:10:10,0	0/0:13:13,0	0/0:34:34,0	0/0:24:24,0	./.:0:.,.	./.:0:.,.	./.:0:.,.	./.:0:.,.	1/1:25:0,25	1/1:21:0,21	./.:0:.,.	0/0:39:39,0	0/0:15:15,0	0/1:28:14,14	0/1:45:27,18	0/0:14:14,0	./.:0:.,.	./.:0:.,.	./.:0:.,.	./.:0:.,.	0/0:10:10,0	./.:0:.,.	./.:0:.,.	./.:0:.,.	./.:0:.,.	./.:0:.,.	./.:0:.,.	./.:0:.,.	./.:0:.,.	0/0:19:19,0	./.:0:.,.	./.:0:.,.	./.:0:.,.	./.:0:.,.	0/0:16:16,0	./.:0:.,.	./.:0:.,.	./.:0:.,.	./.:0:.,.	./.:0:.,.	./.:0:.,.	0/0:10:10,0	./.:0:.,.	./.:0:.,.	./.:0:.,.	./.:0:.,.	./.:0:.,.	./.:0:.,.	./.:0:.,.	0/0:10:10,0	0/0:20:20,0	./.:0:.,.	./.:0:.,.	0/1:44:20,24	./.:0:.,.	0/0:17:17,0	./.:0:.,.	./.:0:.,.	0/0:18:18,0	./.:0:.,.	./.:0:.,.	0/0:20:20,0	0/0:18:18,0
un	47086	337_44	C	T	.	PASS	NS=78;AF=0.109;locori=p	GT:DP:AD	0/0:157:157,0	0/0:242:242,0	./.:0:.,.	./.:0:.,.	0/0:99:99,0	0/0:131:131,0	./.:0:.,.	0/0:178:178,0	0/0:161:161,0	0/0:185:185,0	./.:0:.,.	0/0:108:108,0	./.:0:.,.	0/0:138:138,0	./.:0:.,.	./.:0:.,.	./.:0:.,.	0/0:144:144,0	0/0:122:122,0	0/0:117:117,0	0/0:143:143,0	0/0:147:147,0	0/0:148:148,0	0/0:205:205,0	./.:0:.,.	./.:0:.,.	./.:0:.,.	./.:0:.,.	./.:0:.,.	./.:0:.,.	./.:0:.,.	./.:0:.,.	./.:0:.,.	./.:0:.,.	./.:0:.,.	0/0:128:128,0	./.:0:.,.	./.:0:.,.	./.:0:.,.	./.:0:.,.	./.:0:.,.	./.:0:.,.	./.:0:.,.	./.:0:.,.	./.:0:.,.	./.:0:.,.	./.:0:.,.	./.:0:.,.	./.:0:.,.	./.:0:.,.	./.:0:.,.	./.:0:.,.	./.:0:.,.	./.:0:.,.	./.:0:.,.	./.:0:.,.	./.:0:.,.	./.:0:.,.	./.:0:.,.	./.:0:.,.	./.:0:.,.	./.:0:.,.	./.:0:.,.	./.:0:.,.	./.:0:.,.	./.:0:.,.	./.:0:.,.	./.:0:.,.	./.:0:.,.	./.:0:.,.	./.:0:.,.	./.:0:.,.	./.:0:.,.	./.:0:.,.	0/0:114:114,0	./.:0:.,.	0/0:107:107,0	./.:0:.,.	0/0:73:73,0	0/0:109:109,0	0/0:95:95,0	0/0:97:97,0	0/0:150:150,0	0/0:117:117,0	0/0:167:167,0	0/0:85:85,0	0/0:30:30,0	./.:0:.,.	./.:0:.,.	./.:0:.,.	./.:0:.,.	./.:0:.,.	0/0:85:85,0	./.:0:.,.	./.:0:.,.	./.:0:.,.	./.:0:.,.	./.:0:.,.	./.:0:.,.	./.:0:.,.	./.:0:.,.	./.:0:.,.	./.:0:.,.	0/0:88:88,0	0/0:82:82,0	0/0:127:127,0	0/0:213:213,0	./.:0:.,.	./.:0:.,.	0/1:152:79,73	1/1:48:0,48	./.:0:.,.	0/0:78:78,0	./.:0:.,.	./.:0:.,.	./.:0:.,.	0/0:29:29,0	0/0:120:120,0	0/0:95:95,0	./.:0:.,.	./.:0:.,.	0/1:83:33,50	./.:0:.,.	0/0:131:131,0	./.:0:.,.	./.:0:.,.	0/1:84:50,34	./.:0:.,.	0/0:37:37,0	./.:0:.,.	0/0:55:55,0	0/0:145:145,0	./.:0:.,.	./.:0:.,.	1/1:57:0,57	0/0:177:177,0	0/0:166:166,0	0/0:168:168,0	0/0:241:241,0	0/0:230:230,0	0/0:209:209,0	0/0:175:175,0	0/0:94:94,0	./.:0:.,.	0/0:21:21,0	./.:0:.,.	./.:0:.,.	0/0:161:161,0	./.:0:.,.	0/0:242:242,0	./.:0:.,.	0/0:163:163,0	./.:0:.,.	./.:0:.,.	./.:0:.,.	./.:0:.,.	./.:0:.,.	0/0:19:19,0	1/1:37:0,37	1/1:70:0,70	./.:0:.,.	0/1:83:41,42	0/0:55:55,0	./.:0:.,.	0/0:156:156,0	0/0:142:142,0	0/0:119:119,0	0/0:150:150,0	0/0:79:79,0	0/0:141:141,0	0/0:173:173,0	0/0:142:142,0	0/0:160:160,0	0/0:239:239,0	0/0:185:185,0	./.:0:.,.	./.:0:.,.	./.:0:.,.	1/1:39:0,39	./.:0:.,.	1/1:82:0,82	./.:0:.,.	./.:0:.,.	./.:0:.,.	0/0:120:120,0	./.:0:.,.	./.:0:.,.	./.:0:.,.	./.:0:.,.	0/1:134:58,76
un	48479	347_37	T	C	.	PASS	NS=178;AF=0.228;locori=p	GT:DP:AD	0/0:42:42,0	0/1:39:17,22	0/1:43:23,20	1/1:43:0,43	0/1:28:14,14	1/1:12:0,12	0/0:48:48,0	0/0:36:36,0	0/0:34:34,0	0/0:35:35,0	0/0:33:33,0	0/0:39:39,0	0/0:33:33,0	0/0:41:41,0	./.:39:.,.	0/0:37:37,0	0/1:33:13,20	0/0:40:40,0	0/1:27:20,7	0/0:37:37,0	0/1:36:13,23	0/0:35:35,0	1/1:32:0,32	0/1:27:15,12	0/0:27:27,0	0/0:38:38,0	0/0:23:23,0	0/0:24:24,0	0/0:34:34,0	0/0:18:18,0	0/0:18:18,0	0/0:10:10,0	0/0:15:15,0	0/0:28:28,0	0/0:17:17,0	0/0:34:34,0	0/0:31:31,0	0/0:39:39,0	0/0:27:27,0	./.:0:.,.	0/0:18:18,0	0/0:13:13,0	0/0:30:30,0	0/0:25:25,0	0/0:25:25,0	1/1:12:0,12	1/1:10:0,10	1/1:39:0,39	1/1:17:0,17	1/1:16:0,16	1/1:31:0,31	1/1:46:0,46	1/1:41:0,41	1/1:22:0,22	1/1:31:0,31	1/1:40:0,40	1/1:39:0,39	1/1:18:0,18	./.:0:.,.	1/1:35:0,35	1/1:28:0,28	1/1:40:0,40	1/1:24:0,24	1/1:21:0,21	1/1:36:0,36	1/1:29:0,29	1/1:32:0,32	1/1:25:0,25	1/1:34:0,34	0/0:24:24,0	0/0:17:17,0	0/0:22:22,0	0/0:23:23,0	0/1:16:12,4	0/0:11:11,0	./.:20:.,.	0/1:19:14,5	0/0:19:19,0	0/0:32:32,0	0/0:47:47,0	0/0:24:24,0	0/1:41:15,26	0/0:30:30,0	0/1:40:21,19	0/0:33:33,0	0/0:40:40,0	0/0:12:12,0	0/0:51:51,0	0/0:76:76,0	0/0:77:77,0	0/0:28:28,0	0/0:86:86,0	0/0:17:17,0	0/0:45:45,0	1/1:51:0,51	1/1:50:0,50	./.:0:.,.	0/0:23:23,0	0/0:49:49,0	1/1:38:0,38	1/1:45:0,45	1/1:31:0,31	./.:0:.,.	0/0:53:53,0	0/0:41:41,0	0/0:77:77,0	0/0:71:71,0	0/0:15:15,0	0/0:26:26,0	0/0:39:39,0	0/0:15:15,0	0/0:22:22,0	0/0:29:29,0	0/0:18:18,0	./.:0:.,.	0/0:26:26,0	0/0:18:18,0	0/0:44:44,0	0/0:11:11,0	0/0:58:58,0	0/0:15:15,0	0/0:16:16,0	0/0:39:39,0	0/0:25:25,0	0/0:29:29,0	0/0:41:41,0	0/0:27:27,0	0/0:35:35,0	0/0:42:42,0	0/0:32:32,0	./.:0:.,.	0/0:42:42,0	0/0:21:21,0	0/0:41:41,0	0/0:20:20,0	0/0:40:40,0	0/1:51:22,29	0/0:34:34,0	0/1:28:13,15	0/1:36:22,14	0/0:41:41,0	0/0:38:38,0	0/1:38:16,22	1/1:42:0,42	0/0:34:34,0	0/0:25:25,0	0/0:39:39,0	0/0:16:16,0	0/0:26:26,0	0/0:22:22,0	0/0:28:28,0	0/0:45:45,0	0/0:27:27,0	0/0:17:17,0	0/0:47:47,0	0/0:23:23,0	0/0:11:11,0	./.:0:.,.	0/0:13:13,0	0/0:30:30,0	0/0:18:18,0	0/0:40:40,0	0/0:13:13,0	0/0:45:45,0	0/0:23:23,0	0/0:32:32,0	0/0:25:25,0	0/0:33:33,0	./.:0:.,.	0/0:17:17,0	0/1:23:10,13	0/0:40:40,0	0/0:29:29,0	0/1:34:19,15	0/0:45:45,0	./.:0:.,.	0/0:15:15,0	0/0:33:33,0	0/0:18:18,0	./.:0:.,.	0/0:49:49,0	0/0:25:25,0	0/0:39:39,0	0/0:23:23,0	0/0:31:31,0	0/0:49:49,0	0/0:31:31,0	0/0:28:28,0	0/0:38:38,0	0/0:32:32,0
un	48516	347_74	G	A	.	PASS	NS=180;AF=0.106;locori=p	GT:DP:AD	0/0:42:42,0	0/0:39:39,0	0/0:43:43,0	0/0:43:43,0	0/0:28:28,0	0/0:12:12,0	0/0:48:48,0	0/0:36:36,0	0/0:34:34,0	0/0:35:35,0	0/0:33:33,0	0/0:39:39,0	0/0:33:33,0	0/0:41:41,0	0/0:39:39,0	0/0:37:37,0	0/0:33:33,0	0/0:40:40,0	0/0:27:27,0	0/0:37:37,0	0/0:36:36,0	0/0:35:35,0	0/0:32:32,0	0/0:27:27,0	0/0:27:27,0	0/0:38:38,0	0/0:23:23,0	0/0:24:24,0	0/0:34:34,0	0/0:18:18,0	0/0:18:18,0	0/0:10:10,0	0/0:15:15,0	0/0:28:28,0	0/0:17:17,0	0/0:34:34,0	0/0:31:31,0	0/0:39:39,0	0/0:27:27,0	./.:0:.,.	0/0:18:18,0	0/0:13:13,0	0/0:30:30,0	0/0:25:25,0	0/0:25:25,0	1/1:12:0,12	1/1:10:0,10	1/1:39:0,39	1/1:17:0,17	1/1:16:0,16	1/1:31:0,31	1/1:46:0,46	1/1:41:0,41	0/0:22:22,0	0/1:31:15,16	1/1:40:0,40	0/1:39:15,24	1/1:18:0,18	./.:0:.,.	0/1:35:11,24	1/1:28:0,28	0/1:40:20,20	0/1:24:13,11	1/1:21:0,21	1/1:36:0,36	1/1:29:0,29	0/1:32:23,9	1/1:25:0,25	1/1:34:0,34	0/0:24:24,0	0/0:17:17,0	0/0:22:22,0	0/0:23:23,0	0/0:16:16,0	0/0:11:11,0	0/0:20:20,0	0/0:19:19,0	0/0:19:19,0	0/0:32:32,0	0/0:47:47,0	0/0:24:24,0	0/0:41:41,0	0/0:30:30,0	0/0:40:40,0	0/0:33:33,0	0/0:40:40,0	0/0:12:12,0	0/0:51:51,0	0/0:76:76,0	0/0:77:77,0	0/0:28:28,0	0/0:86:86,0	0/0:17:17,0	0/0:45:45,0	0/0:51:51,0	0/0:50:50,0	./.:0:.,.	0/0:23:23,0	0/0:49:49,0	0/0:38:38,0	0/0:45:45,0	0/0:31:31,0	./.:0:.,.	0/0:53:53,0	0/0:41:41,0	0/0:77:77,0	0/0:71:71,0	0/0:15:15,0	0/0:26:26,0	0/0:39:39,0	0/0:15:15,0	0/0:22:22,0	0/0:29:29,0	0/0:18:18,0	./.:0:.,.	0/0:26:26,0	0/0:18:18,0	0/0:44:44,0	0/0:11:11,0	0/0:58:58,0	0/0:15:15,0	0/0:16:16,0	0/0:39:39,0	0/0:25:25,0	0/0:29:29,0	0/0:41:41,0	0/0:27:27,0	0/0:35:35,0	0/0:42:42,0	0/0:32:32,0	./.:0:.,.	0/0:42:42,0	0/0:21:21,0	0/0:41:41,0	0/0:20:20,0	0/0:40:40,0	0/0:51:51,0	0/0:34:34,0	0/0:28:28,0	0/0:36:36,0	0/0:41:41,0	0/0:38:38,0	0/0:38:38,0	0/0:42:42,0	0/0:34:34,0	0/0:25:25,0	0/0:39:39,0	0/0:16:16,0	0/0:26:26,0	0/0:22:22,0	0/0:28:28,0	0/0:45:45,0	0/0:27:27,0	0/0:17:17,0	0/0:47:47,0	0/0:23:23,0	0/0:11:11,0	./.:0:.,.	0/0:13:13,0	0/0:30:30,0	0/0:18:18,0	0/0:40:40,0	0/0:13:13,0	0/0:45:45,0	0/0:23:23,0	0/0:32:32,0	0/0:25:25,0	0/0:33:33,0	./.:0:.,.	0/0:17:17,0	0/0:23:23,0	0/0:40:40,0	0/0:29:29,0	0/0:34:34,0	0/0:45:45,0	./.:0:.,.	0/0:15:15,0	0/0:33:33,0	0/0:18:18,0	./.:0:.,.	0/0:49:49,0	0/0:25:25,0	0/0:39:39,0	0/0:23:23,0	0/0:31:31,0	0/0:49:49,0	0/0:31:31,0	0/0:28:28,0	0/0:38:38,0	0/0:32:32,0
un	48553	347_111	T	C	.	PASS	NS=179;AF=0.193;locori=p	GT:DP:AD	0/0:42:42,0	0/0:39:39,0	0/0:43:43,0	0/0:43:43,0	0/0:28:28,0	0/0:12:12,0	0/0:48:48,0	0/0:36:36,0	0/0:34:34,0	0/0:35:35,0	0/0:33:33,0	0/0:39:39,0	0/0:33:33,0	0/0:41:41,0	0/0:39:39,0	0/0:37:37,0	0/0:33:33,0	0/0:40:40,0	0/0:27:27,0	0/0:37:37,0	0/0:36:36,0	0/0:35:35,0	0/0:32:32,0	0/0:27:27,0	0/0:27:27,0	0/0:38:38,0	0/0:23:23,0	1/1:24:0,24	1/1:34:0,34	0/0:18:18,0	0/1:18:8,10	./.:10:.,.	0/1:15:10,5	0/0:28:28,0	0/1:17:7,10	0/0:34:34,0	0/1:31:19,12	1/1:39:0,39	0/1:27:13,14	./.:0:.,.	1/1:18:0,18	0/0:13:13,0	0/1:30:15,15	0/1:25:13,12	0/1:25:16,9	0/0:12:12,0	0/0:10:10,0	0/0:39:39,0	0/0:17:17,0	0/0:16:16,0	0/0:31:31,0	0/0:46:46,0	0/0:41:41,0	0/0:22:22,0	0/0:31:31,0	0/0:40:40,0	0/0:39:39,0	0/0:18:18,0	./.:0:.,.	0/0:35:35,0	0/0:28:28,0	0/0:40:40,0	0/0:24:24,0	0/0:21:21,0	0/0:36:36,0	0/0:29:29,0	0/0:32:32,0	0/0:25:25,0	0/0:34:34,0	0/1:24:8,16	0/1:17:9,8	0/1:22:10,12	0/0:23:23,0	0/1:16:4,12	0/0:11:11,0	0/0:20:20,0	0/0:19:19,0	0/1:19:6,13	0/0:32:32,0	0/0:47:47,0	0/0:24:24,0	0/0:41:41,0	0/0:30:30,0	0/0:40:40,0	0/0:33:33,0	0/0:40:40,0	0/0:12:12,0	0/0:51:51,0	0/0:76:76,0	0/0:77:77,0	0/0:28:28,0	0/0:86:86,0	0/1:17:10,7	0/0:45:45,0	0/0:51:51,0	0/0:50:50,0	./.:0:.,.	0/0:23:23,0	1/1:49:0,49	0/0:38:38,0	0/0:45:45,0	0/0:31:31,0	./.:0:.,.	0/0:53:53,0	0/0:41:41,0	0/0:77:77,0	0/0:71:71,0	0/1:15:3,12	0/1:26:16,10	1/1:39:0,39	1/1:15:0,15	1/1:22:0,22	0/1:29:13,16	0/0:18:18,0	./.:0:.,.	0/1:26:11,15	0/1:18:5,13	0/0:44:44,0	0/1:11:4,7	0/0:58:58,0	0/1:15:6,9	1/1:16:0,16	0/0:39:39,0	0/1:25:10,15	0/1:29:11,18	0/1:41:13,28	0/1:27:18,9	0/0:35:35,0	1/1:42:0,42	1/1:32:0,32	./.:0:.,.	0/0:42:42,0	0/1:21:13,8	0/0:41:41,0	0/0:20:20,0	0/0:40:40,0	0/0:51:51,0	0/0:34:34,0	0/0:28:28,0	0/0:36:36,0	0/0:41:41,0	0/0:38:38,0	0/0:38:38,0	0/0:42:42,0	0/1:34:17,17	0/1:25:15,10	0/0:39:39,0	0/1:16:7,9	0/0:26:26,0	0/0:22:22,0	0/0:28:28,0	0/0:45:45,0	0/1:27:16,11	0/1:17:8,9	0/0:47:47,0	1/1:23:0,23	0/0:11:11,0	./.:0:.,.	1/1:13:0,13	1/1:30:0,30	0/0:18:18,0	0/0:40:40,0	0/0:13:13,0	0/1:45:24,21	0/0:23:23,0	0/0:32:32,0	0/0:25:25,0	0/0:33:33,0	./.:0:.,.	0/0:17:17,0	0/0:23:23,0	0/0:40:40,0	0/0:29:29,0	0/0:34:34,0	0/0:45:45,0	./.:0:.,.	0/0:15:15,0	1/1:33:0,33	0/0:18:18,0	./.:0:.,.	0/1:49:25,24	0/1:25:15,10	0/1:39:25,14	0/1:23:14,9	1/1:31:0,31	0/1:49:22,27	0/0:31:31,0	0/0:28:28,0	0/0:38:38,0	0/0:32:32,0
un	48755	349_33	A	C	.	PASS	NS=125;AF=0.104;locori=p	GT:DP:AD	0/0:14:14,0	0/0:21:21,0	0/0:25:25,0	0/0:13:13,0	0/0:12:12,0	0/0:10:10,0	./.:0:.,.	0/0:17:17,0	0/0:17:17,0	0/0:13:13,0	0/0:18:18,0	0/0:17:17,0	0/0:13:13,0	0/0:15:15,0	0/0:16:16,0	0/0:11:11,0	0/0:15:15,0	0/0:20:20,0	0/0:17:17,0	./.:0:.,.	0/0:11:11,0	0/0:14:14,0	./.:0:.,.	0/0:13:13,0	0/0:13:13,0	./.:0:.,.	0/0:10:10,0	0/0:19:19,0	./.:0:.,.	0/0:13:13,0	0/0:23:23,0	./.:0:.,.	0/0:12:12,0	./.:0:.,.	0/1:10:4,6	0/0:12:12,0	0/0:17:17,0	./.:0:.,.	0/0:22:22,0	./.:0:.,.	./.:0:.,.	./.:0:.,.	0/0:17:17,0	0/0:25:25,0	0/0:17:17,0	./.:0:.,.	./.:0:.,.	0/0:13:13,0	./.:0:.,.	./.:0:.,.	0/0:19:19,0	./.:0:.,.	0/0:21:21,0	1/1:21:0,21	./.:0:.,.	0/0:24:24,0	0/0:34:34,0	./.:0:.,.	./.:0:.,.	0/0:25:25,0	0/1:31:14,17	./.:0:.,.	1/1:11:0,11	./.:0:.,.	0/0:13:13,0	0/0:11:11,0	0/0:22:22,0	0/0:31:31,0	0/0:11:11,0	./.:0:.,.	0/1:10:4,6	0/1:12:8,4	0/0:11:11,0	./.:0:.,.	0/0:19:19,0	./.:0:.,.	./.:0:.,.	0/0:18:18,0	0/0:17:17,0	0/0:13:13,0	0/0:36:36,0	0/0:14:14,0	0/0:13:13,0	0/0:19:19,0	0/0:26:26,0	0/0:17:17,0	0/0:14:14,0	0/0:29:29,0	0/0:32:32,0	0/0:16:16,0	0/0:14:14,0	0/0:43:43,0	./.:0:.,.	0/0:29:29,0	./.:0:.,.	1/1:10:0,10	./.:0:.,.	0/1:13:7,6	0/0:29:29,0	0/0:10:10,0	./.:0:.,.	1/1:21:0,21	./.:0:.,.	0/0:11:11,0	./.:0:.,.	0/0:11:11,0	0/0:26:26,0	./.:0:.,.	0/0:22:22,0	0/0:25:25,0	0/0:17:17,0	0/0:23:23,0	0/0:19:19,0	0/0:37:37,0	./.:0:.,.	0/0:17:17,0	./.:0:.,.	0/0:18:18,0	./.:0:.,.	./.:0:.,.	0/0:11:11,0	./.:0:.,.	0/0:33:33,0	0/0:13:13,0	0/1:22:13,9	0/0:42:42,0	0/0:24:24,0	./.:0:.,.	./.:0:.,.	0/0:37:37,0	./.:0:.,.	0/0:23:23,0	0/0:26:26,0	0/0:11:11,0	./.:0:.,.	./.:0:.,.	0/0:17:17,0	0/0:11:11,0	0/0:14:14,0	./.:0:.,.	0/0:29:29,0	./.:10:.,.	./.:0:.,.	./.:0:.,.	0/0:18:18,0	0/0:12:12,0	1/1:11:0,11	0/0:18:18,0	0/1:11:6,5	0/1:21:11,10	0/1:30:12,18	./.:0:.,.	./.:0:.,.	./.:17:.,.	./.:0:.,.	1/1:12:0,12	./.:0:.,.	./.:0:.,.	0/0:16:16,0	./.:0:.,.	./.:0:.,.	./.:0:.,.	0/0:23:23,0	0/0:32:32,0	0/0:10:10,0	0/0:10:10,0	./.:0:.,.	0/0:13:13,0	./.:0:.,.	0/0:10:10,0	0/0:10:10,0	./.:0:.,.	./.:0:.,.	./.:0:.,.	0/0:16:16,0	0/1:12:4,8	0/0:14:14,0	0/0:19:19,0	./.:0:.,.	./.:0:.,.	0/1:17:7,10	0/0:19:19,0	./.:0:.,.	0/0:17:17,0	./.:0:.,.	0/1:17:7,10	0/1:14:7,7	./.:0:.,.	0/1:14:6,8	0/0:17:17,0
un	49444	354_22	C	A	.	PASS	NS=140;AF=0.493;locori=p	GT:DP:AD	0/0:60:60,0	0/0:59:59,0	0/0:41:41,0	./.:0:.,.	0/0:11:11,0	0/0:37:37,0	./.:0:.,.	0/0:27:27,0	0/0:19:19,0	0/0:12:12,0	./.:0:.,.	./.:0:.,.	1/1:26:0,26	1/1:25:0,25	./.:0:.,.	./.:0:.,.	./.:0:.,.	./.:0:.,.	./.:0:.,.	./.:0:.,.	./.:0:.,.	./.:0:.,.	./.:0:.,.	./.:0:.,.	0/0:19:19,0	0/1:51:20,31	1/1:35:0,35	0/1:38:18,20	./.:0:.,.	1/1:28:0,28	0/1:23:7,16	0/0:11:11,0	1/1:34:0,34	1/1:41:0,41	0/1:22:11,11	./.:0:.,.	0/1:50:20,30	0/0:13:13,0	0/0:31:31,0	1/1:16:0,16	0/0:28:28,0	1/1:16:0,16	1/1:39:0,39	0/0:15:15,0	0/1:41:9,32	./.:0:.,.	./.:0:.,.	./.:0:.,.	0/0:16:16,0	0/0:21:21,0	0/0:23:23,0	0/0:18:18,0	0/0:34:34,0	./.:0:.,.	0/0:30:30,0	0/0:31:31,0	./.:0:.,.	./.:0:.,.	./.:0:.,.	./.:0:.,.	0/0:20:20,0	0/0:20:20,0	0/0:15:15,0	./.:0:.,.	0/0:25:25,0	./.:0:.,.	./.:0:.,.	./.:0:.,.	./.:0:.,.	0/1:15:11,4	1/1:30:0,30	0/1:42:25,17	1/1:19:0,19	0/1:32:18,14	0/1:16:8,8	1/1:12:0,12	1/1:37:0,37	0/0:39:39,0	0/0:14:14,0	./.:0:.,.	0/0:16:16,0	0/0:24:24,0	./.:0:.,.	./.:0:.,.	1/1:48:0,48	1/1:33:0,33	1/1:27:0,27	1/1:68:0,68	1/1:101:0,101	1/1:75:0,75	./.:0:.,.	0/1:71:45,26	1/1:48:0,48	1/1:16:0,16	./.:0:.,.	0/0:50:50,0	./.:0:.,.	1/1:19:0,19	./.:0:.,.	./.:0:.,.	0/0:31:31,0	./.:0:.,.	0/0:29:29,0	1/1:19:0,19	./.:0:.,.	1/1:16:0,16	1/1:26:0,26	1/1:22:0,22	0/1:37:25,12	1/1:51:0,51	./.:0:.,.	1/1:24:0,24	0/1:45:21,24	0/0:15:15,0	./.:0:.,.	1/1:43:0,43	0/1:14:7,7	0/1:27:12,15	0/0:13:13,0	1/1:54:0,54	0/0:21:21,0	0/0:32:32,0	0/1:25:15,10	0/1:19:12,7	0/1:46:14,32	1/1:25:0,25	0/0:17:17,0	1/1:30:0,30	0/0:30:30,0	0/0:34:34,0	1/1:11:0,11	1/1:47:0,47	0/1:51:23,28	0/1:31:13,18	0/0:37:37,0	1/1:31:0,31	0/0:34:34,0	1/1:41:0,41	0/0:54:54,0	0/1:47:20,27	0/0:33:33,0	0/1:21:15,6	1/1:23:0,23	./.:0:.,.	1/1:29:0,29	0/1:34:16,18	0/0:51:51,0	1/1:34:0,34	0/0:42:42,0	0/0:25:25,0	0/1:35:16,19	1/1:63:0,63	./.:0:.,.	./.:0:.,.	./.:0:.,.	./.:0:.,.	./.:0:.,.	./.:0:.,.	1/1:12:0,12	0/1:42:25,17	0/1:45:14,31	1/1:43:0,43	0/1:37:17,20	./.:0:.,.	0/1:35:25,10	0/1:23:7,16	0/1:48:27,21	0/1:35:23,12	0/1:17:8,9	0/1:32:24,8	0/1:30:17,13	0/1:35:15,20	0/0:39:39,0	0/1:30:19,11	0/1:15:6,9	1/1:45:0,45	0/0:34:34,0	1/1:21:0,21	1/1:48:0,48	./.:0:.,.	1/1:64:0,64	1/1:24:0,24	1/1:47:0,47	0/1:33:15,18	0/0:22:22,0	1/1:30:0,30	0/0:34:34,0	0/1:47:22,25	0/0:49:49,0	0/1:45:28,17
un	49561	354_139	A	G	.	PASS	NS=140;AF=0.104;locori=p	GT:DP:AD	0/0:60:60,0	0/0:59:59,0	0/0:41:41,0	./.:0:.,.	0/0:11:11,0	0/0:37:37,0	./.:0:.,.	0/0:27:27,0	0/0:19:19,0	0/0:12:12,0	./.:0:.,.	./.:0:.,.	0/0:26:26,0	0/0:25:25,0	./.:0:.,.	./.:0:.,.	./.:0:.,.	./.:0:.,.	./.:0:.,.	./.:0:.,.	./.:0:.,.	./.:0:.,.	./.:0:.,.	./.:0:.,.	0/0:19:19,0	0/0:51:51,0	0/0:35:35,0	0/0:38:38,0	./.:0:.,.	0/0:28:28,0	0/0:23:23,0	0/0:11:11,0	0/0:34:34,0	0/0:41:41,0	0/0:22:22,0	./.:0:.,.	0/0:50:50,0	0/0:13:13,0	0/0:31:31,0	0/0:16:16,0	0/0:28:28,0	0/0:16:16,0	0/0:39:39,0	0/0:15:15,0	0/0:41:41,0	./.:0:.,.	./.:0:.,.	./.:0:.,.	1/1:16:0,16	1/1:21:0,21	1/1:23:0,23	1/1:18:0,18	1/1:34:0,34	./.:0:.,.	1/1:30:0,30	1/1:31:0,31	./.:0:.,.	./.:0:.,.	./.:0:.,.	./.:0:.,.	1/1:20:0,20	1/1:20:0,20	1/1:15:0,15	./.:0:.,.	1/1:25:0,25	./.:0:.,.	./.:0:.,.	./.:0:.,.	./.:0:.,.	0/0:15:15,0	0/0:30:30,0	0/0:42:42,0	0/0:19:19,0	0/0:32:32,0	0/0:16:16,0	0/0:12:12,0	0/0:37:37,0	0/1:39:25,14	0/0:14:14,0	./.:0:.,.	0/0:16:16,0	0/0:24:24,0	./.:0:.,.	./.:0:.,.	0/0:48:48,0	0/0:33:33,0	0/0:27:27,0	0/0:68:68,0	0/0:101:101,0	0/0:75:75,0	./.:0:.,.	0/0:71:71,0	0/0:48:48,0	0/0:16:16,0	./.:0:.,.	1/1:50:0,50	./.:0:.,.	0/0:19:19,0	./.:0:.,.	./.:0:.,.	1/1:31:0,31	./.:0:.,.	1/1:29:0,29	0/0:19:19,0	./.:0:.,.	0/0:16:16,0	0/0:26:26,0	0/0:22:22,0	0/0:37:37,0	0/0:51:51,0	./.:0:.,.	0/0:24:24,0	0/0:45:45,0	0/0:15:15,0	./.:0:.,.	0/0:43:43,0	0/0:14:14,0	0/0:27:27,0	0/0:13:13,0	0/0:54:54,0	0/0:21:21,0	0/0:32:32,0	0/0:25:25,0	0/0:19:19,0	0/0:46:46,0	0/0:25:25,0	0/0:17:17,0	0/0:30:30,0	0/0:30:30,0	0/0:34:34,0	0/0:11:11,0	0/0:47:47,0	0/0:51:51,0	0/0:31:31,0	0/0:37:37,0	0/0:31:31,0	0/0:34:34,0	0/0:41:41,0	0/0:54:54,0	0/0:47:47,0	0/0:33:33,0	0/0:21:21,0	0/0:23:23,0	./.:0:.,.	0/0:29:29,0	0/0:34:34,0	0/0:51:51,0	0/0:34:34,0	0/0:42:42,0	0/0:25:25,0	0/0:35:35,0	0/0:63:63,0	./.:0:.,.	./.:0:.,.	./.:0:.,.	./.:0:.,.	./.:0:.,.	./.:0:.,.	0/0:12:12,0	0/0:42:42,0	0/0:45:45,0	0/0:43:43,0	0/0:37:37,0	./.:0:.,.	0/0:35:35,0	0/0:23:23,0	0/0:48:48,0	0/0:35:35,0	0/0:17:17,0	0/0:32:32,0	0/0:30:30,0	0/0:35:35,0	0/0:39:39,0	0/0:30:30,0	0/0:15:15,0	0/0:45:45,0	0/0:34:34,0	0/0:21:21,0	0/0:48:48,0	./.:0:.,.	0/0:64:64,0	0/0:24:24,0	0/0:47:47,0	0/0:33:33,0	0/0:22:22,0	0/0:30:30,0	0/0:34:34,0	0/0:47:47,0	0/0:49:49,0	0/0:45:45,0
un	52169	373_87	C	T	.	PASS	NS=60;AF=0.492;locori=p	GT:DP:AD	0/0:27:27,0	0/0:35:35,0	./.:0:.,.	0/0:26:26,0	0/0:17:17,0	0/0:37:37,0	0/0:16:16,0	0/0:32:32,0	0/0:22:22,0	0/0:21:21,0	./.:0:.,.	./.:0:.,.	./.:0:.,.	0/0:22:22,0	./.:0:.,.	./.:0:.,.	0/0:44:44,0	./.:0:.,.	./.:0:.,.	./.:0:.,.	./.:0:.,.	./.:0:.,.	./.:0:.,.	./.:0:.,.	./.:0:.,.	./.:0:.,.	./.:0:.,.	1/1:20:0,20	./.:0:.,.	./.:0:.,.	./.:0:.,.	./.:0:.,.	./.:0:.,.	./.:0:.,.	./.:0:.,.	1/1:20:0,20	./.:0:.,.	./.:0:.,.	./.:0:.,.	./.:0:.,.	./.:0:.,.	1/1:17:0,17	./.:0:.,.	1/1:24:0,24	./.:11:.,.	./.:0:.,.	./.:0:.,.	./.:0:.,.	./.:0:.,.	./.:0:.,.	1/1:12:0,12	1/1:10:0,10	./.:0:.,.	./.:0:.,.	1/1:10:0,10	./.:0:.,.	./.:0:.,.	./.:0:.,.	./.:0:.,.	./.:0:.,.	./.:0:.,.	0/1:18:15,3	./.:0:.,.	1/1:17:0,17	1/1:33:0,33	0/0:19:19,0	./.:0:.,.	./.:0:.,.	./.:0:.,.	./.:0:.,.	./.:0:.,.	0/0:19:19,0	./.:0:.,.	./.:0:.,.	./.:0:.,.	./.:0:.,.	./.:0:.,.	0/1:11:9,2	./.:0:.,.	./.:0:.,.	./.:0:.,.	./.:0:.,.	./.:0:.,.	./.:0:.,.	./.:0:.,.	./.:0:.,.	./.:0:.,.	./.:0:.,.	./.:0:.,.	./.:0:.,.	./.:0:.,.	./.:0:.,.	0/1:17:12,5	./.:0:.,.	./.:0:.,.	1/1:24:0,24	./.:0:.,.	./.:0:.,.	./.:0:.,.	0/0:30:30,0	./.:19:.,.	./.:0:.,.	0/0:14:14,0	0/0:10:10,0	0/1:15:7,8	0/0:19:19,0	1/1:18:0,18	./.:0:.,.	0/0:16:16,0	0/1:33:23,10	./.:0:.,.	1/1:13:0,13	./.:0:.,.	./.:0:.,.	./.:0:.,.	./.:0:.,.	./.:0:.,.	./.:0:.,.	./.:0:.,.	./.:0:.,.	1/1:12:0,12	./.:0:.,.	1/1:26:0,26	0/0:11:11,0	0/0:30:30,0	1/1:18:0,18	1/1:12:0,12	0/0:17:17,0	0/0:27:27,0	1/1:17:0,17	./.:0:.,.	./.:0:.,.	./.:0:.,.	./.:0:.,.	./.:0:.,.	0/0:14:14,0	0/1:17:13,4	./.:0:.,.	1/1:13:0,13	./.:0:.,.	./.:0:.,.	1/1:10:0,10	./.:0:.,.	./.:0:.,.	1/1:13:0,13	1/1:20:0,20	./.:0:.,.	./.:0:.,.	1/1:23:0,23	./.:0:.,.	./.:0:.,.	./.:0:.,.	./.:0:.,.	./.:0:.,.	./.:0:.,.	./.:0:.,.	./.:0:.,.	./.:0:.,.	./.:0:.,.	0/1:19:17,2	./.:0:.,.	./.:0:.,.	./.:0:.,.	1/1:26:0,26	./.:0:.,.	./.:0:.,.	./.:0:.,.	./.:0:.,.	./.:0:.,.	./.:0:.,.	./.:0:.,.	./.:0:.,.	./.:0:.,.	./.:0:.,.	./.:0:.,.	./.:0:.,.	./.:0:.,.	./.:0:.,.	0/0:11:11,0	./.:0:.,.	./.:0:.,.	./.:0:.,.	./.:0:.,.	./.:0:.,.	0/0:16:16,0	0/0:21:21,0	1/1:15:0,15	1/1:31:0,31	1/1:15:0,15	0/0:14:14,0
un	52171	373_89	T	C	.	PASS	NS=62;AF=0.194;locori=p	GT:DP:AD	0/0:27:27,0	0/0:35:35,0	./.:0:.,.	0/0:26:26,0	0/0:17:17,0	0/0:37:37,0	0/0:16:16,0	0/0:32:32,0	0/0:22:22,0	0/0:21:21,0	./.:0:.,.	./.:0:.,.	./.:0:.,.	0/0:22:22,0	./.:0:.,.	./.:0:.,.	0/0:44:44,0	./.:0:.,.	./.:0:.,.	./.:0:.,.	./.:0:.,.	./.:0:.,.	./.:0:.,.	./.:0:.,.	./.:0:.,.	./.:0:.,.	./.:0:.,.	0/0:20:20,0	./.:0:.,.	./.:0:.,.	./.:0:.,.	./.:0:.,.	./.:0:.,.	./.:0:.,.	./.:0:.,.	0/0:20:20,0	./.:0:.,.	./.:0:.,.	./.:0:.,.	./.:0:.,.	./.:0:.,.	0/0:17:17,0	./.:0:.,.	0/0:24:24,0	0/0:11:11,0	./.:0:.,.	./.:0:.,.	./.:0:.,.	./.:0:.,.	./.:0:.,.	0/0:12:12,0	0/0:10:10,0	./.:0:.,.	./.:0:.,.	0/0:10:10,0	./.:0:.,.	./.:0:.,.	./.:0:.,.	./.:0:.,.	./.:0:.,.	./.:0:.,.	0/1:18:3,15	./.:0:.,.	0/0:17:17,0	0/0:33:33,0	1/1:19:0,19	./.:0:.,.	./.:0:.,.	./.:0:.,.	./.:0:.,.	./.:0:.,.	0/0:19:19,0	./.:0:.,.	./.:0:.,.	./.:0:.,.	./.:0:.,.	./.:0:.,.	0/0:11:11,0	./.:0:.,.	./.:0:.,.	./.:0:.,.	./.:0:.,.	./.:0:.,.	./.:0:.,.	./.:0:.,.	./.:0:.,.	./.:0:.,.	./.:0:.,.	./.:0:.,.	./.:0:.,.	./.:0:.,.	./.:0:.,.	0/1:17:5,12	./.:0:.,.	./.:0:.,.	0/0:24:24,0	./.:0:.,.	./.:0:.,.	./.:0:.,.	1/1:30:0,30	0/0:19:19,0	./.:0:.,.	0/0:14:14,0	0/0:10:10,0	0/0:15:15,0	0/0:19:19,0	0/0:18:18,0	./.:0:.,.	1/1:16:0,16	0/1:33:10,23	./.:0:.,.	0/0:13:13,0	./.:0:.,.	./.:0:.,.	./.:0:.,.	./.:0:.,.	./.:0:.,.	./.:0:.,.	./.:0:.,.	./.:0:.,.	0/0:12:12,0	./.:0:.,.	0/0:26:26,0	1/1:11:0,11	1/1:30:0,30	0/0:18:18,0	0/0:12:12,0	1/1:17:0,17	0/0:27:27,0	0/0:17:17,0	./.:0:.,.	./.:0:.,.	./.:0:.,.	./.:0:.,.	./.:0:.,.	0/0:14:14,0	0/0:17:17,0	./.:0:.,.	0/0:13:13,0	./.:0:.,.	./.:0:.,.	0/0:10:10,0	./.:0:.,.	./.:0:.,.	0/0:13:13,0	0/0:20:20,0	./.:0:.,.	./.:0:.,.	0/0:23:23,0	./.:0:.,.	./.:0:.,.	./.:0:.,.	./.:0:.,.	./.:0:.,.	./.:0:.,.	./.:0:.,.	./.:0:.,.	./.:0:.,.	./.:0:.,.	0/1:19:2,17	./.:0:.,.	./.:0:.,.	./.:0:.,.	0/0:26:26,0	./.:0:.,.	./.:0:.,.	./.:0:.,.	./.:0:.,.	./.:0:.,.	./.:0:.,.	./.:0:.,.	./.:0:.,.	./.:0:.,.	./.:0:.,.	./.:0:.,.	./.:0:.,.	./.:0:.,.	./.:0:.,.	1/1:11:0,11	./.:0:.,.	./.:0:.,.	./.:0:.,.	./.:0:.,.	./.:0:.,.	1/1:16:0,16	1/1:21:0,21	0/0:15:15,0	0/0:31:31,0	0/0:15:15,0	1/1:14:0,14
un	52371	375_9	A	T	.	PASS	NS=161;AF=0.205;locori=p	GT:DP:AD	0/0:35:35,0	0/0:31:31,0	0/0:59:59,0	0/0:30:30,0	0/0:25:25,0	0/0:28:28,0	0/0:40:40,0	0/0:35:35,0	0/0:24:24,0	0/0:34:34,0	0/0:45:45,0	0/0:43:43,0	0/0:49:49,0	0/0:39:39,0	0/0:32:32,0	0/0:39:39,0	0/0:49:49,0	0/0:33:33,0	0/0:20:20,0	0/0:27:27,0	0/0:32:32,0	0/0:27:27,0	0/0:22:22,0	0/0:41:41,0	./.:0:.,.	0/1:27:11,16	./.:0:.,.	0/0:36:36,0	./.:0:.,.	0/0:26:26,0	./.:0:.,.	./.:0:.,.	0/0:15:15,0	0/1:36:21,15	1/1:37:0,37	0/0:23:23,0	0/0:26:26,0	0/0:16:16,0	0/0:24:24,0	./.:0:.,.	0/0:22:22,0	0/1:28:21,7	0/1:23:13,10	0/0:20:20,0	0/1:13:7,6	./.:0:.,.	0/0:22:22,0	0/0:43:43,0	0/0:12:12,0	0/0:12:12,0	0/0:26:26,0	0/0:31:31,0	0/1:25:12,13	./.:0:.,.	0/0:29:29,0	0/1:26:14,12	0/0:29:29,0	0/0:41:41,0	./.:0:.,.	0/0:52:52,0	1/1:33:0,33	0/0:19:19,0	0/0:16:16,0	0/1:38:21,17	0/1:31:16,15	0/1:30:19,11	0/1:28:14,14	0/0:17:17,0	0/0:22:22,0	0/1:25:10,15	./.:0:.,.	0/1:23:9,14	0/1:11:4,7	./.:0:.,.	0/0:15:15,0	./.:20:.,.	./.:24:.,.	0/1:28:16,12	0/0:20:20,0	0/0:22:22,0	0/0:23:23,0	0/0:35:35,0	0/0:35:35,0	0/0:59:59,0	0/0:22:22,0	0/0:39:39,0	./.:0:.,.	0/0:31:31,0	0/0:41:41,0	0/0:44:44,0	0/1:16:6,10	0/0:70:70,0	./.:0:.,.	0/0:30:30,0	0/0:35:35,0	0/0:33:33,0	./.:0:.,.	0/1:25:13,12	0/0:51:51,0	0/0:46:46,0	0/0:57:57,0	0/0:18:18,0	0/0:28:28,0	0/0:42:42,0	0/0:23:23,0	0/0:33:33,0	0/0:33:33,0	./.:0:.,.	0/0:26:26,0	0/0:60:60,0	0/1:22:8,14	0/0:24:24,0	0/0:21:21,0	0/0:15:15,0	./.:0:.,.	0/1:29:14,15	0/1:13:7,6	1/1:30:0,30	./.:0:.,.	./.:0:.,.	./.:0:.,.	0/0:20:20,0	0/1:29:19,10	0/0:20:20,0	1/1:42:0,42	0/0:31:31,0	0/0:16:16,0	0/0:12:12,0	0/0:33:33,0	0/1:24:14,10	0/0:10:10,0	0/0:39:39,0	0/1:26:8,18	0/0:61:61,0	0/0:18:18,0	0/0:33:33,0	0/0:38:38,0	0/0:55:55,0	0/0:34:34,0	0/0:49:49,0	0/1:35:15,20	0/1:31:18,13	0/1:35:21,14	1/1:21:0,21	0/1:32:17,15	./.:0:.,.	1/1:48:0,48	0/0:14:14,0	./.:0:.,.	1/1:35:0,35	1/1:24:0,24	1/1:37:0,37	0/1:32:13,19	0/0:11:11,0	0/1:31:14,17	0/1:19:11,8	0/0:16:16,0	./.:0:.,.	0/1:22:6,16	0/0:26:26,0	0/1:21:7,14	0/1:27:15,12	1/1:21:0,21	./.:0:.,.	0/0:24:24,0	0/0:35:35,0	0/0:26:26,0	0/0:30:30,0	0/0:33:33,0	0/0:30:30,0	0/0:15:15,0	0/0:23:23,0	0/0:27:27,0	0/0:36:36,0	0/0:23:23,0	./.:0:.,.	0/1:21:10,11	0/0:13:13,0	./.:0:.,.	./.:0:.,.	1/1:40:0,40	0/1:29:12,17	0/0:34:34,0	1/1:42:0,42	1/1:19:0,19	./.:0:.,.	0/0:26:26,0	1/1:39:0,39	1/1:26:0,26	0/1:15:9,6
un	52440	375_78	T	C	.	PASS	NS=162;AF=0.207;locori=p	GT:DP:AD	0/0:35:35,0	0/0:31:31,0	0/0:59:59,0	0/0:30:30,0	0/0:25:25,0	0/0:28:28,0	0/0:40:40,0	0/0:35:35,0	0/0:24:24,0	0/0:34:34,0	0/0:45:45,0	0/0:43:43,0	0/0:49:49,0	0/0:39:39,0	0/0:32:32,0	0/0:39:39,0	0/0:49:49,0	0/0:33:33,0	0/0:20:20,0	0/0:27:27,0	0/0:32:32,0	0/0:27:27,0	0/0:22:22,0	0/0:41:41,0	./.:0:.,.	0/1:27:11,16	./.:0:.,.	0/0:36:36,0	./.:0:.,.	0/0:26:26,0	./.:0:.,.	./.:0:.,.	0/0:15:15,0	0/1:36:21,15	1/1:37:0,37	0/0:23:23,0	0/0:26:26,0	0/0:16:16,0	0/0:24:24,0	./.:0:.,.	0/0:22:22,0	0/1:28:21,7	0/1:23:13,10	0/0:20:20,0	0/1:13:7,6	./.:0:.,.	0/0:22:22,0	0/0:43:43,0	0/0:12:12,0	0/0:12:12,0	0/0:26:26,0	0/0:31:31,0	0/1:25:12,13	./.:0:.,.	0/0:29:29,0	0/1:26:14,12	0/0:29:29,0	0/0:41:41,0	./.:0:.,.	0/0:52:52,0	1/1:33:0,33	0/0:19:19,0	0/0:16:16,0	0/1:38:21,17	0/1:31:16,15	0/1:30:19,11	0/1:28:14,14	0/0:17:17,0	0/0:22:22,0	0/1:25:10,15	./.:0:.,.	0/1:23:9,14	0/1:11:4,7	./.:0:.,.	0/0:15:15,0	0/1:20:14,6	./.:24:.,.	0/1:28:16,12	0/0:20:20,0	0/0:22:22,0	0/0:23:23,0	0/0:35:35,0	0/0:35:35,0	0/0:59:59,0	0/0:22:22,0	0/0:39:39,0	./.:0:.,.	0/0:31:31,0	0/0:41:41,0	0/0:44:44,0	0/1:16:6,10	0/0:70:70,0	./.:0:.,.	0/0:30:30,0	0/0:35:35,0	0/0:33:33,0	./.:0:.,.	0/1:25:13,12	0/0:51:51,0	0/0:46:46,0	0/0:57:57,0	0/0:18:18,0	0/0:28:28,0	0/0:42:42,0	0/0:23:23,0	0/0:33:33,0	0/0:33:33,0	./.:0:.,.	0/0:26:26,0	0/0:60:60,0	0/1:22:8,14	0/0:24:24,0	0/0:21:21,0	0/0:15:15,0	./.:0:.,.	0/1:29:14,15	0/1:13:7,6	1/1:30:0,30	./.:0:.,.	./.:0:.,.	./.:0:.,.	0/0:20:20,0	0/1:29:19,10	0/0:20:20,0	1/1:42:0,42	0/0:31:31,0	0/0:16:16,0	0/0:12:12,0	0/0:33:33,0	0/1:24:14,10	0/0:10:10,0	0/0:39:39,0	0/1:26:8,18	0/0:61:61,0	0/0:18:18,0	0/0:33:33,0	0/0:38:38,0	0/0:55:55,0	0/0:34:34,0	0/0:49:49,0	0/1:35:15,20	0/1:31:18,13	0/1:35:21,14	1/1:21:0,21	0/1:32:17,15	./.:0:.,.	1/1:48:0,48	0/0:14:14,0	./.:0:.,.	1/1:35:0,35	1/1:24:0,24	1/1:37:0,37	0/1:32:13,19	0/0:11:11,0	0/1:31:14,17	0/1:19:11,8	0/0:16:16,0	./.:0:.,.	0/1:22:6,16	0/0:26:26,0	0/1:21:7,14	0/1:27:15,12	1/1:21:0,21	./.:0:.,.	0/0:24:24,0	0/0:35:35,0	0/0:26:26,0	0/0:30:30,0	0/0:33:33,0	0/0:30:30,0	0/0:15:15,0	0/0:23:23,0	0/0:27:27,0	0/0:36:36,0	0/0:23:23,0	./.:0:.,.	0/1:21:10,11	0/0:13:13,0	./.:0:.,.	./.:0:.,.	1/1:40:0,40	0/1:29:12,17	0/0:34:34,0	1/1:42:0,42	1/1:19:0,19	./.:0:.,.	0/0:26:26,0	1/1:39:0,39	1/1:26:0,26	0/1:15:9,6
un	52686	377_44	T	A	.	PASS	NS=86;AF=0.314;locori=p	GT:DP:AD	1/1:28:0,28	1/1:30:0,30	1/1:34:0,34	1/1:38:0,38	1/1:11:0,11	1/1:17:0,17	1/1:36:0,36	1/1:39:0,39	1/1:32:0,32	1/1:40:0,40	0/0:23:23,0	0/0:27:27,0	0/0:17:17,0	0/0:35:35,0	0/1:37:12,25	0/1:26:16,10	1/1:46:0,46	1/1:36:0,36	1/1:30:0,30	0/1:15:8,7	./.:24:.,.	0/1:25:12,13	1/1:27:0,27	1/1:33:0,33	./.:0:.,.	./.:0:.,.	./.:0:.,.	./.:0:.,.	./.:0:.,.	./.:0:.,.	./.:0:.,.	./.:0:.,.	./.:0:.,.	./.:0:.,.	./.:0:.,.	./.:0:.,.	./.:0:.,.	./.:0:.,.	./.:0:.,.	./.:0:.,.	./.:0:.,.	./.:0:.,.	./.:0:.,.	./.:0:.,.	./.:0:.,.	0/0:19:19,0	./.:0:.,.	0/0:34:34,0	0/0:14:14,0	./.:0:.,.	0/0:32:32,0	0/0:20:20,0	0/0:12:12,0	./.:0:.,.	0/0:21:21,0	0/0:32:32,0	0/0:20:20,0	0/0:26:26,0	./.:0:.,.	0/0:28:28,0	0/0:43:43,0	0/0:28:28,0	0/0:18:18,0	0/0:12:12,0	0/0:25:25,0	0/0:33:33,0	0/0:40:40,0	0/0:23:23,0	0/0:18:18,0	./.:0:.,.	0/0:17:17,0	0/0:12:12,0	./.:0:.,.	0/1:28:14,14	./.:0:.,.	./.:0:.,.	./.:0:.,.	./.:0:.,.	0/0:33:33,0	0/1:23:14,9	0/1:19:3,16	1/1:24:0,24	0/0:15:15,0	0/0:54:54,0	1/1:10:0,10	0/0:46:46,0	./.:0:.,.	0/1:47:18,29	0/1:51:20,31	0/1:34:24,10	./.:0:.,.	./.:0:.,.	./.:0:.,.	0/0:14:14,0	0/0:41:41,0	./.:0:.,.	./.:0:.,.	./.:0:.,.	0/0:16:16,0	0/0:22:22,0	0/0:31:31,0	0/0:13:13,0	0/0:34:34,0	0/0:17:17,0	0/0:24:24,0	0/0:43:43,0	0/0:29:29,0	./.:0:.,.	./.:0:.,.	./.:0:.,.	./.:0:.,.	./.:0:.,.	./.:0:.,.	./.:0:.,.	./.:0:.,.	./.:0:.,.	./.:0:.,.	./.:0:.,.	./.:0:.,.	./.:0:.,.	./.:0:.,.	./.:0:.,.	./.:0:.,.	0/0:19:19,0	./.:0:.,.	./.:0:.,.	./.:0:.,.	./.:0:.,.	./.:0:.,.	./.:0:.,.	./.:0:.,.	./.:0:.,.	./.:0:.,.	./.:0:.,.	./.:0:.,.	0/1:24:15,9	0/0:13:13,0	1/1:36:0,36	1/1:34:0,34	0/0:10:10,0	./.:0:.,.	./.:0:.,.	1/1:17:0,17	./.:0:.,.	./.:0:.,.	./.:0:.,.	./.:0:.,.	./.:0:.,.	./.:0:.,.	./.:0:.,.	./.:0:.,.	./.:0:.,.	./.:0:.,.	./.:0:.,.	./.:0:.,.	./.:0:.,.	./.:0:.,.	./.:0:.,.	./.:0:.,.	./.:0:.,.	./.:0:.,.	./.:0:.,.	./.:0:.,.	./.:0:.,.	0/0:16:16,0	0/1:35:24,11	0/0:20:20,0	./.:18:.,.	0/0:15:15,0	0/0:32:32,0	0/0:37:37,0	0/0:37:37,0	0/0:10:10,0	0/0:46:46,0	0/0:33:33,0	./.:0:.,.	./.:0:.,.	./.:0:.,.	./.:0:.,.	./.:0:.,.	./.:0:.,.	./.:0:.,.	./.:0:.,.	./.:0:.,.	./.:0:.,.	./.:0:.,.	./.:0:.,.	./.:0:.,.	./.:0:.,.	1/1:19:0,19
un	52728	377_86	A	T	.	PASS	NS=88;AF=0.176;locori=p	GT:DP:AD	0/0:28:28,0	0/0:30:30,0	0/0:34:34,0	0/0:38:38,0	0/0:11:11,0	0/0:17:17,0	0/0:36:36,0	0/0:39:39,0	0/0:32:32,0	0/0:40:40,0	0/0:23:23,0	0/0:27:27,0	0/0:17:17,0	0/0:35:35,0	0/0:37:37,0	0/0:26:26,0	0/0:46:46,0	0/0:36:36,0	0/0:30:30,0	0/0:15:15,0	0/0:24:24,0	0/0:25:25,0	0/0:27:27,0	0/0:33:33,0	./.:0:.,.	./.:0:.,.	./.:0:.,.	./.:0:.,.	./.:0:.,.	./.:0:.,.	./.:0:.,.	./.:0:.,.	./.:0:.,.	./.:0:.,.	./.:0:.,.	./.:0:.,.	./.:0:.,.	./.:0:.,.	./.:0:.,.	./.:0:.,.	./.:0:.,.	./.:0:.,.	./.:0:.,.	./.:0:.,.	./.:0:.,.	1/1:19:0,19	./.:0:.,.	1/1:34:0,34	0/1:14:4,10	./.:0:.,.	1/1:32:0,32	1/1:20:0,20	1/1:12:0,12	./.:0:.,.	1/1:21:0,21	1/1:32:0,32	0/0:20:20,0	0/1:26:13,13	./.:0:.,.	1/1:28:0,28	0/0:43:43,0	1/1:28:0,28	0/1:18:11,7	0/0:12:12,0	0/1:25:8,17	0/1:33:23,10	1/1:40:0,40	1/1:23:0,23	1/1:18:0,18	./.:0:.,.	0/0:17:17,0	0/0:12:12,0	./.:0:.,.	0/0:28:28,0	./.:0:.,.	./.:0:.,.	./.:0:.,.	./.:0:.,.	0/0:33:33,0	0/0:23:23,0	0/0:19:19,0	0/0:24:24,0	0/0:15:15,0	0/0:54:54,0	0/0:10:10,0	0/0:46:46,0	./.:0:.,.	0/0:47:47,0	0/0:51:51,0	0/0:34:34,0	./.:0:.,.	./.:0:.,.	./.:0:.,.	0/0:14:14,0	0/0:41:41,0	./.:0:.,.	./.:0:.,.	./.:0:.,.	0/0:16:16,0	0/0:22:22,0	0/1:31:16,15	0/0:13:13,0	0/1:34:22,12	0/0:17:17,0	0/0:24:24,0	0/0:43:43,0	0/0:29:29,0	./.:0:.,.	./.:0:.,.	./.:0:.,.	./.:0:.,.	./.:0:.,.	./.:0:.,.	./.:0:.,.	./.:0:.,.	./.:0:.,.	./.:0:.,.	./.:0:.,.	./.:0:.,.	./.:0:.,.	./.:0:.,.	./.:0:.,.	./.:0:.,.	0/0:19:19,0	./.:0:.,.	./.:0:.,.	./.:0:.,.	./.:0:.,.	./.:0:.,.	./.:0:.,.	./.:0:.,.	./.:0:.,.	./.:0:.,.	./.:0:.,.	./.:0:.,.	0/0:24:24,0	0/0:13:13,0	0/0:36:36,0	0/0:34:34,0	0/0:10:10,0	./.:0:.,.	./.:0:.,.	0/0:17:17,0	./.:0:.,.	./.:0:.,.	./.:0:.,.	./.:0:.,.	./.:0:.,.	./.:0:.,.	./.:0:.,.	./.:0:.,.	./.:0:.,.	./.:0:.,.	./.:0:.,.	./.:0:.,.	./.:0:.,.	./.:0:.,.	./.:0:.,.	./.:0:.,.	./.:0:.,.	./.:0:.,.	./.:0:.,.	./.:0:.,.	./.:0:.,.	0/0:16:16,0	0/0:35:35,0	0/0:20:20,0	0/0:18:18,0	0/0:15:15,0	0/0:32:32,0	0/0:37:37,0	0/0:37:37,0	0/0:10:10,0	0/0:46:46,0	0/0:33:33,0	./.:0:.,.	./.:0:.,.	./.:0:.,.	./.:0:.,.	./.:0:.,.	./.:0:.,.	./.:0:.,.	./.:0:.,.	./.:0:.,.	./.:0:.,.	./.:0:.,.	./.:0:.,.	./.:0:.,.	./.:0:.,.	0/0:19:19,0
un	54331	389_9	G	T	.	PASS	NS=141;AF=0.227;locori=p	GT:DP:AD	0/1:18:6,12	0/1:30:11,19	0/0:31:31,0	0/0:39:39,0	0/0:21:21,0	0/0:38:38,0	0/0:57:57,0	0/1:26:11,15	0/0:45:45,0	0/0:49:49,0	1/1:19:0,19	0/1:26:17,9	1/1:11:0,11	0/1:41:28,13	0/1:30:16,14	0/1:29:13,16	0/1:53:34,19	0/1:34:22,12	0/0:39:39,0	0/1:41:24,17	0/1:29:16,13	0/0:33:33,0	0/0:26:26,0	0/0:38:38,0	./.:0:.,.	./.:0:.,.	0/0:24:24,0	./.:0:.,.	0/0:22:22,0	0/0:14:14,0	0/0:18:18,0	./.:0:.,.	0/0:59:59,0	0/0:18:18,0	0/0:23:23,0	0/0:14:14,0	0/0:11:11,0	0/0:19:19,0	0/0:22:22,0	./.:0:.,.	0/0:33:33,0	0/0:14:14,0	0/0:19:19,0	0/0:25:25,0	0/0:21:21,0	./.:0:.,.	./.:0:.,.	./.:0:.,.	./.:0:.,.	./.:0:.,.	./.:0:.,.	./.:0:.,.	./.:0:.,.	0/0:22:22,0	./.:0:.,.	./.:0:.,.	./.:0:.,.	./.:0:.,.	./.:0:.,.	0/0:26:26,0	./.:0:.,.	0/0:10:10,0	./.:0:.,.	./.:0:.,.	0/0:32:32,0	0/0:54:54,0	0/0:12:12,0	./.:0:.,.	0/0:11:11,0	0/0:20:20,0	0/0:34:34,0	1/1:26:0,26	./.:0:.,.	0/0:24:24,0	./.:0:.,.	./.:0:.,.	0/0:15:15,0	0/0:19:19,0	0/0:60:60,0	./.:0:.,.	./.:0:.,.	1/1:28:0,28	0/0:28:28,0	0/0:34:34,0	1/1:38:0,38	0/1:33:20,13	./.:0:.,.	./.:0:.,.	./.:0:.,.	./.:0:.,.	0/0:23:23,0	0/0:31:31,0	0/0:27:27,0	./.:0:.,.	0/0:26:26,0	0/0:44:44,0	./.:0:.,.	1/1:13:0,13	0/0:14:14,0	0/0:45:45,0	./.:0:.,.	0/0:22:22,0	0/0:17:17,0	1/1:16:0,16	1/1:24:0,24	0/1:35:21,14	1/1:54:0,54	./.:0:.,.	0/0:25:25,0	0/0:27:27,0	./.:0:.,.	0/0:24:24,0	0/0:33:33,0	0/0:13:13,0	./.:0:.,.	0/0:43:43,0	0/0:11:11,0	0/0:27:27,0	./.:0:.,.	1/1:14:0,14	0/0:22:22,0	0/0:14:14,0	0/0:26:26,0	0/1:18:10,8	./.:0:.,.	0/0:50:50,0	0/0:14:14,0	0/0:20:20,0	0/0:38:38,0	0/0:46:46,0	./.:0:.,.	0/0:20:20,0	0/0:25:25,0	0/0:38:38,0	0/0:15:15,0	0/0:24:24,0	1/1:17:0,17	1/1:19:0,19	./.:0:.,.	0/0:42:42,0	0/0:25:25,0	./.:0:.,.	0/0:28:28,0	./.:0:.,.	0/0:45:45,0	0/0:23:23,0	0/0:45:45,0	./.:0:.,.	./.:0:.,.	0/0:34:34,0	0/0:25:25,0	0/0:20:20,0	0/0:41:41,0	./.:0:.,.	0/0:33:33,0	0/0:22:22,0	0/0:14:14,0	0/0:14:14,0	0/0:14:14,0	0/0:24:24,0	1/1:26:0,26	0/0:23:23,0	0/1:28:15,13	0/0:89:89,0	0/1:29:14,15	1/1:23:0,23	1/1:30:0,30	1/1:43:0,43	0/1:23:12,11	0/1:30:18,12	1/1:16:0,16	1/1:32:0,32	0/1:31:17,14	1/1:35:0,35	1/1:31:0,31	0/0:18:18,0	./.:0:.,.	0/0:32:32,0	0/1:11:4,7	./.:0:.,.	1/1:12:0,12	0/0:39:39,0	0/0:20:20,0	0/0:30:30,0	0/0:10:10,0	0/0:16:16,0	0/1:38:24,14	0/1:13:7,6	0/0:42:42,0	./.:0:.,.
un	54579	390_117	T	G	.	PASS	NS=159;AF=0.261;locori=p	GT:DP:AD	1/1:19:0,19	./.:0:.,.	1/1:24:0,24	1/1:51:0,51	1/1:24:0,24	./.:0:.,.	1/1:30:0,30	1/1:38:0,38	1/1:18:0,18	1/1:10:0,10	./.:0:.,.	0/0:41:41,0	./.:0:.,.	0/0:18:18,0	0/1:33:22,11	0/1:37:20,17	0/1:47:21,26	1/1:47:0,47	1/1:31:0,31	0/0:30:30,0	1/1:15:0,15	0/1:27:11,16	1/1:43:0,43	0/1:17:10,7	0/0:16:16,0	0/1:22:18,4	./.:0:.,.	0/0:12:12,0	0/0:12:12,0	0/1:27:8,19	./.:0:.,.	./.:0:.,.	0/1:25:15,10	0/1:21:9,12	0/0:30:30,0	0/0:21:21,0	1/1:39:0,39	0/1:18:12,6	./.:19:.,.	./.:0:.,.	0/1:12:3,9	0/0:26:26,0	1/1:17:0,17	0/1:34:24,10	0/1:17:10,7	0/0:15:15,0	./.:0:.,.	0/0:41:41,0	0/0:12:12,0	0/0:15:15,0	0/0:27:27,0	0/1:28:12,16	0/0:29:29,0	0/0:15:15,0	0/0:30:30,0	0/0:23:23,0	./.:0:.,.	0/0:37:37,0	./.:0:.,.	0/0:42:42,0	0/0:17:17,0	0/0:18:18,0	0/0:16:16,0	0/0:37:37,0	0/0:39:39,0	0/0:28:28,0	0/0:31:31,0	./.:0:.,.	0/0:39:39,0	0/0:22:22,0	0/0:30:30,0	0/0:18:18,0	0/0:12:12,0	0/0:25:25,0	0/0:21:21,0	0/0:13:13,0	0/1:33:12,21	0/1:17:8,9	./.:0:.,.	./.:0:.,.	./.:0:.,.	./.:0:.,.	./.:0:.,.	./.:0:.,.	./.:0:.,.	0/0:35:35,0	1/1:13:0,13	1/1:45:0,45	1/1:49:0,49	1/1:43:0,43	0/1:34:12,22	0/1:45:16,29	0/0:47:47,0	0/0:14:14,0	0/0:32:32,0	0/0:51:51,0	./.:0:.,.	0/0:20:20,0	0/1:40:19,21	0/0:28:28,0	0/0:37:37,0	0/0:20:20,0	0/0:67:67,0	./.:0:.,.	./.:0:.,.	0/0:32:32,0	0/0:45:45,0	0/0:16:16,0	0/0:25:25,0	0/0:32:32,0	0/0:30:30,0	0/0:36:36,0	0/0:35:35,0	0/0:17:17,0	./.:0:.,.	0/1:33:12,21	0/1:13:8,5	0/0:39:39,0	0/0:22:22,0	0/0:42:42,0	0/0:34:34,0	0/0:22:22,0	0/1:31:10,21	0/1:13:4,9	0/0:38:38,0	0/0:42:42,0	0/0:27:27,0	0/0:16:16,0	0/0:29:29,0	0/0:46:46,0	./.:0:.,.	0/0:41:41,0	0/0:24:24,0	1/1:37:0,37	0/0:28:28,0	0/0:42:42,0	./.:0:.,.	0/0:41:41,0	0/0:22:22,0	0/0:39:39,0	0/0:18:18,0	0/1:42:19,23	0/0:30:30,0	0/0:30:30,0	0/0:41:41,0	1/1:37:0,37	0/0:38:38,0	0/0:22:22,0	1/1:37:0,37	0/1:43:19,24	0/0:16:16,0	0/1:34:17,17	0/0:23:23,0	./.:0:.,.	0/0:28:28,0	0/1:23:10,13	0/1:29:18,11	./.:0:.,.	0/0:32:32,0	0/0:15:15,0	0/0:36:36,0	./.:0:.,.	0/0:24:24,0	0/0:47:47,0	1/1:19:0,19	0/0:27:27,0	0/0:30:30,0	0/1:25:12,13	0/0:27:27,0	0/0:18:18,0	0/0:18:18,0	0/0:22:22,0	0/0:29:29,0	0/0:24:24,0	./.:0:.,.	0/0:34:34,0	0/0:15:15,0	0/0:16:16,0	1/1:17:0,17	./.:0:.,.	0/1:44:25,19	0/1:17:12,5	0/1:34:25,9	0/0:36:36,0	1/1:13:0,13	1/1:29:0,29	0/0:26:26,0	0/1:35:18,17	0/0:43:43,0	0/0:28:28,0
un	55258	395_96	A	G	.	PASS	NS=100;AF=0.435;locori=p	GT:DP:AD	0/0:43:43,0	0/0:52:52,0	0/0:26:26,0	0/0:29:29,0	0/0:26:26,0	0/0:23:23,0	0/0:28:28,0	0/0:42:42,0	0/0:38:38,0	0/0:46:46,0	0/0:22:22,0	0/0:24:24,0	0/0:41:41,0	0/0:35:35,0	0/0:29:29,0	0/0:31:31,0	0/0:30:30,0	0/0:53:53,0	0/0:24:24,0	0/0:12:12,0	0/0:35:35,0	0/0:25:25,0	0/0:23:23,0	0/0:22:22,0	./.:0:.,.	1/1:12:0,12	./.:0:.,.	1/1:27:0,27	1/1:12:0,12	1/1:14:0,14	./.:0:.,.	./.:0:.,.	1/1:14:0,14	1/1:14:0,14	./.:0:.,.	1/1:23:0,23	1/1:19:0,19	./.:0:.,.	1/1:32:0,32	./.:0:.,.	1/1:14:0,14	1/1:20:0,20	1/1:13:0,13	./.:0:.,.	1/1:12:0,12	./.:0:.,.	./.:0:.,.	./.:0:.,.	./.:0:.,.	./.:0:.,.	./.:0:.,.	./.:0:.,.	./.:0:.,.	./.:0:.,.	./.:0:.,.	./.:0:.,.	./.:0:.,.	./.:0:.,.	./.:0:.,.	./.:0:.,.	./.:0:.,.	./.:0:.,.	./.:0:.,.	./.:0:.,.	./.:0:.,.	./.:0:.,.	./.:0:.,.	./.:0:.,.	./.:0:.,.	0/1:19:9,10	1/1:34:0,34	1/1:22:0,22	./.:0:.,.	0/1:12:4,8	./.:0:.,.	./.:0:.,.	./.:0:.,.	0/0:13:13,0	./.:0:.,.	0/0:13:13,0	0/0:15:15,0	./.:0:.,.	./.:0:.,.	./.:0:.,.	./.:0:.,.	0/0:15:15,0	0/0:10:10,0	0/0:56:56,0	0/0:32:32,0	0/0:44:44,0	./.:0:.,.	1/1:43:0,43	1/1:19:0,19	1/1:30:0,30	./.:0:.,.	./.:0:.,.	./.:0:.,.	./.:0:.,.	1/1:21:0,21	1/1:32:0,32	./.:0:.,.	./.:0:.,.	1/1:30:0,30	./.:0:.,.	0/0:48:48,0	0/0:38:38,0	0/0:18:18,0	./.:0:.,.	1/1:25:0,25	0/1:28:14,14	0/1:14:9,5	./.:0:.,.	1/1:11:0,11	./.:0:.,.	./.:0:.,.	1/1:23:0,23	1/1:14:0,14	./.:0:.,.	./.:0:.,.	0/0:34:34,0	./.:0:.,.	./.:0:.,.	0/0:12:12,0	./.:0:.,.	./.:0:.,.	0/0:21:21,0	./.:0:.,.	./.:0:.,.	0/0:26:26,0	0/0:16:16,0	./.:0:.,.	0/0:18:18,0	0/1:19:7,12	./.:0:.,.	0/1:17:5,12	./.:0:.,.	0/0:16:16,0	0/0:16:16,0	0/0:18:18,0	0/0:29:29,0	./.:0:.,.	./.:0:.,.	./.:0:.,.	1/1:39:0,39	./.:0:.,.	1/1:11:0,11	./.:0:.,.	1/1:25:0,25	1/1:18:0,18	./.:0:.,.	1/1:20:0,20	1/1:26:0,26	1/1:39:0,39	./.:0:.,.	1/1:14:0,14	./.:0:.,.	./.:0:.,.	./.:0:.,.	./.:0:.,.	0/0:24:24,0	1/1:23:0,23	1/1:25:0,25	1/1:24:0,24	./.:0:.,.	./.:0:.,.	./.:0:.,.	0/0:11:11,0	./.:0:.,.	0/0:10:10,0	0/0:13:13,0	0/0:41:41,0	0/0:20:20,0	./.:0:.,.	./.:0:.,.	0/0:34:34,0	./.:0:.,.	1/1:12:0,12	./.:0:.,.	./.:0:.,.	./.:0:.,.	./.:0:.,.	./.:0:.,.	0/0:13:13,0	0/1:29:18,11	1/1:12:0,12	1/1:22:0,22	./.:0:.,.	1/1:12:0,12	./.:0:.,.	./.:0:.,.
un	58828	421_26	C	G	.	PASS	NS=151;AF=0.159;locori=p	GT:DP:AD	0/1:43:22,21	0/1:74:36,38	0/0:23:23,0	1/1:43:0,43	1/1:26:0,26	0/1:16:9,7	1/1:36:0,36	0/1:45:22,23	1/1:47:0,47	1/1:23:0,23	./.:0:.,.	0/0:42:42,0	0/0:42:42,0	0/0:11:11,0	1/1:74:0,74	0/1:44:23,21	0/1:45:23,22	0/1:40:20,20	1/1:41:0,41	0/1:23:12,11	0/1:35:22,13	1/1:52:0,52	1/1:35:0,35	1/1:56:0,56	0/0:24:24,0	0/0:22:22,0	./.:0:.,.	./.:0:.,.	0/1:11:8,3	0/0:17:17,0	./.:0:.,.	0/0:16:16,0	0/0:30:30,0	0/0:12:12,0	0/0:29:29,0	0/0:17:17,0	0/0:45:45,0	./.:0:.,.	0/0:18:18,0	./.:0:.,.	0/0:22:22,0	./.:0:.,.	0/0:25:25,0	0/0:20:20,0	0/0:39:39,0	./.:0:.,.	./.:0:.,.	0/0:51:51,0	0/0:21:21,0	./.:0:.,.	0/0:15:15,0	0/0:39:39,0	./.:0:.,.	0/0:19:19,0	./.:0:.,.	0/0:56:56,0	./.:0:.,.	0/0:13:13,0	./.:0:.,.	0/0:50:50,0	0/0:48:48,0	0/0:23:23,0	0/0:19:19,0	0/0:26:26,0	0/0:21:21,0	0/0:42:42,0	0/0:63:63,0	./.:0:.,.	0/0:44:44,0	./.:0:.,.	0/0:16:16,0	0/0:21:21,0	./.:0:.,.	0/0:17:17,0	./.:0:.,.	./.:19:.,.	./.:0:.,.	0/0:24:24,0	0/0:31:31,0	0/0:15:15,0	0/0:26:26,0	0/0:23:23,0	0/0:37:37,0	0/0:23:23,0	0/0:16:16,0	0/0:21:21,0	0/0:16:16,0	0/0:55:55,0	0/0:70:70,0	0/0:42:42,0	0/0:28:28,0	./.:0:.,.	0/0:26:26,0	0/0:41:41,0	0/0:45:45,0	0/0:21:21,0	./.:0:.,.	0/0:21:21,0	0/0:47:47,0	0/0:47:47,0	0/0:30:30,0	0/0:38:38,0	0/0:48:48,0	0/0:17:17,0	./.:0:.,.	0/0:32:32,0	0/0:10:10,0	0/0:19:19,0	0/0:30:30,0	0/0:53:53,0	0/0:21:21,0	0/0:21:21,0	0/0:35:35,0	0/0:11:11,0	./.:0:.,.	0/0:15:15,0	0/0:27:27,0	0/0:20:20,0	0/0:16:16,0	0/0:18:18,0	0/0:19:19,0	1/1:18:0,18	0/0:41:41,0	0/0:23:23,0	0/0:65:65,0	0/0:30:30,0	./.:0:.,.	0/0:13:13,0	0/0:28:28,0	./.:0:.,.	0/0:17:17,0	0/0:21:21,0	./.:0:.,.	0/0:40:40,0	0/0:16:16,0	0/0:43:43,0	0/0:20:20,0	./.:0:.,.	0/0:30:30,0	0/0:10:10,0	0/0:48:48,0	0/0:14:14,0	0/0:13:13,0	0/0:27:27,0	0/0:15:15,0	0/0:29:29,0	0/0:13:13,0	0/0:28:28,0	0/0:35:35,0	0/0:16:16,0	0/0:37:37,0	./.:0:.,.	0/0:42:42,0	0/0:24:24,0	0/0:37:37,0	0/0:13:13,0	./.:0:.,.	0/0:12:12,0	./.:0:.,.	./.:0:.,.	0/0:19:19,0	./.:0:.,.	0/0:30:30,0	0/0:30:30,0	1/1:50:0,50	1/1:20:0,20	1/1:30:0,30	1/1:30:0,30	./.:0:.,.	1/1:48:0,48	0/1:25:9,16	1/1:48:0,48	./.:0:.,.	1/1:34:0,34	0/1:22:9,13	0/0:17:17,0	0/0:25:25,0	./.:0:.,.	./.:0:.,.	./.:0:.,.	0/0:25:25,0	0/0:52:52,0	0/0:20:20,0	0/0:28:28,0	./.:0:.,.	0/0:37:37,0	0/0:33:33,0	0/0:40:40,0	0/0:34:34,0	0/0:27:27,0
un	58849	421_47	C	T	.	PASS	NS=152;AF=0.102;locori=p	GT:DP:AD	0/0:43:43,0	0/0:74:74,0	0/0:23:23,0	0/0:43:43,0	0/0:26:26,0	0/0:16:16,0	0/0:36:36,0	0/0:45:45,0	0/0:47:47,0	0/0:23:23,0	./.:0:.,.	0/0:42:42,0	0/0:42:42,0	0/0:11:11,0	0/0:74:74,0	0/0:44:44,0	0/0:45:45,0	0/0:40:40,0	0/0:41:41,0	0/0:23:23,0	0/0:35:35,0	0/0:52:52,0	0/0:35:35,0	0/0:56:56,0	0/0:24:24,0	0/0:22:22,0	./.:0:.,.	./.:0:.,.	0/0:11:11,0	0/0:17:17,0	./.:0:.,.	0/0:16:16,0	0/0:30:30,0	0/0:12:12,0	0/0:29:29,0	0/0:17:17,0	0/0:45:45,0	./.:0:.,.	0/0:18:18,0	./.:0:.,.	0/0:22:22,0	./.:0:.,.	0/0:25:25,0	0/0:20:20,0	0/0:39:39,0	./.:0:.,.	./.:0:.,.	1/1:51:0,51	1/1:21:0,21	./.:0:.,.	0/0:15:15,0	1/1:39:0,39	./.:0:.,.	1/1:19:0,19	./.:0:.,.	0/0:56:56,0	./.:0:.,.	0/0:13:13,0	./.:0:.,.	0/1:50:22,28	1/1:48:0,48	1/1:23:0,23	1/1:19:0,19	1/1:26:0,26	1/1:21:0,21	0/0:42:42,0	1/1:63:0,63	./.:0:.,.	1/1:44:0,44	./.:0:.,.	0/0:16:16,0	0/0:21:21,0	./.:0:.,.	0/0:17:17,0	./.:0:.,.	0/0:19:19,0	./.:0:.,.	0/0:24:24,0	0/0:31:31,0	0/0:15:15,0	0/0:26:26,0	0/0:23:23,0	0/0:37:37,0	0/0:23:23,0	0/0:16:16,0	0/0:21:21,0	0/0:16:16,0	0/0:55:55,0	0/0:70:70,0	0/0:42:42,0	0/0:28:28,0	./.:0:.,.	0/0:26:26,0	0/0:41:41,0	0/1:45:23,22	1/1:21:0,21	./.:0:.,.	0/0:21:21,0	0/0:47:47,0	0/1:47:26,21	1/1:30:0,30	1/1:38:0,38	0/0:48:48,0	0/0:17:17,0	./.:0:.,.	0/0:32:32,0	0/0:10:10,0	0/0:19:19,0	0/0:30:30,0	0/0:53:53,0	0/0:21:21,0	0/0:21:21,0	0/0:35:35,0	0/0:11:11,0	./.:0:.,.	0/0:15:15,0	0/0:27:27,0	0/0:20:20,0	0/0:16:16,0	0/0:18:18,0	0/0:19:19,0	0/0:18:18,0	0/0:41:41,0	0/0:23:23,0	0/0:65:65,0	0/0:30:30,0	./.:0:.,.	0/0:13:13,0	0/0:28:28,0	./.:0:.,.	0/0:17:17,0	0/0:21:21,0	./.:0:.,.	0/0:40:40,0	0/0:16:16,0	0/0:43:43,0	0/0:20:20,0	./.:0:.,.	0/0:30:30,0	0/0:10:10,0	0/0:48:48,0	0/0:14:14,0	0/0:13:13,0	0/0:27:27,0	0/0:15:15,0	0/0:29:29,0	0/0:13:13,0	0/0:28:28,0	0/0:35:35,0	0/0:16:16,0	0/0:37:37,0	./.:0:.,.	0/0:42:42,0	0/0:24:24,0	0/0:37:37,0	0/0:13:13,0	./.:0:.,.	0/0:12:12,0	./.:0:.,.	./.:0:.,.	0/0:19:19,0	./.:0:.,.	0/0:30:30,0	0/0:30:30,0	0/0:50:50,0	0/0:20:20,0	0/0:30:30,0	0/0:30:30,0	./.:0:.,.	0/0:48:48,0	0/0:25:25,0	0/0:48:48,0	./.:0:.,.	0/0:34:34,0	0/0:22:22,0	0/0:17:17,0	0/0:25:25,0	./.:0:.,.	./.:0:.,.	./.:0:.,.	0/0:25:25,0	0/0:52:52,0	0/0:20:20,0	0/0:28:28,0	./.:0:.,.	0/0:37:37,0	0/0:33:33,0	0/0:40:40,0	0/0:34:34,0	0/0:27:27,0
un	59751	427_109	C	T	.	PASS	NS=69;AF=0.326;locori=p	GT:DP:AD	./.:0:.,.	./.:0:.,.	./.:0:.,.	./.:0:.,.	1/1:10:0,10	./.:0:.,.	./.:0:.,.	./.:0:.,.	./.:0:.,.	./.:0:.,.	1/1:11:0,11	./.:0:.,.	1/1:12:0,12	1/1:11:0,11	1/1:19:0,19	./.:0:.,.	./.:0:.,.	./.:0:.,.	./.:0:.,.	./.:0:.,.	./.:0:.,.	./.:0:.,.	./.:0:.,.	./.:0:.,.	./.:0:.,.	./.:0:.,.	./.:0:.,.	0/0:18:18,0	./.:0:.,.	./.:0:.,.	./.:13:.,.	./.:0:.,.	./.:0:.,.	0/1:12:4,8	./.:0:.,.	./.:0:.,.	0/0:11:11,0	0/0:10:10,0	./.:0:.,.	./.:0:.,.	0/0:17:17,0	./.:0:.,.	./.:0:.,.	0/0:13:13,0	./.:0:.,.	0/0:21:21,0	0/0:11:11,0	0/0:12:12,0	./.:0:.,.	./.:0:.,.	0/0:19:19,0	./.:0:.,.	0/0:18:18,0	./.:0:.,.	./.:0:.,.	0/0:12:12,0	0/0:13:13,0	0/0:12:12,0	./.:0:.,.	0/0:18:18,0	0/0:11:11,0	0/0:13:13,0	0/0:10:10,0	./.:0:.,.	0/0:15:15,0	./.:0:.,.	0/0:15:15,0	./.:0:.,.	./.:0:.,.	./.:0:.,.	0/0:17:17,0	./.:0:.,.	./.:0:.,.	0/1:11:4,7	./.:0:.,.	./.:0:.,.	./.:0:.,.	./.:0:.,.	./.:0:.,.	./.:0:.,.	./.:0:.,.	./.:0:.,.	./.:0:.,.	1/1:17:0,17	1/1:28:0,28	./.:0:.,.	./.:0:.,.	./.:0:.,.	0/0:10:10,0	0/1:11:4,7	0/0:19:19,0	./.:0:.,.	./.:0:.,.	./.:0:.,.	0/0:16:16,0	0/0:13:13,0	./.:0:.,.	./.:0:.,.	./.:0:.,.	0/0:10:10,0	0/0:14:14,0	./.:0:.,.	./.:0:.,.	1/1:14:0,14	./.:0:.,.	1/1:10:0,10	1/1:12:0,12	./.:0:.,.	0/0:13:13,0	0/0:20:20,0	./.:0:.,.	./.:0:.,.	./.:0:.,.	./.:0:.,.	./.:0:.,.	./.:0:.,.	./.:0:.,.	./.:0:.,.	./.:0:.,.	./.:0:.,.	./.:0:.,.	0/0:14:14,0	./.:0:.,.	./.:0:.,.	0/0:27:27,0	./.:0:.,.	./.:0:.,.	./.:0:.,.	./.:0:.,.	./.:0:.,.	./.:0:.,.	0/0:11:11,0	0/0:23:23,0	./.:13:.,.	0/0:14:14,0	1/1:18:0,18	1/1:16:0,16	./.:0:.,.	1/1:21:0,21	1/1:10:0,10	1/1:16:0,16	1/1:31:0,31	./.:0:.,.	./.:0:.,.	0/0:24:24,0	0/0:28:28,0	0/0:10:10,0	0/0:27:27,0	./.:0:.,.	./.:0:.,.	0/0:10:10,0	./.:0:.,.	0/0:14:14,0	./.:0:.,.	./.:0:.,.	0/0:13:13,0	./.:0:.,.	./.:0:.,.	./.:0:.,.	./.:0:.,.	./.:0:.,.	0/0:13:13,0	./.:0:.,.	0/0:12:12,0	./.:0:.,.	1/1:11:0,11	./.:0:.,.	./.:0:.,.	1/1:17:0,17	1/1:12:0,12	./.:0:.,.	./.:0:.,.	./.:0:.,.	1/1:17:0,17	./.:0:.,.	./.:0:.,.	./.:0:.,.	./.:0:.,.	./.:0:.,.	./.:0:.,.	0/0:15:15,0	./.:12:.,.	./.:0:.,.	./.:0:.,.	./.:0:.,.	0/0:21:21,0	0/1:13:9,4	./.:0:.,.	0/1:10:7,3	./.:0:.,.
un	59761	427_119	C	T	.	PASS	NS=72;AF=0.153;locori=p	GT:DP:AD	./.:0:.,.	./.:0:.,.	./.:0:.,.	./.:0:.,.	0/0:10:10,0	./.:0:.,.	./.:0:.,.	./.:0:.,.	./.:0:.,.	./.:0:.,.	0/0:11:11,0	./.:0:.,.	0/0:12:12,0	0/0:11:11,0	0/0:19:19,0	./.:0:.,.	./.:0:.,.	./.:0:.,.	./.:0:.,.	./.:0:.,.	./.:0:.,.	./.:0:.,.	./.:0:.,.	./.:0:.,.	./.:0:.,.	./.:0:.,.	./.:0:.,.	0/0:18:18,0	./.:0:.,.	./.:0:.,.	0/0:13:13,0	./.:0:.,.	./.:0:.,.	0/0:12:12,0	./.:0:.,.	./.:0:.,.	0/0:11:11,0	0/0:10:10,0	./.:0:.,.	./.:0:.,.	0/0:17:17,0	./.:0:.,.	./.:0:.,.	0/0:13:13,0	./.:0:.,.	1/1:21:0,21	1/1:11:0,11	1/1:12:0,12	./.:0:.,.	./.:0:.,.	1/1:19:0,19	./.:0:.,.	1/1:18:0,18	./.:0:.,.	./.:0:.,.	1/1:12:0,12	1/1:13:0,13	1/1:12:0,12	./.:0:.,.	1/1:18:0,18	0/1:11:5,6	0/1:13:6,7	0/0:10:10,0	./.:0:.,.	0/1:15:4,11	./.:0:.,.	0/1:15:5,10	./.:0:.,.	./.:0:.,.	./.:0:.,.	0/0:17:17,0	./.:0:.,.	./.:0:.,.	0/0:11:11,0	./.:0:.,.	./.:0:.,.	./.:0:.,.	./.:0:.,.	./.:0:.,.	./.:0:.,.	./.:0:.,.	./.:0:.,.	./.:0:.,.	0/0:17:17,0	0/0:28:28,0	./.:0:.,.	./.:0:.,.	./.:0:.,.	0/0:10:10,0	0/0:11:11,0	0/0:19:19,0	./.:0:.,.	./.:0:.,.	./.:0:.,.	0/0:16:16,0	0/0:13:13,0	./.:0:.,.	./.:0:.,.	./.:0:.,.	0/0:10:10,0	0/0:14:14,0	./.:0:.,.	./.:0:.,.	0/0:14:14,0	./.:0:.,.	0/0:10:10,0	0/0:12:12,0	./.:0:.,.	0/0:13:13,0	0/0:20:20,0	./.:0:.,.	./.:0:.,.	./.:0:.,.	./.:0:.,.	./.:0:.,.	./.:0:.,.	./.:0:.,.	./.:0:.,.	./.:0:.,.	./.:0:.,.	./.:0:.,.	0/0:14:14,0	./.:0:.,.	./.:0:.,.	0/0:27:27,0	./.:0:.,.	./.:0:.,.	./.:0:.,.	./.:0:.,.	./.:0:.,.	./.:0:.,.	0/0:11:11,0	0/0:23:23,0	0/0:13:13,0	0/0:14:14,0	0/0:18:18,0	0/0:16:16,0	./.:0:.,.	0/0:21:21,0	0/0:10:10,0	0/0:16:16,0	0/0:31:31,0	./.:0:.,.	./.:0:.,.	0/0:24:24,0	0/0:28:28,0	0/0:10:10,0	0/0:27:27,0	./.:0:.,.	./.:0:.,.	0/0:10:10,0	./.:0:.,.	0/0:14:14,0	./.:0:.,.	./.:0:.,.	0/0:13:13,0	./.:0:.,.	./.:0:.,.	./.:0:.,.	./.:0:.,.	./.:0:.,.	0/0:13:13,0	./.:0:.,.	0/0:12:12,0	./.:0:.,.	0/0:11:11,0	./.:0:.,.	./.:0:.,.	0/0:17:17,0	0/0:12:12,0	./.:0:.,.	./.:0:.,.	./.:0:.,.	0/0:17:17,0	./.:0:.,.	./.:0:.,.	./.:0:.,.	./.:0:.,.	./.:0:.,.	./.:0:.,.	0/0:15:15,0	0/0:12:12,0	./.:0:.,.	./.:0:.,.	./.:0:.,.	0/0:21:21,0	0/0:13:13,0	./.:0:.,.	0/0:10:10,0	./.:0:.,.
un	60225	431_23	T	A	.	PASS	NS=127;AF=0.335;locori=p	GT:DP:AD	1/1:98:0,98	./.:0:.,.	1/1:63:0,63	1/1:78:0,78	1/1:57:0,57	1/1:60:0,60	1/1:92:0,92	1/1:54:0,54	1/1:85:0,85	1/1:81:0,81	0/0:105:105,0	1/1:31:0,31	./.:0:.,.	./.:0:.,.	1/1:179:0,179	0/1:105:49,56	1/1:120:0,120	1/1:75:0,75	1/1:70:0,70	1/1:54:0,54	1/1:74:0,74	1/1:65:0,65	1/1:68:0,68	1/1:56:0,56	./.:0:.,.	0/0:39:39,0	./.:0:.,.	0/0:32:32,0	./.:0:.,.	./.:0:.,.	0/0:31:31,0	./.:0:.,.	./.:0:.,.	0/0:39:39,0	./.:0:.,.	0/0:100:100,0	0/0:50:50,0	./.:0:.,.	./.:0:.,.	./.:0:.,.	0/0:71:71,0	0/0:41:41,0	./.:0:.,.	./.:0:.,.	./.:0:.,.	./.:0:.,.	0/0:22:22,0	0/0:52:52,0	0/0:47:47,0	0/0:55:55,0	0/0:42:42,0	0/0:41:41,0	./.:0:.,.	0/0:42:42,0	0/0:31:31,0	0/0:32:32,0	./.:0:.,.	0/0:76:76,0	./.:0:.,.	0/0:30:30,0	0/0:94:94,0	./.:0:.,.	0/0:18:18,0	0/0:62:62,0	0/0:28:28,0	./.:0:.,.	0/0:56:56,0	./.:0:.,.	0/0:36:36,0	1/1:43:0,43	./.:0:.,.	0/0:26:26,0	./.:0:.,.	0/0:28:28,0	0/0:39:39,0	./.:0:.,.	./.:0:.,.	0/0:28:28,0	1/1:47:0,47	0/0:53:53,0	0/0:46:46,0	0/1:107:42,65	0/1:84:40,44	0/0:49:49,0	0/0:36:36,0	0/0:45:45,0	./.:0:.,.	1/1:46:0,46	1/1:54:0,54	1/1:59:0,59	./.:0:.,.	./.:0:.,.	./.:0:.,.	./.:0:.,.	0/0:54:54,0	0/0:91:91,0	./.:0:.,.	0/0:60:60,0	0/0:50:50,0	./.:0:.,.	0/0:55:55,0	0/0:42:42,0	0/0:65:65,0	0/1:68:33,35	./.:0:.,.	1/1:72:0,72	0/1:97:41,56	0/0:24:24,0	0/0:50:50,0	./.:0:.,.	0/0:45:45,0	0/0:62:62,0	./.:0:.,.	0/0:26:26,0	./.:0:.,.	./.:0:.,.	0/0:21:21,0	0/0:71:71,0	./.:0:.,.	./.:0:.,.	./.:0:.,.	0/0:71:71,0	0/0:53:53,0	./.:0:.,.	1/1:117:0,117	0/0:59:59,0	0/0:19:19,0	0/1:62:22,40	./.:0:.,.	0/0:74:74,0	0/0:61:61,0	0/0:58:58,0	./.:0:.,.	0/0:86:86,0	0/0:27:27,0	1/1:61:0,61	./.:0:.,.	./.:0:.,.	0/1:98:29,69	1/1:38:0,38	1/1:72:0,72	0/0:92:92,0	1/1:33:0,33	./.:0:.,.	0/0:46:46,0	0/0:45:45,0	./.:0:.,.	0/0:65:65,0	0/0:36:36,0	./.:0:.,.	./.:0:.,.	0/0:125:125,0	./.:0:.,.	0/0:14:14,0	0/0:34:34,0	./.:0:.,.	0/0:45:45,0	./.:0:.,.	0/0:48:48,0	./.:0:.,.	./.:0:.,.	0/0:33:33,0	./.:0:.,.	0/0:50:50,0	0/1:71:35,36	0/0:83:83,0	1/1:49:0,49	0/1:41:21,20	0/1:56:27,29	1/1:61:0,61	1/1:58:0,58	1/1:69:0,69	0/1:69:33,36	1/1:63:0,63	0/0:72:72,0	0/0:47:47,0	./.:0:.,.	0/0:82:82,0	1/1:16:0,16	./.:0:.,.	./.:0:.,.	0/0:82:82,0	0/0:51:51,0	./.:0:.,.	0/0:32:32,0	./.:0:.,.	0/0:28:28,0	./.:0:.,.	1/1:34:0,34	0/0:42:42,0
un	60584	433_102	C	T	.	PASS	NS=79;AF=0.133;locori=p	GT:DP:AD	0/0:27:27,0	./.:0:.,.	0/1:43:23,20	0/1:51:15,36	./.:18:.,.	1/1:39:0,39	1/1:60:0,60	0/1:44:15,29	1/1:88:0,88	0/1:42:17,25	./.:0:.,.	./.:0:.,.	0/0:24:24,0	./.:0:.,.	1/1:16:0,16	./.:0:.,.	0/1:17:11,6	1/1:33:0,33	./.:28:.,.	1/1:21:0,21	1/1:42:0,42	0/0:20:20,0	0/1:24:8,16	0/1:20:9,11	./.:0:.,.	0/0:12:12,0	./.:0:.,.	0/0:22:22,0	./.:0:.,.	./.:0:.,.	./.:0:.,.	./.:0:.,.	./.:0:.,.	./.:0:.,.	./.:0:.,.	0/0:10:10,0	0/0:14:14,0	./.:0:.,.	./.:0:.,.	./.:0:.,.	./.:0:.,.	0/0:14:14,0	0/0:17:17,0	0/0:14:14,0	0/0:13:13,0	./.:0:.,.	./.:0:.,.	0/0:24:24,0	0/0:12:12,0	0/0:16:16,0	./.:0:.,.	0/0:14:14,0	./.:0:.,.	./.:0:.,.	./.:0:.,.	0/0:14:14,0	./.:0:.,.	./.:0:.,.	./.:0:.,.	./.:0:.,.	0/0:13:13,0	./.:0:.,.	./.:0:.,.	./.:0:.,.	0/0:24:24,0	./.:0:.,.	0/0:14:14,0	./.:0:.,.	./.:0:.,.	./.:0:.,.	./.:0:.,.	./.:0:.,.	./.:0:.,.	./.:0:.,.	./.:0:.,.	./.:0:.,.	0/0:12:12,0	./.:0:.,.	./.:0:.,.	./.:0:.,.	./.:0:.,.	0/0:17:17,0	./.:0:.,.	0/0:29:29,0	./.:0:.,.	./.:0:.,.	./.:0:.,.	./.:0:.,.	./.:0:.,.	./.:0:.,.	./.:0:.,.	./.:0:.,.	./.:0:.,.	./.:0:.,.	./.:0:.,.	0/0:18:18,0	./.:0:.,.	./.:0:.,.	0/0:13:13,0	./.:0:.,.	0/0:17:17,0	./.:0:.,.	./.:0:.,.	./.:0:.,.	0/0:24:24,0	0/0:15:15,0	./.:0:.,.	0/0:12:12,0	0/0:44:44,0	0/0:14:14,0	0/0:11:11,0	./.:0:.,.	0/0:18:18,0	0/0:16:16,0	./.:0:.,.	0/0:10:10,0	0/0:18:18,0	0/0:14:14,0	./.:0:.,.	0/0:10:10,0	./.:0:.,.	./.:0:.,.	./.:0:.,.	./.:0:.,.	./.:0:.,.	0/0:30:30,0	./.:0:.,.	0/0:11:11,0	./.:0:.,.	./.:0:.,.	./.:0:.,.	0/0:15:15,0	0/0:34:34,0	0/0:15:15,0	./.:0:.,.	./.:0:.,.	./.:0:.,.	./.:0:.,.	./.:0:.,.	./.:0:.,.	./.:0:.,.	0/0:23:23,0	./.:0:.,.	./.:0:.,.	0/0:15:15,0	./.:0:.,.	0/0:15:15,0	0/0:18:18,0	./.:0:.,.	0/0:24:24,0	./.:0:.,.	0/0:22:22,0	0/0:26:26,0	0/0:18:18,0	./.:0:.,.	0/0:22:22,0	./.:0:.,.	./.:0:.,.	./.:0:.,.	./.:0:.,.	./.:0:.,.	0/0:12:12,0	./.:0:.,.	./.:0:.,.	./.:0:.,.	./.:0:.,.	0/0:10:10,0	0/0:22:22,0	./.:0:.,.	0/0:22:22,0	0/0:19:19,0	./.:0:.,.	0/0:11:11,0	0/0:16:16,0	0/0:17:17,0	0/0:17:17,0	./.:0:.,.	./.:0:.,.	./.:0:.,.	./.:0:.,.	0/0:11:11,0	./.:0:.,.	0/0:17:17,0	0/0:12:12,0	0/0:13:13,0	0/0:35:35,0	./.:0:.,.	./.:0:.,.	./.:0:.,.	./.:0:.,.
un	61986	443_104	G	C	.	PASS	NS=104;AF=0.279;locori=p	GT:DP:AD	0/0:19:19,0	0/0:33:33,0	./.:0:.,.	0/0:34:34,0	0/0:11:11,0	0/0:19:19,0	0/0:31:31,0	0/0:18:18,0	0/0:12:12,0	0/0:20:20,0	0/0:11:11,0	./.:0:.,.	./.:0:.,.	0/1:10:5,5	0/1:26:15,11	./.:26:.,.	1/1:17:0,17	0/1:27:14,13	1/1:15:0,15	./.:0:.,.	1/1:35:0,35	0/0:10:10,0	1/1:13:0,13	0/0:27:27,0	./.:0:.,.	./.:0:.,.	0/0:23:23,0	0/0:28:28,0	./.:0:.,.	./.:0:.,.	0/0:13:13,0	./.:0:.,.	./.:27:.,.	1/1:21:0,21	0/0:17:17,0	./.:0:.,.	0/0:25:25,0	0/0:11:11,0	0/0:24:24,0	./.:0:.,.	./.:0:.,.	./.:0:.,.	0/0:32:32,0	0/0:10:10,0	0/0:10:10,0	0/0:14:14,0	./.:0:.,.	0/0:21:21,0	./.:0:.,.	./.:0:.,.	0/0:14:14,0	0/0:30:30,0	0/0:22:22,0	./.:0:.,.	0/0:24:24,0	0/0:20:20,0	./.:0:.,.	./.:0:.,.	0/0:10:10,0	0/0:19:19,0	0/0:13:13,0	0/0:25:25,0	0/0:13:13,0	0/0:25:25,0	0/0:35:35,0	0/0:24:24,0	0/0:30:30,0	0/0:12:12,0	0/0:27:27,0	./.:0:.,.	0/0:15:15,0	0/0:20:20,0	0/0:11:11,0	0/0:30:30,0	./.:0:.,.	./.:0:.,.	0/0:26:26,0	./.:0:.,.	./.:0:.,.	./.:0:.,.	./.:0:.,.	./.:0:.,.	0/0:21:21,0	./.:0:.,.	./.:0:.,.	./.:0:.,.	./.:0:.,.	./.:0:.,.	./.:0:.,.	./.:0:.,.	./.:0:.,.	1/1:33:0,33	0/1:20:7,13	0/0:21:21,0	0/0:17:17,0	0/0:32:32,0	./.:0:.,.	0/0:18:18,0	./.:0:.,.	0/0:28:28,0	0/0:25:25,0	0/0:21:21,0	0/0:22:22,0	0/0:21:21,0	0/0:20:20,0	0/0:10:10,0	./.:0:.,.	1/1:10:0,10	./.:0:.,.	1/1:17:0,17	./.:0:.,.	./.:0:.,.	./.:0:.,.	0/0:10:10,0	./.:0:.,.	./.:0:.,.	./.:0:.,.	./.:0:.,.	./.:0:.,.	1/1:16:0,16	1/1:16:0,16	1/1:15:0,15	1/1:17:0,17	./.:0:.,.	0/0:10:10,0	./.:0:.,.	./.:0:.,.	./.:0:.,.	1/1:13:0,13	./.:0:.,.	0/0:17:17,0	./.:0:.,.	./.:0:.,.	./.:0:.,.	./.:0:.,.	./.:0:.,.	./.:0:.,.	./.:0:.,.	0/0:15:15,0	0/0:27:27,0	0/1:38:23,15	1/1:26:0,26	./.:0:.,.	./.:0:.,.	./.:0:.,.	./.:0:.,.	1/1:24:0,24	./.:0:.,.	./.:0:.,.	./.:0:.,.	./.:0:.,.	./.:0:.,.	./.:0:.,.	0/0:16:16,0	./.:0:.,.	./.:0:.,.	./.:0:.,.	0/1:10:3,7	./.:0:.,.	1/1:10:0,10	./.:0:.,.	0/0:10:10,0	./.:0:.,.	0/1:27:14,13	1/1:22:0,22	./.:0:.,.	1/1:21:0,21	./.:0:.,.	1/1:10:0,10	1/1:11:0,11	./.:0:.,.	./.:0:.,.	1/1:14:0,14	1/1:18:0,18	1/1:16:0,16	0/0:10:10,0	0/0:11:11,0	./.:0:.,.	./.:0:.,.	./.:0:.,.	0/0:17:17,0	0/1:18:10,8	1/1:11:0,11	0/0:11:11,0	./.:0:.,.	./.:0:.,.	0/0:17:17,0	0/0:11:11,0	1/1:10:0,10	0/0:11:11,0
un	64071	458_89	C	T	.	PASS	NS=109;AF=0.170;locori=p	GT:DP:AD	0/0:31:31,0	0/0:42:42,0	0/0:50:50,0	0/0:34:34,0	0/0:21:21,0	0/0:21:21,0	0/0:39:39,0	0/0:34:34,0	0/0:22:22,0	0/0:33:33,0	0/0:28:28,0	0/0:10:10,0	0/0:52:52,0	0/0:39:39,0	0/1:27:16,11	0/0:33:33,0	0/0:48:48,0	0/0:26:26,0	0/0:32:32,0	0/0:17:17,0	0/0:28:28,0	0/0:34:34,0	0/0:15:15,0	0/0:36:36,0	./.:0:.,.	0/0:10:10,0	0/0:16:16,0	0/0:24:24,0	./.:0:.,.	0/0:25:25,0	./.:0:.,.	./.:0:.,.	0/0:33:33,0	0/0:26:26,0	./.:0:.,.	0/0:17:17,0	0/0:33:33,0	0/0:19:19,0	0/0:27:27,0	./.:0:.,.	./.:0:.,.	./.:0:.,.	0/0:21:21,0	0/0:23:23,0	0/0:19:19,0	1/1:16:0,16	./.:0:.,.	1/1:23:0,23	./.:0:.,.	1/1:13:0,13	1/1:18:0,18	1/1:10:0,10	./.:0:.,.	./.:0:.,.	1/1:40:0,40	1/1:17:0,17	./.:0:.,.	0/0:10:10,0	./.:0:.,.	./.:0:.,.	./.:0:.,.	1/1:11:0,11	1/1:10:0,10	1/1:20:0,20	./.:0:.,.	./.:0:.,.	1/1:17:0,17	./.:0:.,.	./.:0:.,.	./.:0:.,.	./.:0:.,.	0/0:17:17,0	./.:0:.,.	0/0:11:11,0	./.:0:.,.	./.:0:.,.	./.:0:.,.	0/0:20:20,0	0/0:31:31,0	0/0:16:16,0	0/0:11:11,0	./.:0:.,.	0/0:38:38,0	0/0:51:51,0	0/0:42:42,0	0/0:22:22,0	./.:0:.,.	./.:0:.,.	./.:0:.,.	./.:0:.,.	0/0:17:17,0	0/0:39:39,0	0/0:18:18,0	./.:0:.,.	1/1:27:0,27	0/0:34:34,0	./.:0:.,.	0/0:23:23,0	0/0:28:28,0	0/0:38:38,0	./.:0:.,.	0/0:16:16,0	1/1:26:0,26	0/0:44:44,0	./.:0:.,.	0/0:18:18,0	0/0:37:37,0	./.:0:.,.	./.:0:.,.	./.:0:.,.	./.:0:.,.	./.:0:.,.	0/0:24:24,0	0/0:22:22,0	./.:0:.,.	./.:0:.,.	./.:0:.,.	./.:0:.,.	./.:0:.,.	./.:0:.,.	./.:0:.,.	./.:0:.,.	0/0:32:32,0	1/1:12:0,12	0/0:25:25,0	./.:0:.,.	./.:0:.,.	0/0:14:14,0	1/1:21:0,21	./.:0:.,.	./.:0:.,.	./.:0:.,.	./.:0:.,.	./.:0:.,.	./.:0:.,.	0/0:31:31,0	0/0:15:15,0	0/0:39:39,0	1/1:21:0,21	./.:0:.,.	./.:0:.,.	./.:0:.,.	0/0:23:23,0	0/0:15:15,0	0/0:48:48,0	./.:0:.,.	0/0:37:37,0	0/0:25:25,0	./.:0:.,.	0/0:29:29,0	0/0:23:23,0	0/0:39:39,0	0/0:26:26,0	0/0:14:14,0	0/0:11:11,0	./.:0:.,.	0/0:20:20,0	./.:0:.,.	./.:0:.,.	0/0:40:40,0	0/0:35:35,0	./.:0:.,.	./.:0:.,.	0/0:23:23,0	./.:0:.,.	./.:0:.,.	./.:0:.,.	./.:0:.,.	./.:0:.,.	./.:0:.,.	./.:0:.,.	./.:0:.,.	1/1:13:0,13	1/1:13:0,13	./.:0:.,.	0/0:12:12,0	./.:0:.,.	./.:0:.,.	./.:0:.,.	./.:0:.,.	./.:0:.,.	0/0:27:27,0	0/0:21:21,0	0/0:44:44,0	0/0:15:15,0	0/0:11:11,0	0/0:35:35,0	0/0:24:24,0	./.:0:.,.	0/0:12:12,0
un	64072	458_90	A	C	.	PASS	NS=109;AF=0.170;locori=p	GT:DP:AD	0/0:31:31,0	0/0:42:42,0	0/0:50:50,0	0/0:34:34,0	0/0:21:21,0	0/0:21:21,0	0/0:39:39,0	0/0:34:34,0	0/0:22:22,0	0/0:33:33,0	0/0:28:28,0	0/0:10:10,0	0/0:52:52,0	0/0:39:39,0	0/1:27:16,11	0/0:33:33,0	0/0:48:48,0	0/0:26:26,0	0/0:32:32,0	0/0:17:17,0	0/0:28:28,0	0/0:34:34,0	0/0:15:15,0	0/0:36:36,0	./.:0:.,.	0/0:10:10,0	0/0:16:16,0	0/0:24:24,0	./.:0:.,.	0/0:25:25,0	./.:0:.,.	./.:0:.,.	0/0:33:33,0	0/0:26:26,0	./.:0:.,.	0/0:17:17,0	0/0:33:33,0	0/0:19:19,0	0/0:27:27,0	./.:0:.,.	./.:0:.,.	./.:0:.,.	0/0:21:21,0	0/0:23:23,0	0/0:19:19,0	1/1:16:0,16	./.:0:.,.	1/1:23:0,23	./.:0:.,.	1/1:13:0,13	1/1:18:0,18	1/1:10:0,10	./.:0:.,.	./.:0:.,.	1/1:40:0,40	1/1:17:0,17	./.:0:.,.	0/0:10:10,0	./.:0:.,.	./.:0:.,.	./.:0:.,.	1/1:11:0,11	1/1:10:0,10	1/1:20:0,20	./.:0:.,.	./.:0:.,.	1/1:17:0,17	./.:0:.,.	./.:0:.,.	./.:0:.,.	./.:0:.,.	0/0:17:17,0	./.:0:.,.	0/0:11:11,0	./.:0:.,.	./.:0:.,.	./.:0:.,.	0/0:20:20,0	0/0:31:31,0	0/0:16:16,0	0/0:11:11,0	./.:0:.,.	0/0:38:38,0	0/0:51:51,0	0/0:42:42,0	0/0:22:22,0	./.:0:.,.	./.:0:.,.	./.:0:.,.	./.:0:.,.	0/0:17:17,0	0/0:39:39,0	0/0:18:18,0	./.:0:.,.	1/1:27:0,27	0/0:34:34,0	./.:0:.,.	0/0:23:23,0	0/0:28:28,0	0/0:38:38,0	./.:0:.,.	0/0:16:16,0	1/1:26:0,26	0/0:44:44,0	./.:0:.,.	0/0:18:18,0	0/0:37:37,0	./.:0:.,.	./.:0:.,.	./.:0:.,.	./.:0:.,.	./.:0:.,.	0/0:24:24,0	0/0:22:22,0	./.:0:.,.	./.:0:.,.	./.:0:.,.	./.:0:.,.	./.:0:.,.	./.:0:.,.	./.:0:.,.	./.:0:.,.	0/0:32:32,0	1/1:12:0,12	0/0:25:25,0	./.:0:.,.	./.:0:.,.	0/0:14:14,0	1/1:21:0,21	./.:0:.,.	./.:0:.,.	./.:0:.,.	./.:0:.,.	./.:0:.,.	./.:0:.,.	0/0:31:31,0	0/0:15:15,0	0/0:39:39,0	1/1:21:0,21	./.:0:.,.	./.:0:.,.	./.:0:.,.	0/0:23:23,0	0/0:15:15,0	0/0:48:48,0	./.:0:.,.	0/0:37:37,0	0/0:25:25,0	./.:0:.,.	0/0:29:29,0	0/0:23:23,0	0/0:39:39,0	0/0:26:26,0	0/0:14:14,0	0/0:11:11,0	./.:0:.,.	0/0:20:20,0	./.:0:.,.	./.:0:.,.	0/0:40:40,0	0/0:35:35,0	./.:0:.,.	./.:0:.,.	0/0:23:23,0	./.:0:.,.	./.:0:.,.	./.:0:.,.	./.:0:.,.	./.:0:.,.	./.:0:.,.	./.:0:.,.	./.:0:.,.	1/1:13:0,13	1/1:13:0,13	./.:0:.,.	0/0:12:12,0	./.:0:.,.	./.:0:.,.	./.:0:.,.	./.:0:.,.	./.:0:.,.	0/0:27:27,0	0/0:21:21,0	0/0:44:44,0	0/0:15:15,0	0/0:11:11,0	0/0:35:35,0	0/0:24:24,0	./.:0:.,.	0/0:12:12,0
un	64267	460_5	C	G	.	PASS	NS=115;AF=0.435;locori=p	GT:DP:AD	1/1:48:0,48	./.:0:.,.	1/1:80:0,80	1/1:70:0,70	1/1:35:0,35	1/1:67:0,67	1/1:29:0,29	1/1:39:0,39	1/1:96:0,96	1/1:77:0,77	./.:0:.,.	1/1:31:0,31	1/1:40:0,40	1/1:69:0,69	1/1:110:0,110	1/1:43:0,43	1/1:140:0,140	1/1:95:0,95	1/1:75:0,75	1/1:76:0,76	1/1:72:0,72	1/1:87:0,87	1/1:64:0,64	1/1:29:0,29	0/0:33:33,0	0/0:90:90,0	0/0:45:45,0	0/0:85:85,0	0/0:22:22,0	0/0:38:38,0	0/0:36:36,0	./.:0:.,.	0/0:71:71,0	0/0:63:63,0	0/0:58:58,0	./.:0:.,.	0/0:99:99,0	0/0:36:36,0	0/0:81:81,0	0/0:11:11,0	0/0:55:55,0	0/0:57:57,0	0/0:58:58,0	0/0:39:39,0	0/0:33:33,0	./.:0:.,.	./.:0:.,.	./.:0:.,.	./.:0:.,.	./.:0:.,.	./.:0:.,.	./.:0:.,.	./.:0:.,.	./.:0:.,.	./.:0:.,.	./.:0:.,.	./.:0:.,.	./.:0:.,.	./.:0:.,.	./.:0:.,.	./.:0:.,.	./.:0:.,.	./.:0:.,.	./.:0:.,.	./.:0:.,.	./.:0:.,.	./.:0:.,.	./.:0:.,.	./.:0:.,.	./.:0:.,.	./.:0:.,.	./.:0:.,.	0/0:18:18,0	0/0:47:47,0	./.:0:.,.	0/0:14:14,0	./.:0:.,.	0/0:49:49,0	1/1:70:0,70	1/1:80:0,80	1/1:72:0,72	1/1:100:0,100	1/1:36:0,36	1/1:49:0,49	1/1:120:0,120	1/1:96:0,96	./.:0:.,.	./.:0:.,.	./.:0:.,.	./.:0:.,.	0/0:135:135,0	0/0:120:120,0	0/0:41:41,0	0/0:90:90,0	./.:0:.,.	./.:0:.,.	./.:0:.,.	0/0:44:44,0	0/0:97:97,0	./.:0:.,.	./.:0:.,.	./.:0:.,.	./.:0:.,.	1/1:37:0,37	1/1:61:0,61	1/1:99:0,99	1/1:128:0,128	./.:0:.,.	./.:0:.,.	0/0:49:49,0	./.:0:.,.	./.:0:.,.	0/0:81:81,0	./.:0:.,.	./.:0:.,.	0/0:36:36,0	./.:0:.,.	./.:0:.,.	./.:0:.,.	./.:0:.,.	./.:0:.,.	0/0:31:31,0	./.:0:.,.	0/0:32:32,0	1/1:106:0,106	0/0:50:50,0	./.:0:.,.	0/0:39:39,0	./.:0:.,.	./.:0:.,.	./.:0:.,.	./.:0:.,.	0/0:70:70,0	0/0:87:87,0	./.:0:.,.	1/1:35:0,35	1/1:33:0,33	1/1:99:0,99	./.:0:.,.	./.:0:.,.	./.:0:.,.	./.:0:.,.	./.:0:.,.	./.:0:.,.	0/0:106:106,0	0/0:63:63,0	0/0:33:33,0	0/0:65:65,0	0/0:72:72,0	0/0:107:107,0	0/0:88:88,0	0/0:93:93,0	0/0:129:129,0	0/0:51:51,0	0/0:50:50,0	0/0:61:61,0	0/0:55:55,0	0/0:20:20,0	./.:0:.,.	0/0:81:81,0	0/0:35:35,0	0/0:67:67,0	0/0:70:70,0	0/0:141:141,0	1/1:47:0,47	1/1:95:0,95	1/1:106:0,106	1/1:57:0,57	1/1:38:0,38	1/1:71:0,71	1/1:69:0,69	1/1:55:0,55	1/1:51:0,51	1/1:98:0,98	1/1:93:0,93	0/0:105:105,0	./.:0:.,.	0/1:38:14,24	./.:0:.,.	./.:0:.,.	0/0:60:60,0	./.:0:.,.	0/0:38:38,0	0/0:75:75,0	0/1:50:31,19	0/0:74:74,0	0/0:66:66,0	0/0:69:69,0	./.:0:.,.	./.:0:.,.
un	66976	479_54	G	A	.	PASS	NS=149;AF=0.292;locori=p	GT:DP:AD	1/1:23:0,23	./.:0:.,.	1/1:24:0,24	1/1:42:0,42	1/1:34:0,34	1/1:37:0,37	1/1:43:0,43	0/1:37:20,17	1/1:36:0,36	1/1:41:0,41	1/1:51:0,51	1/1:52:0,52	1/1:63:0,63	1/1:56:0,56	1/1:61:0,61	0/1:57:33,24	./.:0:.,.	0/1:51:23,28	0/1:33:24,9	1/1:14:0,14	0/1:30:19,11	0/1:32:13,19	0/1:41:16,25	0/1:35:18,17	0/0:11:11,0	1/1:24:0,24	0/1:46:21,25	0/0:41:41,0	0/1:18:8,10	0/0:26:26,0	0/1:18:12,6	0/1:13:4,9	0/0:11:11,0	0/0:51:51,0	0/0:29:29,0	0/0:27:27,0	0/0:25:25,0	0/0:42:42,0	0/0:23:23,0	0/0:11:11,0	0/0:31:31,0	./.:0:.,.	0/0:20:20,0	0/0:35:35,0	0/0:14:14,0	./.:0:.,.	./.:0:.,.	./.:0:.,.	0/0:24:24,0	./.:0:.,.	./.:0:.,.	./.:0:.,.	0/0:24:24,0	./.:0:.,.	./.:0:.,.	./.:0:.,.	./.:0:.,.	./.:0:.,.	./.:0:.,.	./.:0:.,.	./.:0:.,.	./.:0:.,.	./.:0:.,.	./.:0:.,.	./.:0:.,.	./.:0:.,.	./.:0:.,.	./.:0:.,.	./.:0:.,.	0/1:23:14,9	0/1:26:8,18	0/0:35:35,0	0/1:15:8,7	0/0:26:26,0	0/0:27:27,0	0/0:21:21,0	0/1:30:18,12	0/0:42:42,0	./.:0:.,.	0/1:41:21,20	0/0:53:53,0	0/1:35:16,19	0/1:28:11,17	0/1:40:17,23	0/0:28:28,0	0/0:34:34,0	0/0:10:10,0	./.:0:.,.	0/0:62:62,0	./.:0:.,.	0/0:28:28,0	0/0:46:46,0	0/0:19:19,0	./.:0:.,.	./.:0:.,.	./.:0:.,.	./.:0:.,.	0/0:43:43,0	0/0:45:45,0	./.:0:.,.	0/0:17:17,0	./.:0:.,.	./.:0:.,.	1/1:43:0,43	1/1:22:0,22	1/1:58:0,58	1/1:72:0,72	./.:0:.,.	0/0:25:25,0	0/0:63:63,0	0/0:11:11,0	0/0:31:31,0	0/0:21:21,0	0/0:26:26,0	./.:0:.,.	0/0:15:15,0	0/0:23:23,0	0/0:41:41,0	0/0:23:23,0	1/1:13:0,13	0/0:16:16,0	0/0:24:24,0	0/1:34:20,14	0/0:26:26,0	0/0:48:48,0	1/1:42:0,42	0/1:25:15,10	./.:15:.,.	0/1:43:17,26	0/0:32:32,0	./.:0:.,.	0/0:48:48,0	0/0:23:23,0	0/0:12:12,0	0/0:14:14,0	1/1:58:0,58	0/1:37:23,14	1/1:55:0,55	1/1:37:0,37	1/1:31:0,31	0/0:55:55,0	1/1:30:0,30	0/0:15:15,0	./.:0:.,.	0/0:36:36,0	0/0:44:44,0	0/0:32:32,0	0/0:35:35,0	0/0:38:38,0	0/0:45:45,0	0/0:23:23,0	0/0:42:42,0	0/0:33:33,0	0/0:21:21,0	0/0:26:26,0	0/0:27:27,0	0/0:35:35,0	0/0:14:14,0	0/0:25:25,0	0/0:62:62,0	0/0:38:38,0	0/1:38:26,12	0/0:33:33,0	0/1:57:27,30	0/1:37:22,15	0/0:51:51,0	0/1:34:11,23	0/0:24:24,0	0/0:24:24,0	0/1:38:17,21	0/0:32:32,0	0/0:38:38,0	0/0:37:37,0	0/0:38:38,0	0/0:28:28,0	0/1:22:7,15	0/0:28:28,0	0/0:33:33,0	0/1:14:6,8	./.:0:.,.	0/0:55:55,0	0/0:36:36,0	1/1:37:0,37	0/0:16:16,0	0/1:14:9,5	0/1:34:15,19	0/0:54:54,0	0/0:23:23,0	0/0:26:26,0	0/0:37:37,0
un	68951	493_69	T	A	.	PASS	NS=158;AF=0.120;locori=p	GT:DP:AD	1/1:118:0,118	1/1:118:0,118	0/1:69:45,24	0/1:99:54,45	0/1:46:18,28	0/0:55:55,0	0/0:84:84,0	./.:0:.,.	0/0:65:65,0	0/1:69:36,33	0/0:62:62,0	0/0:49:49,0	0/0:27:27,0	0/0:63:63,0	0/1:87:35,52	0/1:52:28,24	0/0:125:125,0	0/1:86:43,43	0/0:56:56,0	0/0:38:38,0	0/0:73:73,0	0/1:59:34,25	0/0:60:60,0	0/1:78:39,39	0/0:24:24,0	0/0:67:67,0	0/0:52:52,0	./.:0:.,.	0/0:15:15,0	0/0:45:45,0	0/0:43:43,0	0/0:31:31,0	0/0:75:75,0	0/0:93:93,0	0/0:56:56,0	./.:0:.,.	0/0:54:54,0	./.:0:.,.	./.:0:.,.	./.:0:.,.	./.:0:.,.	./.:0:.,.	./.:0:.,.	./.:0:.,.	./.:0:.,.	0/0:56:56,0	0/0:10:10,0	0/0:45:45,0	0/0:48:48,0	0/0:15:15,0	0/0:54:54,0	0/0:41:41,0	0/0:30:30,0	0/0:17:17,0	./.:0:.,.	0/0:46:46,0	./.:0:.,.	0/0:32:32,0	./.:0:.,.	0/1:97:38,59	./.:0:.,.	0/0:36:36,0	0/0:22:22,0	0/0:101:101,0	0/0:60:60,0	0/0:33:33,0	0/0:50:50,0	0/0:41:41,0	0/0:48:48,0	0/1:57:29,28	0/0:60:60,0	0/0:28:28,0	0/0:47:47,0	0/1:59:31,28	0/0:51:51,0	0/0:44:44,0	0/0:45:45,0	0/0:51:51,0	0/0:35:35,0	0/0:26:26,0	0/0:40:40,0	0/0:64:64,0	./.:0:.,.	./.:0:.,.	0/0:42:42,0	0/0:43:43,0	0/0:25:25,0	0/0:59:59,0	0/0:123:123,0	0/0:87:87,0	0/0:76:76,0	0/0:97:97,0	0/0:44:44,0	0/0:81:81,0	1/1:50:0,50	./.:0:.,.	./.:0:.,.	0/0:157:157,0	0/0:96:96,0	1/1:112:0,112	./.:0:.,.	./.:0:.,.	./.:0:.,.	0/0:69:69,0	0/0:33:33,0	0/0:90:90,0	./.:0:.,.	0/0:17:17,0	0/0:58:58,0	0/0:96:96,0	0/0:21:21,0	0/0:32:32,0	0/0:24:24,0	0/0:26:26,0	./.:0:.,.	0/0:12:12,0	0/1:42:20,22	0/0:49:49,0	0/0:37:37,0	0/0:72:72,0	./.:0:.,.	0/0:16:16,0	0/0:50:50,0	0/0:30:30,0	0/0:112:112,0	0/0:69:69,0	0/0:61:61,0	0/1:66:31,35	0/0:39:39,0	0/0:31:31,0	0/1:16:9,7	0/0:22:22,0	0/0:39:39,0	0/1:56:33,23	./.:0:.,.	0/0:71:71,0	0/0:42:42,0	0/0:73:73,0	0/0:79:79,0	0/0:95:95,0	./.:0:.,.	0/0:80:80,0	1/1:43:0,43	1/1:104:0,104	./.:0:.,.	0/0:53:53,0	0/0:40:40,0	0/0:63:63,0	0/0:28:28,0	0/0:36:36,0	0/0:50:50,0	0/0:40:40,0	0/1:48:28,20	0/0:44:44,0	./.:0:.,.	1/1:52:0,52	0/0:49:49,0	0/0:29:29,0	0/0:26:26,0	0/0:50:50,0	0/0:18:18,0	0/0:59:59,0	0/0:48:48,0	0/0:86:86,0	0/0:76:76,0	0/1:64:40,24	0/0:57:57,0	1/1:76:0,76	0/1:54:24,30	0/0:57:57,0	0/1:67:24,43	0/0:67:67,0	0/0:82:82,0	0/1:106:47,59	0/1:110:57,53	0/0:52:52,0	0/0:37:37,0	0/0:44:44,0	0/0:30:30,0	./.:0:.,.	0/0:78:78,0	0/0:45:45,0	0/0:57:57,0	0/0:66:66,0	0/0:18:18,0	./.:0:.,.	0/0:40:40,0	0/0:73:73,0	./.:0:.,.	0/0:45:45,0
un	68953	493_71	A	T	.	PASS	NS=158;AF=0.120;locori=p	GT:DP:AD	1/1:118:0,118	1/1:118:0,118	0/1:69:45,24	0/1:99:54,45	0/1:46:18,28	0/0:55:55,0	0/0:84:84,0	./.:0:.,.	0/0:65:65,0	0/1:69:36,33	0/0:62:62,0	0/0:49:49,0	0/0:27:27,0	0/0:63:63,0	0/1:87:35,52	0/1:52:28,24	0/0:125:125,0	0/1:86:43,43	0/0:56:56,0	0/0:38:38,0	0/0:73:73,0	0/1:59:34,25	0/0:60:60,0	0/1:78:39,39	0/0:24:24,0	0/0:67:67,0	0/0:52:52,0	./.:0:.,.	0/0:15:15,0	0/0:45:45,0	0/0:43:43,0	0/0:31:31,0	0/0:75:75,0	0/0:93:93,0	0/0:56:56,0	./.:0:.,.	0/0:54:54,0	./.:0:.,.	./.:0:.,.	./.:0:.,.	./.:0:.,.	./.:0:.,.	./.:0:.,.	./.:0:.,.	./.:0:.,.	0/0:56:56,0	0/0:10:10,0	0/0:45:45,0	0/0:48:48,0	0/0:15:15,0	0/0:54:54,0	0/0:41:41,0	0/0:30:30,0	0/0:17:17,0	./.:0:.,.	0/0:46:46,0	./.:0:.,.	0/0:32:32,0	./.:0:.,.	0/1:97:38,59	./.:0:.,.	0/0:36:36,0	0/0:22:22,0	0/0:101:101,0	0/0:60:60,0	0/0:33:33,0	0/0:50:50,0	0/0:41:41,0	0/0:48:48,0	0/1:57:29,28	0/0:60:60,0	0/0:28:28,0	0/0:47:47,0	0/1:59:31,28	0/0:51:51,0	0/0:44:44,0	0/0:45:45,0	0/0:51:51,0	0/0:35:35,0	0/0:26:26,0	0/0:40:40,0	0/0:64:64,0	./.:0:.,.	./.:0:.,.	0/0:42:42,0	0/0:43:43,0	0/0:25:25,0	0/0:59:59,0	0/0:123:123,0	0/0:87:87,0	0/0:76:76,0	0/0:97:97,0	0/0:44:44,0	0/0:81:81,0	1/1:50:0,50	./.:0:.,.	./.:0:.,.	0/0:157:157,0	0/0:96:96,0	1/1:112:0,112	./.:0:.,.	./.:0:.,.	./.:0:.,.	0/0:69:69,0	0/0:33:33,0	0/0:90:90,0	./.:0:.,.	0/0:17:17,0	0/0:58:58,0	0/0:96:96,0	0/0:21:21,0	0/0:32:32,0	0/0:24:24,0	0/0:26:26,0	./.:0:.,.	0/0:12:12,0	0/1:42:20,22	0/0:49:49,0	0/0:37:37,0	0/0:72:72,0	./.:0:.,.	0/0:16:16,0	0/0:50:50,0	0/0:30:30,0	0/0:112:112,0	0/0:69:69,0	0/0:61:61,0	0/1:66:31,35	0/0:39:39,0	0/0:31:31,0	0/1:16:9,7	0/0:22:22,0	0/0:39:39,0	0/1:56:33,23	./.:0:.,.	0/0:71:71,0	0/0:42:42,0	0/0:73:73,0	0/0:79:79,0	0/0:95:95,0	./.:0:.,.	0/0:80:80,0	1/1:43:0,43	1/1:104:0,104	./.:0:.,.	0/0:53:53,0	0/0:40:40,0	0/0:63:63,0	0/0:28:28,0	0/0:36:36,0	0/0:50:50,0	0/0:40:40,0	0/1:48:28,20	0/0:44:44,0	./.:0:.,.	1/1:52:0,52	0/0:49:49,0	0/0:29:29,0	0/0:26:26,0	0/0:50:50,0	0/0:18:18,0	0/0:59:59,0	0/0:48:48,0	0/0:86:86,0	0/0:76:76,0	0/1:64:40,24	0/0:57:57,0	1/1:76:0,76	0/1:54:24,30	0/0:57:57,0	0/1:67:24,43	0/0:67:67,0	0/0:82:82,0	0/1:106:47,59	0/1:110:57,53	0/0:52:52,0	0/0:37:37,0	0/0:44:44,0	0/0:30:30,0	./.:0:.,.	0/0:78:78,0	0/0:45:45,0	0/0:57:57,0	0/0:66:66,0	0/0:18:18,0	./.:0:.,.	0/0:40:40,0	0/0:73:73,0	./.:0:.,.	0/0:45:45,0
un	69435	496_133	A	T	.	PASS	NS=161;AF=0.137;locori=p	GT:DP:AD	0/0:28:28,0	0/0:46:46,0	0/0:50:50,0	0/0:29:29,0	0/0:10:10,0	0/0:27:27,0	0/0:40:40,0	0/0:48:48,0	0/0:30:30,0	0/0:41:41,0	0/0:41:41,0	0/0:59:59,0	0/0:58:58,0	0/0:49:49,0	0/0:56:56,0	0/0:62:62,0	0/0:81:81,0	0/0:41:41,0	0/0:28:28,0	0/0:19:19,0	0/0:32:32,0	0/0:33:33,0	0/0:37:37,0	0/0:44:44,0	0/0:16:16,0	0/0:25:25,0	0/0:16:16,0	0/0:27:27,0	0/0:20:20,0	0/0:20:20,0	0/0:23:23,0	./.:0:.,.	0/0:28:28,0	0/0:32:32,0	./.:0:.,.	0/0:22:22,0	0/0:31:31,0	./.:0:.,.	0/0:36:36,0	./.:0:.,.	0/0:18:18,0	0/0:25:25,0	0/0:16:16,0	0/0:34:34,0	./.:0:.,.	./.:0:.,.	./.:0:.,.	./.:0:.,.	1/1:15:0,15	1/1:34:0,34	0/1:34:13,21	./.:0:.,.	1/1:17:0,17	./.:0:.,.	./.:0:.,.	1/1:41:0,41	1/1:21:0,21	1/1:13:0,13	./.:0:.,.	1/1:43:0,43	1/1:33:0,33	1/1:17:0,17	1/1:21:0,21	./.:0:.,.	1/1:47:0,47	1/1:17:0,17	1/1:24:0,24	1/1:18:0,18	1/1:40:0,40	0/0:23:23,0	./.:0:.,.	0/0:35:35,0	0/0:16:16,0	0/0:24:24,0	0/0:21:21,0	./.:0:.,.	0/0:32:32,0	0/0:30:30,0	0/0:35:35,0	0/0:13:13,0	0/0:39:39,0	0/0:65:65,0	0/0:75:75,0	0/0:75:75,0	0/0:36:36,0	0/0:21:21,0	0/0:13:13,0	0/0:69:69,0	0/0:49:49,0	0/0:60:60,0	0/0:26:26,0	0/0:61:61,0	0/0:33:33,0	0/1:44:22,22	1/1:35:0,35	1/1:33:0,33	./.:0:.,.	0/0:39:39,0	0/0:26:26,0	1/1:16:0,16	1/1:38:0,38	1/1:42:0,42	1/1:54:0,54	0/0:70:70,0	0/0:35:35,0	0/0:42:42,0	0/0:87:87,0	0/0:24:24,0	0/0:14:14,0	0/0:15:15,0	./.:0:.,.	0/0:23:23,0	0/0:38:38,0	0/0:11:11,0	./.:0:.,.	0/0:33:33,0	0/0:24:24,0	0/0:50:50,0	./.:0:.,.	0/0:57:57,0	0/0:24:24,0	0/0:37:37,0	0/0:49:49,0	0/0:18:18,0	0/0:29:29,0	0/0:52:52,0	./.:0:.,.	0/0:32:32,0	0/0:50:50,0	0/0:23:23,0	0/0:41:41,0	0/0:29:29,0	0/0:31:31,0	0/0:35:35,0	./.:0:.,.	0/0:62:62,0	0/0:34:34,0	0/0:55:55,0	0/0:45:45,0	0/0:36:36,0	0/0:29:29,0	0/0:47:47,0	0/0:18:18,0	./.:0:.,.	0/0:25:25,0	0/0:22:22,0	0/0:64:64,0	0/0:23:23,0	0/0:12:12,0	0/0:24:24,0	0/0:26:26,0	./.:0:.,.	0/0:42:42,0	0/0:21:21,0	0/0:32:32,0	./.:0:.,.	./.:0:.,.	0/0:23:23,0	0/0:27:27,0	0/0:50:50,0	0/0:33:33,0	0/0:45:45,0	0/0:22:22,0	0/0:71:71,0	0/0:51:51,0	0/0:36:36,0	0/0:25:25,0	0/0:41:41,0	0/0:37:37,0	0/0:25:25,0	0/0:23:23,0	0/0:35:35,0	0/0:37:37,0	0/0:45:45,0	0/0:50:50,0	0/0:44:44,0	0/0:21:21,0	0/0:46:46,0	0/0:36:36,0	./.:0:.,.	0/0:77:77,0	0/0:48:48,0	./.:0:.,.	./.:0:.,.	./.:0:.,.	0/0:22:22,0	0/0:44:44,0	0/0:24:24,0	0/0:28:28,0	0/0:42:42,0
un	70236	502_94	G	A	.	PASS	NS=168;AF=0.158;locori=p	GT:DP:AD	0/0:75:75,0	./.:0:.,.	./.:0:.,.	0/0:54:54,0	0/0:47:47,0	0/0:61:61,0	0/0:79:79,0	0/0:80:80,0	./.:0:.,.	./.:0:.,.	0/0:62:62,0	0/0:25:25,0	0/0:34:34,0	0/1:31:19,12	0/0:51:51,0	./.:0:.,.	0/0:112:112,0	0/0:44:44,0	0/0:12:12,0	0/0:61:61,0	0/0:21:21,0	0/0:66:66,0	0/0:32:32,0	0/0:104:104,0	0/0:32:32,0	./.:0:.,.	0/0:80:80,0	0/0:65:65,0	0/0:36:36,0	0/1:24:6,18	0/0:20:20,0	./.:0:.,.	0/0:78:78,0	0/0:31:31,0	0/0:66:66,0	0/0:14:14,0	0/0:30:30,0	0/0:48:48,0	0/0:119:119,0	0/0:33:33,0	0/0:21:21,0	0/0:38:38,0	0/0:18:18,0	0/0:113:113,0	0/0:23:23,0	0/0:16:16,0	0/0:15:15,0	0/0:33:33,0	0/0:21:21,0	0/0:22:22,0	0/0:14:14,0	0/0:41:41,0	0/0:31:31,0	0/0:36:36,0	0/0:27:27,0	0/0:31:31,0	0/0:35:35,0	0/0:27:27,0	./.:0:.,.	0/1:20:12,8	0/0:37:37,0	0/0:35:35,0	0/0:17:17,0	0/0:28:28,0	0/0:34:34,0	0/0:38:38,0	0/1:18:13,5	0/0:17:17,0	0/0:44:44,0	0/0:12:12,0	0/0:14:14,0	0/0:33:33,0	1/1:12:0,12	0/0:24:24,0	./.:0:.,.	./.:0:.,.	0/0:46:46,0	0/1:31:16,15	0/0:35:35,0	0/0:23:23,0	0/0:24:24,0	0/0:37:37,0	0/0:26:26,0	0/0:31:31,0	0/0:39:39,0	0/0:23:23,0	./.:0:.,.	0/0:55:55,0	0/0:69:69,0	0/0:55:55,0	0/0:58:58,0	0/0:61:61,0	0/1:30:15,15	0/1:34:14,20	0/0:49:49,0	0/0:34:34,0	./.:0:.,.	1/1:36:0,36	0/1:22:8,14	0/0:33:33,0	0/0:53:53,0	0/0:38:38,0	0/0:44:44,0	0/0:20:20,0	0/0:56:56,0	0/1:42:24,18	1/1:49:0,49	1/1:12:0,12	0/1:30:16,14	0/0:30:30,0	./.:12:.,.	0/1:21:12,9	1/1:38:0,38	0/0:13:13,0	./.:0:.,.	./.:24:.,.	1/1:13:0,13	0/0:41:41,0	0/0:36:36,0	0/0:29:29,0	0/1:36:11,25	0/1:27:16,11	0/0:40:40,0	0/0:24:24,0	0/1:31:13,18	0/1:44:22,22	./.:0:.,.	0/0:30:30,0	1/1:35:0,35	0/1:40:12,28	./.:0:.,.	1/1:50:0,50	0/1:26:17,9	0/0:21:21,0	0/1:21:13,8	0/0:27:27,0	0/0:47:47,0	0/0:60:60,0	0/1:31:22,9	0/0:43:43,0	0/0:42:42,0	0/0:36:36,0	0/0:49:49,0	./.:0:.,.	./.:0:.,.	0/0:49:49,0	1/1:38:0,38	0/1:39:25,14	1/1:12:0,12	0/0:34:34,0	0/0:29:29,0	0/0:45:45,0	0/0:39:39,0	./.:0:.,.	0/1:25:8,17	0/1:17:10,7	0/0:16:16,0	./.:0:.,.	0/0:15:15,0	1/1:65:0,65	0/0:20:20,0	0/1:26:17,9	0/1:27:14,13	0/0:48:48,0	0/0:49:49,0	0/0:48:48,0	0/0:52:52,0	0/0:42:42,0	0/0:37:37,0	0/0:54:54,0	0/0:42:42,0	0/0:30:30,0	0/0:38:38,0	0/0:48:48,0	0/0:37:37,0	0/0:30:30,0	0/0:23:23,0	0/0:16:16,0	0/0:22:22,0	./.:0:.,.	0/0:39:39,0	0/0:14:14,0	0/0:41:41,0	1/1:34:0,34	0/1:10:4,6	0/1:37:16,21	0/1:43:22,21	0/1:24:15,9	0/1:28:12,16	0/0:29:29,0
un	70266	502_124	A	T	.	PASS	NS=169;AF=0.189;locori=p	GT:DP:AD	0/1:75:45,30	./.:0:.,.	./.:0:.,.	0/1:54:27,27	0/1:47:17,30	0/1:61:26,35	0/1:79:39,40	0/1:80:50,30	./.:0:.,.	./.:0:.,.	1/1:62:0,62	0/1:25:12,13	./.:34:.,.	0/1:31:12,19	1/1:51:0,51	./.:0:.,.	0/1:112:73,39	1/1:44:0,44	1/1:12:0,12	0/1:61:40,21	1/1:21:0,21	0/1:66:32,34	1/1:32:0,32	0/1:104:58,46	0/0:32:32,0	./.:0:.,.	0/0:80:80,0	0/0:65:65,0	0/0:36:36,0	0/0:24:24,0	0/0:20:20,0	./.:0:.,.	0/0:78:78,0	0/0:31:31,0	0/0:66:66,0	0/0:14:14,0	0/0:30:30,0	0/0:48:48,0	0/0:119:119,0	0/0:33:33,0	0/0:21:21,0	0/0:38:38,0	0/0:18:18,0	0/0:113:113,0	0/0:23:23,0	0/0:16:16,0	0/0:15:15,0	0/0:33:33,0	0/0:21:21,0	0/0:22:22,0	0/0:14:14,0	0/0:41:41,0	0/0:31:31,0	0/0:36:36,0	0/0:27:27,0	0/0:31:31,0	0/0:35:35,0	0/0:27:27,0	./.:0:.,.	0/0:20:20,0	0/0:37:37,0	0/0:35:35,0	0/0:17:17,0	0/0:28:28,0	0/0:34:34,0	0/0:38:38,0	0/0:18:18,0	0/0:17:17,0	0/0:44:44,0	0/0:12:12,0	0/0:14:14,0	0/0:33:33,0	0/0:12:12,0	0/0:24:24,0	./.:0:.,.	./.:0:.,.	0/0:46:46,0	0/0:31:31,0	0/1:35:13,22	0/1:23:9,14	0/1:24:20,4	0/1:37:22,15	0/0:26:26,0	0/0:31:31,0	1/1:39:0,39	0/1:23:13,10	./.:0:.,.	0/0:55:55,0	0/0:69:69,0	0/0:55:55,0	0/1:58:39,19	0/0:61:61,0	0/0:30:30,0	0/0:34:34,0	0/0:49:49,0	0/0:34:34,0	./.:0:.,.	0/0:36:36,0	0/0:22:22,0	0/0:33:33,0	0/0:53:53,0	0/0:38:38,0	0/0:44:44,0	1/1:20:0,20	0/0:56:56,0	0/1:42:18,24	0/0:49:49,0	0/0:12:12,0	0/0:30:30,0	0/0:30:30,0	0/0:12:12,0	0/0:21:21,0	0/0:38:38,0	0/0:13:13,0	./.:0:.,.	0/0:24:24,0	0/0:13:13,0	0/0:41:41,0	0/0:36:36,0	0/0:29:29,0	0/0:36:36,0	0/0:27:27,0	0/0:40:40,0	0/0:24:24,0	0/0:31:31,0	0/0:44:44,0	./.:0:.,.	0/0:30:30,0	0/0:35:35,0	0/0:40:40,0	./.:0:.,.	0/0:50:50,0	0/0:26:26,0	0/0:21:21,0	0/1:21:8,13	1/1:27:0,27	0/0:47:47,0	0/1:60:30,30	0/0:31:31,0	0/1:43:29,14	0/1:42:23,19	0/0:36:36,0	0/0:49:49,0	./.:0:.,.	./.:0:.,.	0/0:49:49,0	0/0:38:38,0	0/0:39:39,0	0/0:12:12,0	0/0:34:34,0	0/0:29:29,0	0/0:45:45,0	0/0:39:39,0	./.:0:.,.	0/0:25:25,0	0/0:17:17,0	0/0:16:16,0	./.:0:.,.	0/0:15:15,0	0/0:65:65,0	0/0:20:20,0	0/0:26:26,0	0/0:27:27,0	0/0:48:48,0	1/1:49:0,49	1/1:48:0,48	1/1:52:0,52	1/1:42:0,42	1/1:37:0,37	1/1:54:0,54	1/1:42:0,42	1/1:30:0,30	1/1:38:0,38	1/1:48:0,48	1/1:37:0,37	0/0:30:30,0	0/0:23:23,0	0/1:16:12,4	0/0:22:22,0	./.:0:.,.	0/0:39:39,0	0/0:14:14,0	0/0:41:41,0	0/0:34:34,0	0/0:10:10,0	0/0:37:37,0	0/0:43:43,0	0/0:24:24,0	0/0:28:28,0	0/0:29:29,0
un	70733	506_31	A	G	.	PASS	NS=116;AF=0.246;locori=p	GT:DP:AD	0/1:33:14,19	1/1:48:0,48	0/1:35:19,16	0/0:39:39,0	0/0:15:15,0	1/1:16:0,16	0/0:12:12,0	0/0:14:14,0	./.:0:.,.	1/1:26:0,26	0/0:34:34,0	./.:0:.,.	./.:0:.,.	0/0:47:47,0	1/1:29:0,29	1/1:35:0,35	1/1:26:0,26	1/1:37:0,37	./.:0:.,.	./.:0:.,.	1/1:42:0,42	./.:0:.,.	1/1:19:0,19	1/1:39:0,39	./.:0:.,.	./.:0:.,.	0/0:13:13,0	0/0:25:25,0	0/0:10:10,0	./.:0:.,.	0/0:21:21,0	./.:0:.,.	0/0:10:10,0	0/0:15:15,0	0/0:15:15,0	0/0:17:17,0	0/0:29:29,0	./.:0:.,.	0/0:32:32,0	./.:0:.,.	0/0:21:21,0	./.:0:.,.	./.:0:.,.	0/0:20:20,0	./.:0:.,.	./.:0:.,.	./.:0:.,.	0/0:40:40,0	0/0:10:10,0	./.:0:.,.	0/0:39:39,0	./.:0:.,.	./.:0:.,.	./.:0:.,.	./.:0:.,.	./.:0:.,.	./.:0:.,.	./.:0:.,.	./.:0:.,.	./.:0:.,.	./.:0:.,.	./.:0:.,.	./.:0:.,.	./.:0:.,.	./.:0:.,.	./.:0:.,.	./.:0:.,.	./.:0:.,.	./.:0:.,.	0/0:18:18,0	0/0:20:20,0	0/0:16:16,0	./.:0:.,.	0/0:43:43,0	./.:0:.,.	./.:0:.,.	0/0:17:17,0	0/0:14:14,0	0/0:12:12,0	0/1:32:17,15	0/0:10:10,0	0/0:30:30,0	0/1:42:20,22	1/1:69:0,69	1/1:22:0,22	1/1:15:0,15	./.:0:.,.	./.:0:.,.	./.:0:.,.	0/0:34:34,0	0/1:38:20,18	0/0:64:64,0	0/1:32:21,11	./.:0:.,.	./.:0:.,.	./.:0:.,.	./.:0:.,.	0/0:12:12,0	./.:0:.,.	./.:0:.,.	./.:0:.,.	./.:0:.,.	./.:0:.,.	./.:0:.,.	0/0:34:34,0	0/0:52:52,0	./.:0:.,.	./.:0:.,.	./.:0:.,.	0/0:54:54,0	0/0:15:15,0	0/1:21:9,12	0/0:20:20,0	0/0:16:16,0	./.:0:.,.	0/0:15:15,0	0/0:19:19,0	./.:0:.,.	./.:0:.,.	0/0:25:25,0	./.:0:.,.	0/0:28:28,0	./.:0:.,.	0/0:14:14,0	0/0:39:39,0	./.:0:.,.	0/1:20:6,14	0/0:24:24,0	0/0:39:39,0	0/0:49:49,0	./.:0:.,.	./.:0:.,.	0/0:10:10,0	0/0:14:14,0	./.:0:.,.	./.:0:.,.	0/0:45:45,0	./.:0:.,.	./.:0:.,.	1/1:27:0,27	1/1:18:0,18	0/0:12:12,0	0/0:27:27,0	0/0:29:29,0	0/1:55:24,31	0/0:40:40,0	0/0:52:52,0	0/1:36:20,16	0/0:28:28,0	0/1:36:16,20	0/0:24:24,0	0/0:37:37,0	0/0:14:14,0	./.:0:.,.	0/0:17:17,0	0/1:17:7,10	0/0:22:22,0	0/0:14:14,0	./.:0:.,.	0/1:40:17,23	0/1:28:19,9	./.:0:.,.	0/1:26:7,19	0/0:45:45,0	0/0:36:36,0	0/0:31:31,0	0/0:40:40,0	0/0:32:32,0	1/1:21:0,21	0/0:24:24,0	0/1:28:12,16	0/0:36:36,0	0/1:29:12,17	0/0:43:43,0	0/1:16:7,9	0/0:21:21,0	0/1:14:8,6	./.:0:.,.	./.:13:.,.	./.:0:.,.	0/0:28:28,0	0/0:13:13,0	1/1:22:0,22	0/1:13:7,6	0/1:12:8,4	0/0:43:43,0	0/0:21:21,0	0/0:19:19,0	1/1:29:0,29	./.:0:.,.
un	70786	506_84	T	G	.	PASS	NS=115;AF=0.235;locori=p	GT:DP:AD	0/0:33:33,0	0/0:48:48,0	0/0:35:35,0	0/0:39:39,0	0/0:15:15,0	0/0:16:16,0	0/0:12:12,0	0/0:14:14,0	./.:0:.,.	0/0:26:26,0	0/0:34:34,0	./.:0:.,.	./.:0:.,.	0/0:47:47,0	0/0:29:29,0	0/0:35:35,0	0/0:26:26,0	0/0:37:37,0	./.:0:.,.	./.:0:.,.	0/0:42:42,0	./.:0:.,.	0/0:19:19,0	0/0:39:39,0	./.:0:.,.	./.:0:.,.	0/0:13:13,0	0/1:25:20,5	1/1:10:0,10	./.:0:.,.	0/1:21:6,15	./.:0:.,.	1/1:10:0,10	1/1:15:0,15	1/1:15:0,15	1/1:17:0,17	0/1:29:14,15	./.:0:.,.	1/1:32:0,32	./.:0:.,.	1/1:21:0,21	./.:0:.,.	./.:0:.,.	1/1:20:0,20	./.:0:.,.	./.:0:.,.	./.:0:.,.	0/0:40:40,0	1/1:10:0,10	./.:0:.,.	0/0:39:39,0	./.:0:.,.	./.:0:.,.	./.:0:.,.	./.:0:.,.	./.:0:.,.	./.:0:.,.	./.:0:.,.	./.:0:.,.	./.:0:.,.	./.:0:.,.	./.:0:.,.	./.:0:.,.	./.:0:.,.	./.:0:.,.	./.:0:.,.	./.:0:.,.	./.:0:.,.	./.:0:.,.	0/0:18:18,0	0/1:20:14,6	0/0:16:16,0	./.:0:.,.	0/1:43:20,23	./.:0:.,.	./.:0:.,.	0/0:17:17,0	0/0:14:14,0	0/0:12:12,0	0/0:32:32,0	0/0:10:10,0	0/0:30:30,0	0/0:42:42,0	0/0:69:69,0	0/0:22:22,0	0/0:15:15,0	./.:0:.,.	./.:0:.,.	./.:0:.,.	0/0:34:34,0	0/0:38:38,0	0/0:64:64,0	0/0:32:32,0	./.:0:.,.	./.:0:.,.	./.:0:.,.	./.:0:.,.	0/0:12:12,0	./.:0:.,.	./.:0:.,.	./.:0:.,.	./.:0:.,.	./.:0:.,.	./.:0:.,.	0/0:34:34,0	0/0:52:52,0	./.:0:.,.	./.:0:.,.	./.:0:.,.	0/0:54:54,0	1/1:15:0,15	0/1:21:12,9	./.:20:.,.	1/1:16:0,16	./.:0:.,.	0/0:15:15,0	0/1:19:5,14	./.:0:.,.	./.:0:.,.	0/0:25:25,0	./.:0:.,.	0/0:28:28,0	./.:0:.,.	1/1:14:0,14	0/0:39:39,0	./.:0:.,.	0/1:20:14,6	./.:24:.,.	0/0:39:39,0	1/1:49:0,49	./.:0:.,.	./.:0:.,.	0/0:10:10,0	1/1:14:0,14	./.:0:.,.	./.:0:.,.	0/0:45:45,0	./.:0:.,.	./.:0:.,.	0/0:27:27,0	0/0:18:18,0	0/1:12:5,7	0/0:27:27,0	0/0:29:29,0	0/1:55:31,24	0/1:40:19,21	0/0:52:52,0	0/0:36:36,0	0/0:28:28,0	0/0:36:36,0	0/0:24:24,0	0/1:37:19,18	1/1:14:0,14	./.:0:.,.	1/1:17:0,17	0/1:17:10,7	0/1:22:17,5	0/0:14:14,0	./.:0:.,.	0/0:40:40,0	0/0:28:28,0	./.:0:.,.	0/1:26:19,7	0/0:45:45,0	0/0:36:36,0	0/0:31:31,0	0/0:40:40,0	0/0:32:32,0	0/0:21:21,0	0/0:24:24,0	0/0:28:28,0	0/0:36:36,0	0/0:29:29,0	0/0:43:43,0	0/0:16:16,0	1/1:21:0,21	0/0:14:14,0	./.:0:.,.	0/0:13:13,0	./.:0:.,.	1/1:28:0,28	1/1:13:0,13	0/0:22:22,0	0/1:13:6,7	0/0:12:12,0	0/0:43:43,0	0/0:21:21,0	0/0:19:19,0	0/0:29:29,0	./.:0:.,.
un	70836	506_134	C	G	.	PASS	NS=117;AF=0.201;locori=p	GT:DP:AD	0/1:33:14,19	1/1:48:0,48	0/1:35:19,16	0/0:39:39,0	0/0:15:15,0	1/1:16:0,16	0/0:12:12,0	0/0:14:14,0	./.:0:.,.	1/1:26:0,26	0/0:34:34,0	./.:0:.,.	./.:0:.,.	0/0:47:47,0	1/1:29:0,29	1/1:35:0,35	1/1:26:0,26	1/1:37:0,37	./.:0:.,.	./.:0:.,.	1/1:42:0,42	./.:0:.,.	1/1:19:0,19	1/1:39:0,39	./.:0:.,.	./.:0:.,.	0/0:13:13,0	0/0:25:25,0	0/0:10:10,0	./.:0:.,.	0/0:21:21,0	./.:0:.,.	0/0:10:10,0	0/0:15:15,0	0/0:15:15,0	0/0:17:17,0	0/0:29:29,0	./.:0:.,.	0/0:32:32,0	./.:0:.,.	0/0:21:21,0	./.:0:.,.	./.:0:.,.	0/0:20:20,0	./.:0:.,.	./.:0:.,.	./.:0:.,.	0/0:40:40,0	0/0:10:10,0	./.:0:.,.	0/0:39:39,0	./.:0:.,.	./.:0:.,.	./.:0:.,.	./.:0:.,.	./.:0:.,.	./.:0:.,.	./.:0:.,.	./.:0:.,.	./.:0:.,.	./.:0:.,.	./.:0:.,.	./.:0:.,.	./.:0:.,.	./.:0:.,.	./.:0:.,.	./.:0:.,.	./.:0:.,.	./.:0:.,.	0/0:18:18,0	0/0:20:20,0	0/0:16:16,0	./.:0:.,.	0/0:43:43,0	./.:0:.,.	./.:0:.,.	0/0:17:17,0	0/0:14:14,0	0/0:12:12,0	0/1:32:17,15	0/0:10:10,0	0/0:30:30,0	0/1:42:20,22	1/1:69:0,69	1/1:22:0,22	1/1:15:0,15	./.:0:.,.	./.:0:.,.	./.:0:.,.	0/0:34:34,0	0/0:38:38,0	0/0:64:64,0	0/0:32:32,0	./.:0:.,.	./.:0:.,.	./.:0:.,.	./.:0:.,.	0/0:12:12,0	./.:0:.,.	./.:0:.,.	./.:0:.,.	./.:0:.,.	./.:0:.,.	./.:0:.,.	0/0:34:34,0	0/0:52:52,0	./.:0:.,.	./.:0:.,.	./.:0:.,.	0/0:54:54,0	0/0:15:15,0	0/0:21:21,0	0/0:20:20,0	0/0:16:16,0	./.:0:.,.	0/0:15:15,0	0/0:19:19,0	./.:0:.,.	./.:0:.,.	0/0:25:25,0	./.:0:.,.	0/0:28:28,0	./.:0:.,.	0/0:14:14,0	0/0:39:39,0	./.:0:.,.	0/0:20:20,0	0/0:24:24,0	0/0:39:39,0	0/0:49:49,0	./.:0:.,.	./.:0:.,.	0/0:10:10,0	0/0:14:14,0	./.:0:.,.	./.:0:.,.	0/0:45:45,0	./.:0:.,.	./.:0:.,.	1/1:27:0,27	1/1:18:0,18	0/0:12:12,0	0/1:27:14,13	1/1:29:0,29	0/0:55:55,0	0/0:40:40,0	0/0:52:52,0	0/0:36:36,0	0/0:28:28,0	0/1:36:16,20	0/0:24:24,0	0/0:37:37,0	0/0:14:14,0	./.:0:.,.	0/0:17:17,0	0/0:17:17,0	0/0:22:22,0	0/0:14:14,0	./.:0:.,.	0/0:40:40,0	0/0:28:28,0	./.:0:.,.	0/0:26:26,0	0/0:45:45,0	0/0:36:36,0	0/0:31:31,0	0/0:40:40,0	0/0:32:32,0	1/1:21:0,21	0/0:24:24,0	0/1:28:12,16	0/0:36:36,0	0/1:29:12,17	0/0:43:43,0	0/1:16:7,9	0/0:21:21,0	0/1:14:8,6	./.:0:.,.	0/0:13:13,0	./.:0:.,.	0/0:28:28,0	0/0:13:13,0	0/0:22:22,0	0/0:13:13,0	0/1:12:8,4	0/0:43:43,0	0/0:21:21,0	0/0:19:19,0	1/1:29:0,29	./.:0:.,.
un	70924	507_82	A	G	.	PASS	NS=114;AF=0.145;locori=p	GT:DP:AD	0/0:119:119,0	0/0:175:175,0	0/0:166:166,0	0/0:181:181,0	0/0:137:137,0	0/0:184:184,0	./.:0:.,.	0/0:188:188,0	./.:0:.,.	0/0:131:131,0	./.:0:.,.	0/0:36:36,0	./.:0:.,.	./.:0:.,.	0/0:64:64,0	0/0:81:81,0	0/0:146:146,0	0/0:191:191,0	0/0:67:67,0	0/0:115:115,0	0/0:176:176,0	0/0:106:106,0	./.:0:.,.	./.:0:.,.	0/0:32:32,0	0/0:52:52,0	0/0:70:70,0	./.:0:.,.	./.:0:.,.	0/0:59:59,0	0/0:57:57,0	./.:0:.,.	./.:0:.,.	0/0:64:64,0	0/0:87:87,0	0/0:115:115,0	0/0:52:52,0	./.:0:.,.	0/0:61:61,0	./.:0:.,.	0/0:113:113,0	0/0:42:42,0	./.:0:.,.	./.:0:.,.	0/0:61:61,0	./.:0:.,.	./.:0:.,.	./.:0:.,.	./.:0:.,.	./.:0:.,.	./.:0:.,.	./.:0:.,.	./.:0:.,.	./.:0:.,.	./.:0:.,.	./.:0:.,.	./.:0:.,.	./.:0:.,.	./.:0:.,.	./.:0:.,.	./.:0:.,.	./.:0:.,.	./.:0:.,.	./.:0:.,.	./.:0:.,.	./.:0:.,.	./.:0:.,.	./.:0:.,.	./.:0:.,.	0/0:50:50,0	0/0:93:93,0	0/0:42:42,0	1/1:52:0,52	0/0:128:128,0	0/0:47:47,0	1/1:33:0,33	0/0:140:140,0	1/1:71:0,71	./.:0:.,.	./.:0:.,.	0/0:58:58,0	1/1:46:0,46	0/0:49:49,0	0/0:58:58,0	./.:0:.,.	./.:0:.,.	0/0:51:51,0	./.:0:.,.	0/0:147:147,0	0/0:128:128,0	0/0:56:56,0	0/0:160:160,0	./.:0:.,.	0/0:76:76,0	./.:0:.,.	1/1:96:0,96	./.:0:.,.	0/1:156:92,64	./.:0:.,.	./.:0:.,.	0/1:149:65,84	./.:0:.,.	./.:0:.,.	./.:0:.,.	./.:0:.,.	0/0:45:45,0	0/0:67:67,0	0/0:26:26,0	./.:0:.,.	0/0:83:83,0	0/0:37:37,0	0/0:63:63,0	0/0:63:63,0	1/1:12:0,12	./.:0:.,.	0/0:32:32,0	0/0:35:35,0	0/0:72:72,0	0/1:80:47,33	0/0:131:131,0	0/0:43:43,0	0/0:78:78,0	0/1:105:57,48	0/0:88:88,0	0/0:46:46,0	0/0:56:56,0	0/0:53:53,0	0/0:64:64,0	0/0:44:44,0	0/0:86:86,0	0/0:53:53,0	0/0:103:103,0	0/0:39:39,0	./.:0:.,.	1/1:32:0,32	./.:0:.,.	./.:0:.,.	./.:0:.,.	./.:0:.,.	1/1:94:0,94	0/0:92:92,0	0/0:71:71,0	./.:0:.,.	./.:0:.,.	0/0:88:88,0	0/0:66:66,0	0/0:73:73,0	./.:0:.,.	0/0:57:57,0	0/0:98:98,0	./.:0:.,.	0/1:118:59,59	./.:0:.,.	0/0:62:62,0	./.:0:.,.	1/1:53:0,53	0/0:37:37,0	0/0:48:48,0	0/0:74:74,0	./.:0:.,.	1/1:36:0,36	0/0:88:88,0	0/0:86:86,0	0/0:117:117,0	./.:0:.,.	0/0:48:48,0	0/0:40:40,0	0/0:63:63,0	./.:0:.,.	./.:0:.,.	0/0:96:96,0	./.:0:.,.	0/0:55:55,0	./.:0:.,.	./.:0:.,.	1/1:99:0,99	0/1:63:33,30	0/1:67:36,31	0/0:45:45,0	./.:0:.,.	0/0:112:112,0	1/1:61:0,61	0/1:94:40,54	0/1:115:53,62	0/0:49:49,0	0/0:89:89,0	./.:0:.,.	./.:0:.,.	0/0:164:164,0	0/0:65:65,0
un	71754	513_72	C	T	.	PASS	NS=152;AF=0.414;locori=p	GT:DP:AD	0/1:14:10,4	0/0:41:41,0	1/1:31:0,31	0/1:32:15,17	0/1:22:14,8	0/0:25:25,0	0/1:28:12,16	1/1:40:0,40	0/1:34:19,15	0/1:19:9,10	1/1:10:0,10	1/1:49:0,49	0/0:18:18,0	1/1:48:0,48	0/1:38:28,10	0/0:29:29,0	0/1:41:19,22	0/0:28:28,0	0/1:29:17,12	0/0:27:27,0	0/1:21:10,11	0/1:16:8,8	1/1:27:0,27	1/1:24:0,24	0/0:11:11,0	0/0:25:25,0	0/0:22:22,0	1/1:40:0,40	0/0:15:15,0	1/1:23:0,23	./.:0:.,.	./.:0:.,.	1/1:25:0,25	1/1:26:0,26	0/0:20:20,0	0/0:13:13,0	1/1:41:0,41	1/1:28:0,28	0/1:29:13,16	./.:15:.,.	1/1:19:0,19	1/1:16:0,16	0/0:19:19,0	1/1:27:0,27	./.:0:.,.	./.:0:.,.	./.:0:.,.	0/0:29:29,0	0/0:27:27,0	0/0:13:13,0	0/0:36:36,0	0/0:30:30,0	0/0:37:37,0	0/0:18:18,0	0/0:36:36,0	0/0:47:47,0	0/1:14:8,6	0/1:29:12,17	./.:0:.,.	0/1:30:14,16	0/0:24:24,0	0/1:28:12,16	0/0:22:22,0	0/0:18:18,0	0/1:37:13,24	0/0:25:25,0	0/0:40:40,0	1/1:17:0,17	0/0:33:33,0	0/1:24:14,10	./.:0:.,.	0/1:19:10,9	0/0:12:12,0	./.:0:.,.	1/1:14:0,14	0/0:13:13,0	1/1:15:0,15	1/1:18:0,18	0/1:28:20,8	1/1:27:0,27	./.:0:.,.	0/0:27:27,0	0/1:19:12,7	0/0:60:60,0	0/0:20:20,0	0/1:36:16,20	./.:0:.,.	./.:0:.,.	./.:0:.,.	1/1:24:0,24	./.:0:.,.	./.:0:.,.	0/1:32:10,22	0/0:43:43,0	0/0:42:42,0	0/0:58:58,0	./.:0:.,.	0/1:24:9,15	0/1:26:17,9	0/1:25:17,8	0/0:49:49,0	0/0:24:24,0	0/0:43:43,0	./.:0:.,.	1/1:20:0,20	./.:0:.,.	1/1:19:0,19	0/1:12:5,7	0/0:23:23,0	./.:0:.,.	1/1:26:0,26	0/1:27:15,12	0/1:31:16,15	0/1:10:3,7	./.:0:.,.	./.:0:.,.	0/0:12:12,0	0/0:33:33,0	0/0:31:31,0	0/1:31:20,11	./.:0:.,.	0/0:32:32,0	1/1:16:0,16	./.:0:.,.	0/0:45:45,0	0/0:40:40,0	0/0:19:19,0	./.:0:.,.	0/0:24:24,0	0/1:26:8,18	./.:0:.,.	./.:0:.,.	0/0:20:20,0	0/0:25:25,0	0/0:20:20,0	./.:0:.,.	./.:0:.,.	0/1:37:15,22	./.:0:.,.	0/0:19:19,0	1/1:39:0,39	./.:0:.,.	1/1:14:0,14	0/0:21:21,0	./.:0:.,.	0/0:43:43,0	0/0:35:35,0	0/0:16:16,0	0/0:29:29,0	0/1:26:15,11	0/0:32:32,0	0/1:41:21,20	1/1:34:0,34	0/1:18:7,11	0/1:28:10,18	0/0:17:17,0	./.:0:.,.	0/1:21:6,15	0/0:24:24,0	0/1:22:3,19	0/1:26:10,16	0/0:18:18,0	0/1:16:10,6	1/1:43:0,43	1/1:26:0,26	0/0:20:20,0	1/1:39:0,39	1/1:13:0,13	1/1:23:0,23	1/1:38:0,38	1/1:12:0,12	1/1:20:0,20	1/1:40:0,40	1/1:37:0,37	1/1:32:0,32	1/1:26:0,26	./.:0:.,.	0/0:24:24,0	./.:0:.,.	./.:0:.,.	0/0:40:40,0	0/1:19:5,14	0/1:24:6,18	./.:0:.,.	0/1:22:16,6	./.:0:.,.	0/0:34:34,0	./.:0:.,.	0/0:32:32,0	0/0:29:29,0
un	71786	513_104	C	T	.	PASS	NS=153;AF=0.154;locori=p	GT:DP:AD	0/0:14:14,0	0/0:41:41,0	0/0:31:31,0	0/0:32:32,0	0/0:22:22,0	0/0:25:25,0	0/0:28:28,0	0/0:40:40,0	0/0:34:34,0	0/0:19:19,0	0/0:10:10,0	0/0:49:49,0	0/0:18:18,0	0/0:48:48,0	0/0:38:38,0	0/0:29:29,0	0/0:41:41,0	0/0:28:28,0	0/0:29:29,0	0/0:27:27,0	0/0:21:21,0	0/0:16:16,0	0/0:27:27,0	0/0:24:24,0	0/0:11:11,0	0/0:25:25,0	0/1:22:8,14	0/0:40:40,0	0/0:15:15,0	0/0:23:23,0	./.:0:.,.	./.:0:.,.	0/0:25:25,0	0/0:26:26,0	0/0:20:20,0	0/0:13:13,0	0/0:41:41,0	0/0:28:28,0	0/0:29:29,0	0/0:15:15,0	0/0:19:19,0	0/0:16:16,0	0/0:19:19,0	0/0:27:27,0	./.:0:.,.	./.:0:.,.	./.:0:.,.	1/1:29:0,29	1/1:27:0,27	1/1:13:0,13	1/1:36:0,36	1/1:30:0,30	1/1:37:0,37	1/1:18:0,18	1/1:36:0,36	1/1:47:0,47	0/1:14:6,8	0/1:29:17,12	./.:0:.,.	0/1:30:16,14	1/1:24:0,24	0/0:28:28,0	1/1:22:0,22	0/1:18:9,9	0/1:37:24,13	1/1:25:0,25	1/1:40:0,40	0/0:17:17,0	1/1:33:0,33	0/0:24:24,0	./.:0:.,.	0/0:19:19,0	0/0:12:12,0	./.:0:.,.	0/0:14:14,0	0/0:13:13,0	0/0:15:15,0	0/0:18:18,0	0/0:28:28,0	0/0:27:27,0	./.:0:.,.	0/0:27:27,0	0/0:19:19,0	0/0:60:60,0	0/0:20:20,0	0/0:36:36,0	./.:0:.,.	./.:0:.,.	./.:0:.,.	0/0:24:24,0	./.:0:.,.	./.:0:.,.	0/0:32:32,0	0/0:43:43,0	0/1:42:26,16	1/1:58:0,58	./.:0:.,.	0/0:24:24,0	0/0:26:26,0	0/1:25:8,17	1/1:49:0,49	1/1:24:0,24	1/1:43:0,43	./.:0:.,.	0/0:20:20,0	./.:0:.,.	0/0:19:19,0	0/0:12:12,0	0/0:23:23,0	./.:0:.,.	0/0:26:26,0	0/0:27:27,0	0/0:31:31,0	0/0:10:10,0	./.:0:.,.	./.:0:.,.	0/0:12:12,0	0/0:33:33,0	0/0:31:31,0	0/0:31:31,0	./.:0:.,.	0/0:32:32,0	0/0:16:16,0	./.:0:.,.	0/0:45:45,0	0/0:40:40,0	0/0:19:19,0	./.:0:.,.	0/0:24:24,0	0/0:26:26,0	./.:0:.,.	./.:0:.,.	0/0:20:20,0	0/0:25:25,0	0/0:20:20,0	./.:0:.,.	./.:0:.,.	0/0:37:37,0	./.:0:.,.	0/0:19:19,0	0/0:39:39,0	./.:0:.,.	0/0:14:14,0	0/0:21:21,0	./.:0:.,.	0/0:43:43,0	0/0:35:35,0	0/0:16:16,0	0/0:29:29,0	0/0:26:26,0	0/0:32:32,0	0/0:41:41,0	0/0:34:34,0	0/0:18:18,0	0/0:28:28,0	0/0:17:17,0	./.:0:.,.	0/0:21:21,0	0/1:24:14,10	0/1:22:19,3	0/1:26:16,10	0/0:18:18,0	0/0:16:16,0	0/0:43:43,0	0/0:26:26,0	0/0:20:20,0	0/0:39:39,0	0/0:13:13,0	0/0:23:23,0	0/0:38:38,0	0/0:12:12,0	0/0:20:20,0	0/0:40:40,0	0/0:37:37,0	0/0:32:32,0	0/0:26:26,0	./.:0:.,.	0/0:24:24,0	./.:0:.,.	./.:0:.,.	0/0:40:40,0	0/0:19:19,0	0/0:24:24,0	./.:0:.,.	0/0:22:22,0	./.:0:.,.	0/0:34:34,0	./.:0:.,.	0/0:32:32,0	0/0:29:29,0
un	72401	518_19	C	T	.	PASS	NS=77;AF=0.364;locori=p	GT:DP:AD	0/0:52:52,0	0/0:50:50,0	0/0:79:79,0	0/0:47:47,0	0/0:25:25,0	0/0:38:38,0	0/0:37:37,0	0/0:51:51,0	0/0:45:45,0	0/0:38:38,0	0/0:79:79,0	0/0:43:43,0	./.:0:.,.	./.:0:.,.	0/0:48:48,0	0/0:60:60,0	0/0:44:44,0	0/0:52:52,0	0/0:48:48,0	0/0:25:25,0	0/0:44:44,0	0/0:24:24,0	0/0:28:28,0	0/0:41:41,0	1/1:26:0,26	./.:0:.,.	1/1:12:0,12	./.:0:.,.	./.:0:.,.	1/1:17:0,17	./.:0:.,.	1/1:10:0,10	1/1:34:0,34	./.:0:.,.	1/1:16:0,16	0/0:18:18,0	./.:0:.,.	1/1:15:0,15	./.:0:.,.	./.:0:.,.	1/1:19:0,19	./.:0:.,.	1/1:11:0,11	./.:0:.,.	./.:0:.,.	./.:0:.,.	./.:0:.,.	./.:0:.,.	1/1:16:0,16	./.:0:.,.	1/1:11:0,11	./.:0:.,.	1/1:10:0,10	./.:0:.,.	1/1:31:0,31	./.:0:.,.	1/1:25:0,25	./.:0:.,.	./.:0:.,.	./.:0:.,.	./.:0:.,.	./.:0:.,.	./.:0:.,.	./.:0:.,.	1/1:23:0,23	./.:0:.,.	1/1:29:0,29	1/1:34:0,34	1/1:31:0,31	./.:0:.,.	./.:0:.,.	1/1:23:0,23	./.:0:.,.	./.:0:.,.	./.:0:.,.	./.:0:.,.	./.:0:.,.	./.:0:.,.	0/0:29:29,0	0/0:68:68,0	0/0:30:30,0	0/0:38:38,0	0/0:23:23,0	0/0:33:33,0	0/0:35:35,0	0/0:37:37,0	./.:0:.,.	./.:0:.,.	./.:0:.,.	./.:0:.,.	./.:0:.,.	./.:0:.,.	./.:0:.,.	1/1:19:0,19	./.:0:.,.	./.:0:.,.	./.:0:.,.	1/1:52:0,52	1/1:54:0,54	./.:0:.,.	./.:0:.,.	./.:0:.,.	0/0:31:31,0	./.:0:.,.	0/0:43:43,0	0/0:36:36,0	0/0:30:30,0	./.:0:.,.	0/0:23:23,0	./.:0:.,.	./.:0:.,.	./.:0:.,.	./.:0:.,.	./.:0:.,.	./.:0:.,.	./.:0:.,.	./.:0:.,.	0/0:18:18,0	./.:0:.,.	./.:0:.,.	./.:0:.,.	./.:0:.,.	./.:0:.,.	./.:0:.,.	0/0:43:43,0	0/0:22:22,0	./.:0:.,.	./.:0:.,.	./.:0:.,.	0/0:24:24,0	./.:0:.,.	./.:0:.,.	./.:0:.,.	./.:0:.,.	./.:0:.,.	0/0:17:17,0	0/0:58:58,0	0/0:21:21,0	./.:0:.,.	./.:0:.,.	./.:0:.,.	./.:0:.,.	0/0:34:34,0	./.:0:.,.	./.:0:.,.	1/1:22:0,22	./.:0:.,.	1/1:43:0,43	1/1:16:0,16	1/1:13:0,13	./.:0:.,.	./.:0:.,.	./.:0:.,.	./.:0:.,.	./.:0:.,.	./.:0:.,.	./.:0:.,.	./.:0:.,.	./.:0:.,.	0/0:29:29,0	./.:0:.,.	./.:0:.,.	./.:0:.,.	./.:0:.,.	./.:0:.,.	./.:0:.,.	./.:0:.,.	0/0:25:25,0	./.:0:.,.	0/0:26:26,0	./.:0:.,.	./.:0:.,.	./.:0:.,.	./.:0:.,.	0/0:21:21,0	./.:0:.,.	0/0:17:17,0	1/1:12:0,12	./.:0:.,.	./.:0:.,.	./.:0:.,.	./.:0:.,.	./.:0:.,.	1/1:31:0,31	./.:0:.,.	./.:0:.,.	./.:0:.,.	./.:0:.,.	./.:0:.,.	./.:0:.,.
un	72678	520_16	G	A	.	PASS	NS=165;AF=0.458;locori=p	GT:DP:AD	0/0:144:144,0	./.:0:.,.	./.:0:.,.	0/0:69:69,0	0/0:84:84,0	0/0:75:75,0	./.:0:.,.	./.:0:.,.	./.:0:.,.	./.:0:.,.	1/1:97:0,97	0/1:65:41,24	1/1:59:0,59	1/1:65:0,65	0/0:147:147,0	0/0:70:70,0	0/0:56:56,0	0/0:71:71,0	0/0:105:105,0	0/0:28:28,0	./.:0:.,.	./.:0:.,.	0/0:64:64,0	0/0:67:67,0	0/0:55:55,0	0/1:77:38,39	0/1:61:35,26	0/1:127:56,71	./.:0:.,.	0/0:77:77,0	0/0:65:65,0	1/1:42:0,42	0/0:111:111,0	0/0:177:177,0	0/1:78:47,31	0/1:82:52,30	0/0:84:84,0	0/0:89:89,0	0/0:100:100,0	1/1:40:0,40	1/1:59:0,59	0/1:63:35,28	0/0:73:73,0	0/0:57:57,0	0/0:82:82,0	0/0:47:47,0	0/0:18:18,0	0/0:130:130,0	0/0:67:67,0	0/0:39:39,0	0/0:114:114,0	0/0:112:112,0	0/0:67:67,0	1/1:69:0,69	0/0:139:139,0	0/0:163:163,0	0/0:79:79,0	0/1:101:48,53	0/1:18:10,8	1/1:155:0,155	0/1:78:35,43	0/1:144:57,87	1/1:70:0,70	0/1:128:66,62	0/0:172:172,0	0/1:127:64,63	0/1:126:58,68	0/0:89:89,0	0/0:88:88,0	0/1:94:49,45	./.:0:.,.	1/1:97:0,97	1/1:50:0,50	0/1:61:29,32	0/1:60:31,29	0/1:58:29,29	0/0:111:111,0	0/1:100:55,45	0/0:63:63,0	./.:0:.,.	1/1:78:0,78	1/1:87:0,87	1/1:76:0,76	1/1:171:0,171	./.:0:.,.	./.:0:.,.	0/0:29:29,0	0/1:109:48,61	0/1:124:50,74	0/0:133:133,0	0/1:96:56,40	0/1:136:60,76	0/0:96:96,0	1/1:112:0,112	./.:0:.,.	./.:0:.,.	0/1:19:11,8	0/1:161:80,81	0/0:201:201,0	1/1:147:0,147	./.:0:.,.	0/1:108:62,46	1/1:155:0,155	./.:0:.,.	1/1:59:0,59	0/0:39:39,0	1/1:124:0,124	0/1:21:11,10	0/0:53:53,0	0/1:101:54,47	0/1:37:18,19	1/1:22:0,22	0/1:64:27,37	1/1:26:0,26	./.:0:.,.	0/1:54:25,29	1/1:79:0,79	0/1:43:19,24	0/0:30:30,0	1/1:109:0,109	1/1:55:0,55	0/0:79:79,0	0/1:71:39,32	0/1:48:20,28	./.:0:.,.	1/1:23:0,23	0/0:56:56,0	0/1:50:25,25	1/1:33:0,33	./.:0:.,.	1/1:10:0,10	1/1:41:0,41	0/1:81:38,43	0/0:58:58,0	1/1:51:0,51	./.:0:.,.	1/1:162:0,162	./.:0:.,.	1/1:143:0,143	1/1:139:0,139	1/1:145:0,145	1/1:123:0,123	1/1:140:0,140	1/1:110:0,110	0/0:172:172,0	0/0:151:151,0	0/1:149:77,72	0/0:56:56,0	0/1:105:43,62	1/1:189:0,189	0/0:71:71,0	1/1:134:0,134	0/0:63:63,0	0/1:57:27,30	0/1:136:63,73	1/1:58:0,58	0/1:65:28,37	1/1:47:0,47	1/1:26:0,26	0/1:81:47,34	0/1:49:26,23	1/1:58:0,58	./.:0:.,.	1/1:121:0,121	0/1:113:70,43	0/0:112:112,0	0/0:108:108,0	0/0:98:98,0	./.:0:.,.	0/0:119:119,0	0/0:112:112,0	0/1:134:69,65	0/0:59:59,0	0/1:180:98,82	0/0:135:135,0	1/1:96:0,96	1/1:48:0,48	0/1:24:12,12	1/1:17:0,17	./.:0:.,.	0/0:103:103,0	0/1:57:20,37	1/1:97:0,97	0/0:96:96,0	1/1:26:0,26	1/1:60:0,60	0/0:105:105,0	0/1:101:50,51	0/0:67:67,0	1/1:90:0,90
un	73832	528_50	C	T	.	PASS	NS=120;AF=0.492;locori=p	GT:DP:AD	1/1:30:0,30	1/1:59:0,59	1/1:61:0,61	1/1:33:0,33	1/1:28:0,28	1/1:38:0,38	1/1:40:0,40	1/1:36:0,36	1/1:48:0,48	1/1:28:0,28	1/1:51:0,51	1/1:35:0,35	1/1:62:0,62	1/1:38:0,38	1/1:42:0,42	1/1:39:0,39	0/1:26:15,11	1/1:39:0,39	1/1:20:0,20	1/1:13:0,13	1/1:27:0,27	1/1:38:0,38	1/1:26:0,26	1/1:36:0,36	./.:0:.,.	0/0:37:37,0	./.:0:.,.	0/0:23:23,0	./.:0:.,.	0/0:23:23,0	./.:0:.,.	./.:0:.,.	./.:0:.,.	0/1:33:19,14	0/0:15:15,0	0/0:11:11,0	0/0:15:15,0	./.:0:.,.	0/0:26:26,0	./.:0:.,.	./.:0:.,.	0/0:13:13,0	0/1:17:8,9	0/0:18:18,0	./.:0:.,.	./.:0:.,.	./.:0:.,.	0/0:15:15,0	./.:0:.,.	./.:0:.,.	./.:0:.,.	0/0:14:14,0	0/0:10:10,0	0/0:13:13,0	0/0:28:28,0	./.:0:.,.	0/0:10:10,0	./.:0:.,.	./.:0:.,.	./.:0:.,.	./.:0:.,.	./.:0:.,.	./.:0:.,.	./.:0:.,.	./.:0:.,.	./.:0:.,.	./.:0:.,.	./.:0:.,.	./.:0:.,.	0/1:10:4,6	0/0:15:15,0	0/0:38:38,0	0/1:14:7,7	./.:0:.,.	./.:0:.,.	./.:0:.,.	0/0:42:42,0	./.:0:.,.	0/0:19:19,0	1/1:19:0,19	1/1:14:0,14	0/1:39:15,24	1/1:49:0,49	1/1:70:0,70	1/1:32:0,32	1/1:44:0,44	./.:0:.,.	0/0:35:35,0	0/0:29:29,0	0/0:44:44,0	0/0:40:40,0	0/0:53:53,0	0/0:16:16,0	./.:0:.,.	./.:0:.,.	0/0:11:11,0	./.:0:.,.	0/0:18:18,0	./.:0:.,.	0/0:17:17,0	0/0:37:37,0	0/0:28:28,0	0/0:16:16,0	1/1:51:0,51	1/1:48:0,48	1/1:78:0,78	1/1:53:0,53	./.:0:.,.	0/0:16:16,0	./.:0:.,.	./.:0:.,.	0/0:18:18,0	1/1:19:0,19	./.:0:.,.	./.:0:.,.	./.:0:.,.	./.:0:.,.	0/1:35:22,13	./.:0:.,.	./.:0:.,.	0/1:14:5,9	0/0:15:15,0	0/0:12:12,0	1/1:13:0,13	1/1:48:0,48	0/0:41:41,0	./.:0:.,.	0/1:19:8,11	1/1:29:0,29	./.:0:.,.	./.:0:.,.	0/0:11:11,0	./.:0:.,.	0/0:45:45,0	./.:0:.,.	0/0:42:42,0	1/1:47:0,47	1/1:44:0,44	1/1:39:0,39	0/1:38:25,13	./.:0:.,.	0/0:47:47,0	1/1:17:0,17	./.:0:.,.	0/0:32:32,0	./.:0:.,.	0/0:16:16,0	./.:0:.,.	./.:0:.,.	0/0:27:27,0	0/0:28:28,0	0/0:28:28,0	./.:0:.,.	0/0:14:14,0	0/0:15:15,0	0/0:18:18,0	./.:0:.,.	./.:0:.,.	./.:0:.,.	0/0:23:23,0	0/1:22:14,8	0/0:13:13,0	./.:0:.,.	0/0:24:24,0	1/1:50:0,50	0/1:41:12,29	1/1:24:0,24	1/1:35:0,35	1/1:38:0,38	1/1:32:0,32	1/1:33:0,33	1/1:36:0,36	1/1:45:0,45	1/1:48:0,48	1/1:32:0,32	0/0:18:18,0	./.:0:.,.	./.:0:.,.	./.:0:.,.	./.:0:.,.	./.:0:.,.	./.:0:.,.	./.:0:.,.	./.:0:.,.	0/0:17:17,0	0/0:16:16,0	./.:0:.,.	0/0:23:23,0	1/1:10:0,10	1/1:19:0,19
un	73907	528_125	A	T	.	PASS	NS=120;AF=0.258;locori=p	GT:DP:AD	0/0:30:30,0	0/0:59:59,0	0/0:61:61,0	0/0:33:33,0	0/0:28:28,0	0/0:38:38,0	0/0:40:40,0	0/0:36:36,0	0/0:48:48,0	0/0:28:28,0	0/0:51:51,0	0/0:35:35,0	0/0:62:62,0	0/0:38:38,0	0/0:42:42,0	0/0:39:39,0	0/1:26:11,15	0/0:39:39,0	0/0:20:20,0	0/0:13:13,0	0/0:27:27,0	0/0:38:38,0	0/0:26:26,0	0/0:36:36,0	./.:0:.,.	0/1:37:21,16	./.:0:.,.	1/1:23:0,23	./.:0:.,.	0/1:23:11,12	./.:0:.,.	./.:0:.,.	./.:0:.,.	0/0:33:33,0	0/0:15:15,0	0/0:11:11,0	0/0:15:15,0	./.:0:.,.	0/0:26:26,0	./.:0:.,.	./.:0:.,.	0/0:13:13,0	0/0:17:17,0	0/0:18:18,0	./.:0:.,.	./.:0:.,.	./.:0:.,.	1/1:15:0,15	./.:0:.,.	./.:0:.,.	./.:0:.,.	1/1:14:0,14	1/1:10:0,10	1/1:13:0,13	1/1:28:0,28	./.:0:.,.	1/1:10:0,10	./.:0:.,.	./.:0:.,.	./.:0:.,.	./.:0:.,.	./.:0:.,.	./.:0:.,.	./.:0:.,.	./.:0:.,.	./.:0:.,.	./.:0:.,.	./.:0:.,.	./.:0:.,.	0/1:10:6,4	0/0:15:15,0	1/1:38:0,38	0/0:14:14,0	./.:0:.,.	./.:0:.,.	./.:0:.,.	0/1:42:23,19	./.:0:.,.	0/1:19:10,9	0/0:19:19,0	0/0:14:14,0	0/0:39:39,0	0/0:49:49,0	0/0:70:70,0	0/0:32:32,0	0/0:44:44,0	./.:0:.,.	0/0:35:35,0	0/0:29:29,0	0/0:44:44,0	0/1:40:21,19	0/1:53:16,37	0/0:16:16,0	./.:0:.,.	./.:0:.,.	1/1:11:0,11	./.:0:.,.	1/1:18:0,18	./.:0:.,.	0/0:17:17,0	1/1:37:0,37	1/1:28:0,28	1/1:16:0,16	0/0:51:51,0	0/0:48:48,0	0/0:78:78,0	0/0:53:53,0	./.:0:.,.	1/1:16:0,16	./.:0:.,.	./.:0:.,.	0/1:18:7,11	0/0:19:19,0	./.:0:.,.	./.:0:.,.	./.:0:.,.	./.:0:.,.	0/0:35:35,0	./.:0:.,.	./.:0:.,.	0/1:14:9,5	1/1:15:0,15	1/1:12:0,12	0/0:13:13,0	0/0:48:48,0	0/0:41:41,0	./.:0:.,.	0/0:19:19,0	0/0:29:29,0	./.:0:.,.	./.:0:.,.	1/1:11:0,11	./.:0:.,.	0/0:45:45,0	./.:0:.,.	0/0:42:42,0	0/0:47:47,0	0/0:44:44,0	0/0:39:39,0	0/0:38:38,0	./.:0:.,.	0/0:47:47,0	0/0:17:17,0	./.:0:.,.	0/0:32:32,0	./.:0:.,.	0/0:16:16,0	./.:0:.,.	./.:0:.,.	1/1:27:0,27	0/0:28:28,0	1/1:28:0,28	./.:0:.,.	0/1:14:10,4	0/0:15:15,0	1/1:18:0,18	./.:0:.,.	./.:0:.,.	./.:0:.,.	0/0:23:23,0	0/0:22:22,0	1/1:13:0,13	./.:0:.,.	0/0:24:24,0	0/0:50:50,0	0/1:41:29,12	0/0:24:24,0	0/0:35:35,0	0/0:38:38,0	0/0:32:32,0	0/1:33:21,12	0/0:36:36,0	0/0:45:45,0	0/1:48:21,27	0/0:32:32,0	1/1:18:0,18	./.:0:.,.	./.:0:.,.	./.:0:.,.	./.:0:.,.	./.:0:.,.	./.:0:.,.	./.:0:.,.	./.:0:.,.	1/1:17:0,17	0/0:16:16,0	./.:0:.,.	1/1:23:0,23	0/0:10:10,0	0/0:19:19,0
un	76110	544_88	A	T	.	PASS	NS=142;AF=0.141;locori=p	GT:DP:AD	0/0:22:22,0	0/0:20:20,0	0/0:57:57,0	0/0:15:15,0	./.:0:.,.	./.:0:.,.	./.:0:.,.	./.:0:.,.	0/0:16:16,0	0/0:49:49,0	0/1:40:20,20	1/1:56:0,56	1/1:44:0,44	1/1:37:0,37	0/0:27:27,0	0/0:48:48,0	0/0:29:29,0	0/0:11:11,0	./.:0:.,.	0/0:25:25,0	0/0:49:49,0	./.:0:.,.	0/0:10:10,0	0/0:53:53,0	0/0:23:23,0	0/0:21:21,0	0/0:38:38,0	0/0:35:35,0	0/0:13:13,0	0/0:22:22,0	0/0:29:29,0	0/0:27:27,0	0/0:14:14,0	0/0:60:60,0	0/0:18:18,0	0/0:30:30,0	0/0:37:37,0	0/0:26:26,0	0/0:46:46,0	0/0:12:12,0	0/0:18:18,0	0/0:24:24,0	0/0:13:13,0	0/0:30:30,0	0/0:16:16,0	./.:0:.,.	./.:0:.,.	./.:0:.,.	./.:0:.,.	./.:0:.,.	./.:0:.,.	./.:0:.,.	./.:0:.,.	./.:0:.,.	./.:0:.,.	./.:0:.,.	./.:0:.,.	./.:0:.,.	./.:0:.,.	./.:0:.,.	./.:0:.,.	./.:0:.,.	./.:0:.,.	./.:0:.,.	0/0:10:10,0	./.:0:.,.	./.:0:.,.	./.:0:.,.	./.:0:.,.	0/0:19:19,0	0/0:33:33,0	0/0:36:36,0	0/0:16:16,0	0/0:45:45,0	0/0:28:28,0	0/0:10:10,0	0/0:15:15,0	0/0:32:32,0	0/0:16:16,0	1/1:41:0,41	1/1:32:0,32	0/0:12:12,0	1/1:63:0,63	0/1:39:26,13	1/1:41:0,41	1/1:48:0,48	0/0:10:10,0	0/0:42:42,0	0/0:42:42,0	0/1:27:7,20	0/0:24:24,0	0/0:102:102,0	0/0:57:57,0	0/0:46:46,0	./.:0:.,.	./.:0:.,.	./.:0:.,.	0/0:29:29,0	0/0:31:31,0	./.:0:.,.	./.:0:.,.	./.:0:.,.	./.:0:.,.	1/1:65:0,65	0/1:35:14,21	1/1:64:0,64	0/1:87:39,48	0/0:27:27,0	0/0:73:73,0	0/0:65:65,0	0/0:11:11,0	0/0:22:22,0	0/1:36:26,10	0/0:23:23,0	./.:0:.,.	0/0:56:56,0	0/0:35:35,0	0/0:50:50,0	0/0:28:28,0	0/0:65:65,0	0/0:17:17,0	0/0:42:42,0	0/1:46:30,16	0/0:24:24,0	0/0:55:55,0	0/1:36:16,20	0/0:33:33,0	0/0:55:55,0	0/0:50:50,0	0/0:35:35,0	0/0:15:15,0	0/0:23:23,0	0/0:40:40,0	0/0:30:30,0	0/0:45:45,0	0/1:42:26,16	0/0:48:48,0	0/0:56:56,0	0/0:38:38,0	0/1:22:11,11	0/0:39:39,0	1/1:26:0,26	1/1:10:0,10	./.:0:.,.	0/0:10:10,0	0/0:53:53,0	0/0:45:45,0	0/0:15:15,0	0/0:14:14,0	0/0:10:10,0	0/0:32:32,0	0/0:25:25,0	0/0:69:69,0	0/0:41:41,0	0/0:28:28,0	0/0:22:22,0	0/0:19:19,0	0/0:37:37,0	0/0:10:10,0	0/0:26:26,0	0/0:36:36,0	0/0:49:49,0	0/0:47:47,0	0/0:83:83,0	./.:0:.,.	1/1:13:0,13	./.:0:.,.	./.:0:.,.	./.:0:.,.	./.:0:.,.	1/1:12:0,12	./.:0:.,.	./.:0:.,.	./.:0:.,.	./.:0:.,.	0/0:66:66,0	0/0:25:25,0	0/0:36:36,0	0/0:14:14,0	./.:0:.,.	0/0:121:121,0	0/0:40:40,0	0/0:45:45,0	0/0:46:46,0	0/0:23:23,0	0/0:20:20,0	0/0:22:22,0	0/0:46:46,0	1/1:12:0,12	0/0:20:20,0
un	76425	546_123	C	G	.	PASS	NS=156;AF=0.308;locori=p	GT:DP:AD	0/0:115:115,0	0/0:149:149,0	0/0:106:106,0	0/0:174:174,0	0/0:113:113,0	0/0:122:122,0	./.:0:.,.	0/0:223:223,0	./.:0:.,.	0/0:180:180,0	./.:0:.,.	0/0:51:51,0	./.:0:.,.	./.:0:.,.	0/0:149:149,0	0/0:129:129,0	0/0:140:140,0	0/0:222:222,0	0/0:156:156,0	0/0:147:147,0	0/0:175:175,0	0/0:160:160,0	0/0:98:98,0	0/0:204:204,0	0/1:54:34,20	0/0:117:117,0	0/0:71:71,0	0/1:161:80,81	0/1:81:51,30	0/0:127:127,0	0/1:81:44,37	0/1:59:31,28	0/1:95:48,47	0/0:165:165,0	0/1:103:50,53	0/0:101:101,0	0/0:96:96,0	0/0:92:92,0	0/1:88:41,47	0/0:91:91,0	0/0:117:117,0	0/1:86:46,40	0/1:90:54,36	0/0:107:107,0	0/0:117:117,0	1/1:63:0,63	1/1:65:0,65	1/1:61:0,61	1/1:79:0,79	./.:0:.,.	./.:0:.,.	./.:0:.,.	1/1:59:0,59	1/1:43:0,43	1/1:64:0,64	1/1:83:0,83	1/1:156:0,156	1/1:69:0,69	./.:0:.,.	./.:0:.,.	1/1:52:0,52	0/0:55:55,0	1/1:44:0,44	1/1:177:0,177	0/1:151:82,69	1/1:74:0,74	./.:0:.,.	./.:0:.,.	1/1:62:0,62	1/1:68:0,68	0/0:32:32,0	0/0:48:48,0	0/0:56:56,0	0/0:144:144,0	0/0:118:118,0	0/0:77:77,0	0/0:59:59,0	0/0:59:59,0	./.:0:.,.	./.:0:.,.	./.:0:.,.	./.:0:.,.	./.:0:.,.	./.:0:.,.	0/0:67:67,0	0/0:45:45,0	./.:0:.,.	./.:0:.,.	./.:0:.,.	./.:0:.,.	0/0:60:60,0	0/0:69:69,0	0/0:108:108,0	0/0:120:120,0	./.:0:.,.	1/1:158:0,158	0/0:53:53,0	0/0:74:74,0	0/0:146:146,0	0/0:134:134,0	1/1:180:0,180	1/1:110:0,110	0/1:143:80,63	./.:0:.,.	./.:0:.,.	./.:0:.,.	./.:0:.,.	0/1:30:12,18	1/1:100:0,100	0/1:120:59,61	0/1:68:35,33	0/1:37:17,20	1/1:65:0,65	1/1:40:0,40	./.:0:.,.	0/0:48:48,0	0/1:59:26,33	0/1:52:20,32	0/1:85:42,43	0/0:89:89,0	0/0:42:42,0	0/0:75:75,0	0/0:94:94,0	0/0:46:46,0	0/0:65:65,0	0/0:52:52,0	0/1:54:17,37	1/1:84:0,84	0/1:73:35,38	0/0:36:36,0	0/1:24:11,13	1/1:93:0,93	0/1:98:66,32	1/1:98:0,98	0/1:60:25,35	./.:0:.,.	./.:0:.,.	0/0:82:82,0	0/0:159:159,0	0/0:140:140,0	0/0:83:83,0	./.:0:.,.	0/0:73:73,0	./.:0:.,.	0/1:194:102,92	0/0:169:169,0	0/0:184:184,0	1/1:60:0,60	0/0:55:55,0	0/0:160:160,0	0/1:79:39,40	0/0:105:105,0	0/1:103:61,42	0/0:58:58,0	0/0:69:69,0	0/0:41:41,0	0/0:66:66,0	1/1:41:0,41	0/0:15:15,0	0/1:57:29,28	0/0:68:68,0	0/0:29:29,0	0/0:55:55,0	1/1:66:0,66	0/0:60:60,0	0/0:123:123,0	0/0:120:120,0	0/0:194:194,0	0/0:55:55,0	0/0:121:121,0	0/0:180:180,0	0/0:186:186,0	0/0:85:85,0	0/0:158:158,0	0/0:136:136,0	0/1:87:47,40	1/1:61:0,61	1/1:23:0,23	0/1:30:12,18	./.:0:.,.	0/1:91:46,45	0/0:49:49,0	0/0:47:47,0	0/1:124:56,68	0/0:127:127,0	0/0:180:180,0	0/1:165:88,77	0/1:125:49,76	./.:0:.,.	1/1:74:0,74
un	77850	557_8	A	C	.	PASS	NS=152;AF=0.128;locori=p	GT:DP:AD	0/0:56:56,0	0/0:49:49,0	0/0:37:37,0	0/0:41:41,0	0/0:29:29,0	0/0:33:33,0	0/0:33:33,0	0/0:40:40,0	0/0:35:35,0	0/0:44:44,0	0/1:44:28,16	0/0:17:17,0	0/0:20:20,0	0/0:37:37,0	0/0:47:47,0	0/0:54:54,0	0/0:40:40,0	0/0:49:49,0	0/0:43:43,0	0/0:22:22,0	0/0:34:34,0	0/0:25:25,0	0/0:22:22,0	0/0:49:49,0	0/0:22:22,0	0/0:20:20,0	0/0:14:14,0	0/0:33:33,0	0/0:18:18,0	0/0:23:23,0	0/0:28:28,0	./.:0:.,.	0/0:25:25,0	0/0:42:42,0	0/0:24:24,0	./.:0:.,.	0/0:20:20,0	0/0:26:26,0	0/0:11:11,0	./.:0:.,.	0/0:27:27,0	0/0:29:29,0	0/0:27:27,0	0/0:34:34,0	./.:0:.,.	0/0:12:12,0	./.:0:.,.	0/0:20:20,0	0/0:10:10,0	./.:0:.,.	0/0:23:23,0	0/0:13:13,0	0/0:23:23,0	./.:0:.,.	0/0:16:16,0	./.:0:.,.	./.:0:.,.	./.:0:.,.	./.:0:.,.	0/0:15:15,0	./.:0:.,.	./.:0:.,.	./.:0:.,.	./.:0:.,.	0/0:10:10,0	0/0:37:37,0	0/0:14:14,0	0/0:15:15,0	0/0:37:37,0	0/0:18:18,0	0/0:26:26,0	0/0:14:14,0	./.:0:.,.	0/0:14:14,0	0/0:18:18,0	0/0:26:26,0	./.:0:.,.	./.:0:.,.	0/0:21:21,0	0/0:21:21,0	0/0:44:44,0	./.:0:.,.	1/1:27:0,27	1/1:83:0,83	1/1:17:0,17	1/1:61:0,61	0/0:11:11,0	0/0:59:59,0	0/0:79:79,0	0/0:41:41,0	0/1:44:26,18	1/1:39:0,39	./.:0:.,.	0/0:20:20,0	0/0:39:39,0	0/0:12:12,0	./.:0:.,.	0/0:27:27,0	0/0:17:17,0	./.:0:.,.	0/0:34:34,0	./.:0:.,.	0/0:16:16,0	0/0:10:10,0	0/0:43:43,0	0/0:37:37,0	0/0:30:30,0	0/0:28:28,0	./.:0:.,.	./.:0:.,.	0/0:21:21,0	0/0:31:31,0	./.:0:.,.	0/0:15:15,0	./.:0:.,.	1/1:14:0,14	0/1:10:5,5	0/0:29:29,0	0/0:13:13,0	./.:0:.,.	0/0:35:35,0	./.:0:.,.	0/0:37:37,0	0/0:15:15,0	0/0:34:34,0	1/1:34:0,34	1/1:24:0,24	./.:0:.,.	0/0:11:11,0	0/0:19:19,0	0/0:25:25,0	0/0:49:49,0	0/0:26:26,0	1/1:15:0,15	./.:0:.,.	0/0:17:17,0	0/0:48:48,0	0/0:48:48,0	0/1:34:16,18	1/1:28:0,28	0/0:38:38,0	0/0:29:29,0	0/0:17:17,0	./.:0:.,.	0/0:42:42,0	./.:0:.,.	0/0:24:24,0	./.:0:.,.	0/0:32:32,0	0/0:19:19,0	0/0:11:11,0	1/1:23:0,23	1/1:16:0,16	./.:0:.,.	0/0:16:16,0	0/1:16:7,9	0/0:22:22,0	0/0:15:15,0	0/1:16:6,10	0/1:40:22,18	0/0:44:44,0	0/0:37:37,0	0/0:29:29,0	0/0:56:56,0	0/0:39:39,0	0/0:26:26,0	0/0:53:53,0	0/0:24:24,0	0/0:27:27,0	0/0:32:32,0	./.:0:.,.	0/0:39:39,0	0/0:19:19,0	0/0:52:52,0	0/0:27:27,0	1/1:21:0,21	1/1:23:0,23	0/0:32:32,0	0/0:25:25,0	./.:0:.,.	0/0:61:61,0	1/1:23:0,23	0/0:39:39,0	0/0:12:12,0	0/0:13:13,0	0/0:16:16,0	0/1:34:14,20	./.:0:.,.	0/1:31:11,20	0/0:51:51,0
un	77961	557_119	C	T	.	PASS	NS=152;AF=0.197;locori=p	GT:DP:AD	1/1:56:0,56	1/1:49:0,49	1/1:37:0,37	1/1:41:0,41	1/1:29:0,29	1/1:33:0,33	1/1:33:0,33	1/1:40:0,40	1/1:35:0,35	1/1:44:0,44	0/0:44:44,0	0/0:17:17,0	0/0:20:20,0	0/0:37:37,0	1/1:47:0,47	1/1:54:0,54	1/1:40:0,40	1/1:49:0,49	1/1:43:0,43	1/1:22:0,22	1/1:34:0,34	1/1:25:0,25	1/1:22:0,22	1/1:49:0,49	0/0:22:22,0	0/0:20:20,0	0/0:14:14,0	0/0:33:33,0	0/0:18:18,0	0/0:23:23,0	0/0:28:28,0	./.:0:.,.	0/0:25:25,0	0/0:42:42,0	0/0:24:24,0	./.:0:.,.	0/0:20:20,0	0/0:26:26,0	0/0:11:11,0	./.:0:.,.	0/0:27:27,0	0/0:29:29,0	0/0:27:27,0	0/0:34:34,0	./.:0:.,.	0/0:12:12,0	./.:0:.,.	0/0:20:20,0	0/0:10:10,0	./.:0:.,.	0/0:23:23,0	0/0:13:13,0	0/0:23:23,0	./.:0:.,.	0/0:16:16,0	./.:0:.,.	./.:0:.,.	./.:0:.,.	./.:0:.,.	0/0:15:15,0	./.:0:.,.	./.:0:.,.	./.:0:.,.	./.:0:.,.	0/0:10:10,0	0/0:37:37,0	0/0:14:14,0	0/0:15:15,0	0/0:37:37,0	0/0:18:18,0	0/0:26:26,0	0/0:14:14,0	./.:0:.,.	0/0:14:14,0	0/0:18:18,0	0/0:26:26,0	./.:0:.,.	./.:0:.,.	0/0:21:21,0	0/0:21:21,0	0/0:44:44,0	./.:0:.,.	0/0:27:27,0	0/0:83:83,0	0/0:17:17,0	0/0:61:61,0	0/0:11:11,0	0/0:59:59,0	0/0:79:79,0	0/0:41:41,0	0/0:44:44,0	0/0:39:39,0	./.:0:.,.	0/0:20:20,0	0/0:39:39,0	0/0:12:12,0	./.:0:.,.	0/0:27:27,0	0/0:17:17,0	./.:0:.,.	0/0:34:34,0	./.:0:.,.	0/0:16:16,0	0/0:10:10,0	0/0:43:43,0	0/0:37:37,0	0/0:30:30,0	0/0:28:28,0	./.:0:.,.	./.:0:.,.	0/0:21:21,0	0/0:31:31,0	./.:0:.,.	0/0:15:15,0	./.:0:.,.	0/0:14:14,0	0/0:10:10,0	0/0:29:29,0	0/0:13:13,0	./.:0:.,.	0/0:35:35,0	./.:0:.,.	0/0:37:37,0	0/0:15:15,0	0/0:34:34,0	0/0:34:34,0	0/0:24:24,0	./.:0:.,.	0/0:11:11,0	0/0:19:19,0	0/0:25:25,0	0/0:49:49,0	0/0:26:26,0	0/0:15:15,0	./.:0:.,.	0/0:17:17,0	0/0:48:48,0	0/0:48:48,0	0/0:34:34,0	0/0:28:28,0	0/1:38:16,22	0/1:29:9,20	0/0:17:17,0	./.:0:.,.	0/0:42:42,0	./.:0:.,.	0/0:24:24,0	./.:0:.,.	0/0:32:32,0	0/0:19:19,0	0/0:11:11,0	0/0:23:23,0	0/0:16:16,0	./.:0:.,.	0/0:16:16,0	0/0:16:16,0	0/0:22:22,0	0/0:15:15,0	0/0:16:16,0	0/0:40:40,0	0/0:44:44,0	0/0:37:37,0	0/0:29:29,0	0/0:56:56,0	1/1:39:0,39	0/1:26:14,12	1/1:53:0,53	1/1:24:0,24	1/1:27:0,27	1/1:32:0,32	./.:0:.,.	1/1:39:0,39	1/1:19:0,19	1/1:52:0,52	0/1:27:14,13	0/0:21:21,0	0/0:23:23,0	0/0:32:32,0	0/0:25:25,0	./.:0:.,.	0/0:61:61,0	0/0:23:23,0	0/0:39:39,0	0/0:12:12,0	0/0:13:13,0	0/0:16:16,0	0/0:34:34,0	./.:0:.,.	0/0:31:31,0	0/0:51:51,0
un	80758	577_116	G	C	.	PASS	NS=105;AF=0.329;locori=p	GT:DP:AD	1/1:104:0,104	1/1:66:0,66	1/1:64:0,64	1/1:42:0,42	1/1:28:0,28	1/1:47:0,47	1/1:40:0,40	1/1:73:0,73	1/1:32:0,32	1/1:31:0,31	./.:0:.,.	./.:0:.,.	1/1:29:0,29	./.:0:.,.	1/1:106:0,106	1/1:66:0,66	1/1:58:0,58	1/1:18:0,18	1/1:25:0,25	1/1:10:0,10	./.:0:.,.	1/1:17:0,17	1/1:16:0,16	./.:0:.,.	0/1:25:12,13	0/0:55:55,0	1/1:50:0,50	0/0:33:33,0	0/0:16:16,0	0/1:36:15,21	./.:0:.,.	./.:0:.,.	0/0:33:33,0	0/1:49:19,30	0/0:30:30,0	0/1:22:15,7	0/0:45:45,0	0/0:20:20,0	0/1:48:18,30	./.:0:.,.	0/0:10:10,0	0/1:19:7,12	0/0:26:26,0	./.:0:.,.	0/0:22:22,0	./.:0:.,.	./.:0:.,.	0/0:68:68,0	0/0:14:14,0	0/0:12:12,0	./.:0:.,.	./.:0:.,.	./.:0:.,.	./.:0:.,.	./.:0:.,.	./.:0:.,.	./.:0:.,.	./.:0:.,.	./.:0:.,.	./.:0:.,.	./.:0:.,.	./.:0:.,.	./.:0:.,.	./.:0:.,.	./.:0:.,.	./.:0:.,.	./.:0:.,.	./.:0:.,.	./.:0:.,.	./.:0:.,.	0/1:47:27,20	./.:0:.,.	./.:0:.,.	0/0:20:20,0	./.:0:.,.	./.:0:.,.	./.:0:.,.	0/0:26:26,0	./.:0:.,.	./.:0:.,.	./.:0:.,.	./.:0:.,.	./.:0:.,.	./.:0:.,.	./.:0:.,.	./.:0:.,.	./.:0:.,.	./.:0:.,.	./.:0:.,.	./.:0:.,.	0/1:58:28,30	0/0:39:39,0	0/1:56:32,24	./.:0:.,.	./.:0:.,.	./.:0:.,.	./.:0:.,.	0/0:58:58,0	0/0:45:45,0	./.:0:.,.	./.:0:.,.	./.:0:.,.	./.:0:.,.	1/1:80:0,80	./.:0:.,.	1/1:80:0,80	1/1:60:0,60	./.:0:.,.	0/0:57:57,0	0/0:50:50,0	0/0:43:43,0	0/0:23:23,0	0/0:37:37,0	./.:0:.,.	./.:0:.,.	0/0:18:18,0	0/0:10:10,0	0/0:23:23,0	./.:0:.,.	0/0:46:46,0	./.:0:.,.	./.:0:.,.	0/0:34:34,0	0/0:21:21,0	0/0:133:133,0	0/0:51:51,0	0/0:42:42,0	0/0:11:11,0	0/0:14:14,0	0/0:62:62,0	./.:0:.,.	0/0:56:56,0	0/0:46:46,0	0/0:76:76,0	0/0:29:29,0	./.:0:.,.	1/1:53:0,53	./.:0:.,.	./.:0:.,.	0/0:26:26,0	./.:0:.,.	0/0:27:27,0	./.:0:.,.	./.:0:.,.	0/0:30:30,0	0/0:61:61,0	0/0:36:36,0	./.:0:.,.	0/0:24:24,0	./.:0:.,.	0/0:46:46,0	0/0:49:49,0	0/0:55:55,0	0/0:21:21,0	0/0:57:57,0	0/0:27:27,0	0/0:13:13,0	./.:0:.,.	0/0:15:15,0	./.:0:.,.	0/0:37:37,0	0/0:18:18,0	0/0:12:12,0	./.:0:.,.	./.:0:.,.	1/1:23:0,23	./.:0:.,.	1/1:34:0,34	./.:0:.,.	1/1:36:0,36	./.:0:.,.	./.:0:.,.	./.:0:.,.	1/1:32:0,32	./.:0:.,.	1/1:26:0,26	0/0:27:27,0	0/0:17:17,0	./.:0:.,.	./.:0:.,.	0/0:36:36,0	1/1:12:0,12	0/0:28:28,0	0/0:26:26,0	0/0:40:40,0	0/0:39:39,0	0/0:40:40,0	0/0:53:53,0	./.:0:.,.	0/0:17:17,0
un	81690	584_68	G	T	.	PASS	NS=163;AF=0.423;locori=p	GT:DP:AD	0/0:25:25,0	0/0:24:24,0	0/0:19:19,0	0/0:24:24,0	./.:0:.,.	./.:0:.,.	0/0:28:28,0	0/0:26:26,0	0/0:41:41,0	0/0:19:19,0	0/0:50:50,0	0/0:28:28,0	0/0:51:51,0	0/0:52:52,0	0/0:25:25,0	0/0:28:28,0	./.:0:.,.	0/0:15:15,0	0/0:27:27,0	0/0:21:21,0	./.:0:.,.	0/0:31:31,0	0/0:15:15,0	0/0:14:14,0	1/1:21:0,21	1/1:35:0,35	1/1:31:0,31	1/1:36:0,36	0/1:13:4,9	1/1:23:0,23	1/1:21:0,21	1/1:26:0,26	0/1:22:12,10	./.:13:.,.	1/1:15:0,15	1/1:40:0,40	0/1:28:14,14	0/0:14:14,0	1/1:55:0,55	1/1:12:0,12	0/1:19:8,11	0/0:15:15,0	1/1:22:0,22	0/1:15:10,5	1/1:26:0,26	1/1:26:0,26	./.:0:.,.	1/1:20:0,20	./.:0:.,.	1/1:23:0,23	1/1:29:0,29	1/1:37:0,37	1/1:27:0,27	1/1:34:0,34	1/1:13:0,13	1/1:24:0,24	1/1:36:0,36	1/1:27:0,27	./.:0:.,.	1/1:36:0,36	1/1:51:0,51	1/1:29:0,29	./.:0:.,.	1/1:11:0,11	1/1:40:0,40	1/1:11:0,11	1/1:35:0,35	1/1:29:0,29	1/1:27:0,27	1/1:29:0,29	1/1:36:0,36	1/1:52:0,52	0/0:20:20,0	1/1:24:0,24	0/0:13:13,0	./.:0:.,.	0/0:24:24,0	1/1:27:0,27	0/0:30:30,0	0/0:57:57,0	0/0:42:42,0	0/0:55:55,0	0/0:40:40,0	0/0:50:50,0	0/0:22:22,0	0/0:58:58,0	0/0:21:21,0	0/0:68:68,0	0/0:93:93,0	0/0:48:48,0	0/0:46:46,0	./.:0:.,.	0/0:51:51,0	0/0:19:19,0	0/0:15:15,0	1/1:29:0,29	1/1:14:0,14	./.:0:.,.	./.:0:.,.	1/1:45:0,45	0/0:25:25,0	0/1:27:13,14	1/1:44:0,44	0/0:49:49,0	0/0:36:36,0	0/0:54:54,0	0/0:68:68,0	0/1:21:6,15	1/1:31:0,31	0/0:55:55,0	0/0:21:21,0	0/1:17:9,8	0/0:42:42,0	0/0:25:25,0	./.:0:.,.	0/1:27:11,16	0/1:17:13,4	0/1:32:13,19	0/0:14:14,0	0/1:42:22,20	1/1:35:0,35	0/1:32:16,16	0/1:34:10,24	0/1:19:7,12	1/1:46:0,46	1/1:64:0,64	1/1:25:0,25	./.:0:.,.	0/1:30:14,16	1/1:49:0,49	0/1:23:14,9	./.:0:.,.	0/1:20:5,15	1/1:41:0,41	1/1:21:0,21	0/0:38:38,0	0/0:54:54,0	0/0:42:42,0	0/0:40:40,0	0/0:22:22,0	0/0:26:26,0	0/0:17:17,0	0/0:35:35,0	0/0:24:24,0	./.:50:.,.	1/1:44:0,44	0/1:33:17,16	./.:0:.,.	0/1:24:11,13	1/1:50:0,50	0/0:19:19,0	./.:0:.,.	./.:0:.,.	./.:0:.,.	0/0:10:10,0	./.:0:.,.	1/1:29:0,29	0/0:21:21,0	./.:23:.,.	0/0:45:45,0	0/1:29:17,12	./.:0:.,.	0/1:14:10,4	0/0:55:55,0	0/0:35:35,0	0/0:21:21,0	0/0:24:24,0	./.:0:.,.	0/0:27:27,0	0/0:36:36,0	0/0:30:30,0	0/0:32:32,0	0/0:16:16,0	0/0:24:24,0	0/0:30:30,0	0/0:26:26,0	0/1:20:12,8	0/0:21:21,0	0/1:13:7,6	./.:0:.,.	1/1:39:0,39	0/0:39:39,0	0/0:60:60,0	1/1:36:0,36	./.:0:.,.	0/0:15:15,0	1/1:37:0,37	0/0:14:14,0	1/1:41:0,41	0/0:11:11,0
un	81702	584_80	C	T	.	PASS	NS=164;AF=0.479;locori=p	GT:DP:AD	1/1:25:0,25	1/1:24:0,24	1/1:19:0,19	1/1:24:0,24	./.:0:.,.	./.:0:.,.	1/1:28:0,28	1/1:26:0,26	1/1:41:0,41	1/1:19:0,19	0/1:50:22,28	0/0:28:28,0	1/1:51:0,51	1/1:52:0,52	1/1:25:0,25	1/1:28:0,28	./.:0:.,.	1/1:15:0,15	1/1:27:0,27	1/1:21:0,21	./.:0:.,.	1/1:31:0,31	1/1:15:0,15	1/1:14:0,14	0/0:21:21,0	0/0:35:35,0	0/0:31:31,0	0/0:36:36,0	0/1:13:9,4	0/0:23:23,0	0/0:21:21,0	0/0:26:26,0	0/1:22:10,12	./.:13:.,.	0/0:15:15,0	0/0:40:40,0	0/1:28:14,14	0/1:14:8,6	0/0:55:55,0	0/0:12:12,0	0/0:19:19,0	1/1:15:0,15	0/0:22:22,0	0/1:15:5,10	0/0:26:26,0	0/0:26:26,0	./.:0:.,.	0/0:20:20,0	./.:0:.,.	0/0:23:23,0	0/0:29:29,0	0/0:37:37,0	0/0:27:27,0	0/0:34:34,0	0/0:13:13,0	0/0:24:24,0	0/0:36:36,0	0/0:27:27,0	./.:0:.,.	0/0:36:36,0	0/0:51:51,0	0/0:29:29,0	./.:0:.,.	0/0:11:11,0	0/0:40:40,0	0/0:11:11,0	0/0:35:35,0	0/0:29:29,0	0/0:27:27,0	0/0:29:29,0	0/0:36:36,0	0/0:52:52,0	0/1:20:11,9	0/0:24:24,0	1/1:13:0,13	./.:0:.,.	1/1:24:0,24	0/0:27:27,0	1/1:30:0,30	1/1:57:0,57	0/1:42:20,22	1/1:55:0,55	0/1:40:21,19	0/0:50:50,0	1/1:22:0,22	1/1:58:0,58	1/1:21:0,21	1/1:68:0,68	1/1:93:0,93	1/1:48:0,48	1/1:46:0,46	./.:0:.,.	1/1:51:0,51	0/0:19:19,0	0/0:15:15,0	0/0:29:29,0	0/0:14:14,0	./.:0:.,.	./.:0:.,.	0/0:45:45,0	0/0:25:25,0	0/0:27:27,0	0/0:44:44,0	1/1:49:0,49	1/1:36:0,36	0/1:54:18,36	1/1:68:0,68	0/1:21:15,6	0/0:31:31,0	1/1:55:0,55	1/1:21:0,21	0/0:17:17,0	1/1:42:0,42	1/1:25:0,25	./.:0:.,.	0/1:27:16,11	0/0:17:17,0	0/1:32:19,13	0/1:14:8,6	0/1:42:20,22	0/0:35:35,0	0/1:32:16,16	0/1:34:24,10	0/0:19:19,0	0/0:46:46,0	0/0:64:64,0	0/0:25:25,0	./.:0:.,.	0/1:30:16,14	0/0:49:49,0	0/1:23:9,14	./.:0:.,.	0/1:20:15,5	0/0:41:41,0	0/0:21:21,0	0/1:38:17,21	1/1:54:0,54	0/1:42:22,20	1/1:40:0,40	1/1:22:0,22	0/1:26:11,15	1/1:17:0,17	0/1:35:16,19	0/0:24:24,0	0/0:50:50,0	0/0:44:44,0	0/1:33:16,17	./.:0:.,.	0/0:24:24,0	0/0:50:50,0	1/1:19:0,19	./.:0:.,.	./.:0:.,.	./.:0:.,.	1/1:10:0,10	./.:0:.,.	0/0:29:29,0	1/1:21:0,21	./.:23:.,.	1/1:45:0,45	0/1:29:12,17	./.:0:.,.	0/1:14:4,10	1/1:55:0,55	1/1:35:0,35	1/1:21:0,21	1/1:24:0,24	./.:0:.,.	1/1:27:0,27	1/1:36:0,36	1/1:30:0,30	1/1:32:0,32	1/1:16:0,16	1/1:24:0,24	1/1:30:0,30	0/1:26:11,15	0/1:20:8,12	0/1:21:10,11	0/1:13:6,7	./.:0:.,.	0/0:39:39,0	1/1:39:0,39	1/1:60:0,60	0/0:36:36,0	./.:0:.,.	1/1:15:0,15	0/0:37:37,0	1/1:14:0,14	0/0:41:41,0	1/1:11:0,11
un	85672	612_130	A	T	.	PASS	NS=143;AF=0.420;locori=p	GT:DP:AD	0/0:55:55,0	./.:0:.,.	0/0:65:65,0	./.:0:.,.	./.:0:.,.	0/0:93:93,0	0/0:75:75,0	0/0:73:73,0	0/0:86:86,0	0/0:108:108,0	0/0:45:45,0	0/0:12:12,0	0/0:71:71,0	0/0:58:58,0	0/0:12:12,0	0/0:80:80,0	0/0:60:60,0	0/0:75:75,0	0/0:109:109,0	./.:0:.,.	0/0:56:56,0	./.:0:.,.	0/0:41:41,0	0/0:69:69,0	./.:0:.,.	0/1:72:41,31	./.:0:.,.	./.:0:.,.	1/1:25:0,25	0/1:90:33,57	1/1:42:0,42	1/1:25:0,25	1/1:40:0,40	1/1:136:0,136	1/1:12:0,12	./.:0:.,.	./.:0:.,.	./.:0:.,.	1/1:74:0,74	./.:0:.,.	1/1:44:0,44	./.:0:.,.	./.:0:.,.	./.:0:.,.	1/1:34:0,34	0/0:53:53,0	0/0:16:16,0	./.:0:.,.	0/1:78:37,41	0/0:56:56,0	0/0:161:161,0	0/0:164:164,0	0/0:57:57,0	0/0:41:41,0	0/0:79:79,0	1/1:88:0,88	0/0:103:103,0	0/0:127:127,0	0/0:15:15,0	0/0:162:162,0	0/0:48:48,0	0/0:136:136,0	0/0:82:82,0	0/0:155:155,0	0/0:167:167,0	1/1:39:0,39	0/0:154:154,0	0/1:53:34,19	0/0:116:116,0	1/1:32:0,32	0/0:31:31,0	./.:0:.,.	./.:0:.,.	0/0:37:37,0	0/0:51:51,0	./.:0:.,.	./.:0:.,.	./.:0:.,.	0/0:45:45,0	0/0:77:77,0	0/0:68:68,0	0/1:70:28,42	0/0:83:83,0	0/0:102:102,0	0/0:95:95,0	0/0:52:52,0	0/0:40:40,0	0/0:100:100,0	0/0:139:139,0	0/0:63:63,0	1/1:15:0,15	1/1:56:0,56	1/1:39:0,39	1/1:43:0,43	0/0:120:120,0	0/0:78:78,0	./.:0:.,.	1/1:72:0,72	./.:0:.,.	0/1:159:74,85	0/0:206:206,0	./.:0:.,.	0/0:173:173,0	0/0:73:73,0	0/0:30:30,0	0/0:77:77,0	0/0:87:87,0	./.:0:.,.	1/1:94:0,94	1/1:50:0,50	./.:0:.,.	1/1:13:0,13	0/0:31:31,0	1/1:26:0,26	./.:0:.,.	./.:0:.,.	./.:0:.,.	./.:0:.,.	1/1:74:0,74	1/1:75:0,75	0/1:43:32,11	1/1:87:0,87	0/1:57:33,24	0/0:33:33,0	./.:0:.,.	./.:0:.,.	1/1:29:0,29	1/1:24:0,24	1/1:40:0,40	1/1:32:0,32	./.:0:.,.	1/1:52:0,52	1/1:49:0,49	1/1:96:0,96	1/1:41:0,41	0/0:111:111,0	0/0:121:121,0	0/0:71:71,0	./.:0:.,.	0/0:72:72,0	0/0:115:115,0	0/0:95:95,0	1/1:69:0,69	1/1:66:0,66	1/1:85:0,85	1/1:78:0,78	1/1:176:0,176	1/1:89:0,89	1/1:111:0,111	1/1:81:0,81	./.:0:.,.	1/1:111:0,111	0/0:25:25,0	1/1:34:0,34	./.:0:.,.	1/1:101:0,101	1/1:99:0,99	./.:0:.,.	./.:0:.,.	1/1:39:0,39	1/1:26:0,26	0/0:20:20,0	0/1:25:17,8	./.:0:.,.	./.:0:.,.	0/0:66:66,0	0/0:112:112,0	0/0:77:77,0	0/0:49:49,0	0/1:70:51,19	0/0:56:56,0	0/1:136:60,76	0/0:78:78,0	1/1:40:0,40	0/0:75:75,0	1/1:58:0,58	1/1:27:0,27	./.:0:.,.	1/1:27:0,27	./.:0:.,.	0/1:74:32,42	./.:0:.,.	1/1:91:0,91	1/1:94:0,94	1/1:76:0,76	./.:0:.,.	./.:0:.,.	./.:0:.,.	1/1:70:0,70	./.:0:.,.
un	85873	614_51	G	A	.	PASS	NS=54;AF=0.167;locori=p	GT:DP:AD	0/0:33:33,0	0/0:13:13,0	0/0:21:21,0	./.:0:.,.	./.:0:.,.	./.:0:.,.	0/0:15:15,0	./.:0:.,.	0/0:16:16,0	0/0:13:13,0	./.:0:.,.	./.:0:.,.	./.:0:.,.	./.:0:.,.	0/0:24:24,0	0/0:16:16,0	0/0:31:31,0	0/0:20:20,0	0/0:28:28,0	./.:0:.,.	0/0:19:19,0	0/0:17:17,0	0/0:22:22,0	0/0:29:29,0	./.:0:.,.	./.:0:.,.	./.:0:.,.	./.:0:.,.	./.:0:.,.	./.:0:.,.	./.:0:.,.	./.:0:.,.	./.:0:.,.	./.:0:.,.	./.:0:.,.	./.:0:.,.	./.:0:.,.	./.:0:.,.	./.:0:.,.	./.:0:.,.	./.:0:.,.	./.:0:.,.	./.:0:.,.	./.:0:.,.	./.:0:.,.	./.:0:.,.	./.:0:.,.	1/1:31:0,31	0/0:17:17,0	./.:0:.,.	0/0:18:18,0	0/0:26:26,0	0/0:27:27,0	1/1:25:0,25	0/0:32:32,0	0/0:26:26,0	0/0:31:31,0	1/1:25:0,25	./.:0:.,.	1/1:38:0,38	0/0:35:35,0	./.:0:.,.	0/0:10:10,0	0/0:24:24,0	1/1:41:0,41	0/0:35:35,0	0/1:43:17,26	0/0:22:22,0	./.:0:.,.	./.:0:.,.	0/0:17:17,0	./.:0:.,.	./.:0:.,.	./.:0:.,.	0/0:11:11,0	./.:0:.,.	./.:0:.,.	./.:0:.,.	./.:0:.,.	./.:0:.,.	./.:0:.,.	./.:0:.,.	./.:0:.,.	./.:0:.,.	0/0:12:12,0	./.:0:.,.	./.:0:.,.	0/0:20:20,0	0/0:28:28,0	./.:0:.,.	./.:0:.,.	./.:0:.,.	./.:0:.,.	./.:0:.,.	0/1:19:7,12	0/0:18:18,0	./.:0:.,.	1/1:21:0,21	1/1:16:0,16	./.:0:.,.	./.:0:.,.	1/1:16:0,16	./.:0:.,.	./.:0:.,.	./.:0:.,.	./.:0:.,.	./.:0:.,.	./.:0:.,.	./.:0:.,.	0/0:17:17,0	./.:0:.,.	./.:0:.,.	./.:0:.,.	./.:0:.,.	./.:0:.,.	./.:0:.,.	./.:0:.,.	./.:0:.,.	./.:0:.,.	./.:0:.,.	./.:0:.,.	./.:0:.,.	0/0:14:14,0	./.:0:.,.	0/0:17:17,0	./.:0:.,.	./.:0:.,.	0/0:12:12,0	0/0:17:17,0	./.:0:.,.	./.:0:.,.	./.:0:.,.	./.:0:.,.	./.:0:.,.	./.:0:.,.	./.:0:.,.	./.:0:.,.	./.:0:.,.	0/0:13:13,0	./.:0:.,.	./.:0:.,.	./.:0:.,.	0/0:17:17,0	./.:0:.,.	./.:0:.,.	./.:0:.,.	./.:0:.,.	./.:0:.,.	./.:0:.,.	./.:0:.,.	./.:0:.,.	./.:0:.,.	./.:0:.,.	./.:0:.,.	./.:0:.,.	./.:0:.,.	./.:0:.,.	./.:0:.,.	./.:0:.,.	./.:0:.,.	0/0:18:18,0	0/0:11:11,0	./.:0:.,.	./.:0:.,.	./.:0:.,.	0/0:16:16,0	./.:0:.,.	./.:0:.,.	./.:0:.,.	./.:0:.,.	./.:0:.,.	./.:0:.,.	./.:0:.,.	./.:0:.,.	./.:0:.,.	./.:0:.,.	./.:0:.,.	./.:0:.,.	./.:0:.,.	./.:0:.,.	./.:0:.,.	./.:0:.,.	./.:0:.,.	./.:0:.,.	./.:0:.,.	./.:0:.,.	./.:0:.,.	./.:0:.,.	./.:0:.,.	0/0:16:16,0
un	85892	614_70	C	T	.	PASS	NS=54;AF=0.167;locori=p	GT:DP:AD	0/0:33:33,0	0/0:13:13,0	0/0:21:21,0	./.:0:.,.	./.:0:.,.	./.:0:.,.	0/0:15:15,0	./.:0:.,.	0/0:16:16,0	0/0:13:13,0	./.:0:.,.	./.:0:.,.	./.:0:.,.	./.:0:.,.	0/0:24:24,0	0/0:16:16,0	0/0:31:31,0	0/0:20:20,0	0/0:28:28,0	./.:0:.,.	0/0:19:19,0	0/0:17:17,0	0/0:22:22,0	0/0:29:29,0	./.:0:.,.	./.:0:.,.	./.:0:.,.	./.:0:.,.	./.:0:.,.	./.:0:.,.	./.:0:.,.	./.:0:.,.	./.:0:.,.	./.:0:.,.	./.:0:.,.	./.:0:.,.	./.:0:.,.	./.:0:.,.	./.:0:.,.	./.:0:.,.	./.:0:.,.	./.:0:.,.	./.:0:.,.	./.:0:.,.	./.:0:.,.	./.:0:.,.	./.:0:.,.	0/0:31:31,0	1/1:17:0,17	./.:0:.,.	1/1:18:0,18	1/1:26:0,26	0/1:27:12,15	0/0:25:25,0	0/1:32:17,15	1/1:26:0,26	0/1:31:19,12	0/0:25:25,0	./.:0:.,.	0/0:38:38,0	0/1:35:26,9	./.:0:.,.	0/0:10:10,0	1/1:24:0,24	0/0:41:41,0	0/1:35:25,10	0/1:43:26,17	1/1:22:0,22	./.:0:.,.	./.:0:.,.	0/0:17:17,0	./.:0:.,.	./.:0:.,.	./.:0:.,.	0/0:11:11,0	./.:0:.,.	./.:0:.,.	./.:0:.,.	./.:0:.,.	./.:0:.,.	./.:0:.,.	./.:0:.,.	./.:0:.,.	./.:0:.,.	0/0:12:12,0	./.:0:.,.	./.:0:.,.	0/0:20:20,0	0/0:28:28,0	./.:0:.,.	./.:0:.,.	./.:0:.,.	./.:0:.,.	./.:0:.,.	0/0:19:19,0	0/0:18:18,0	./.:0:.,.	0/0:21:21,0	0/0:16:16,0	./.:0:.,.	./.:0:.,.	0/0:16:16,0	./.:0:.,.	./.:0:.,.	./.:0:.,.	./.:0:.,.	./.:0:.,.	./.:0:.,.	./.:0:.,.	0/0:17:17,0	./.:0:.,.	./.:0:.,.	./.:0:.,.	./.:0:.,.	./.:0:.,.	./.:0:.,.	./.:0:.,.	./.:0:.,.	./.:0:.,.	./.:0:.,.	./.:0:.,.	./.:0:.,.	0/0:14:14,0	./.:0:.,.	0/0:17:17,0	./.:0:.,.	./.:0:.,.	0/0:12:12,0	0/0:17:17,0	./.:0:.,.	./.:0:.,.	./.:0:.,.	./.:0:.,.	./.:0:.,.	./.:0:.,.	./.:0:.,.	./.:0:.,.	./.:0:.,.	0/0:13:13,0	./.:0:.,.	./.:0:.,.	./.:0:.,.	0/0:17:17,0	./.:0:.,.	./.:0:.,.	./.:0:.,.	./.:0:.,.	./.:0:.,.	./.:0:.,.	./.:0:.,.	./.:0:.,.	./.:0:.,.	./.:0:.,.	./.:0:.,.	./.:0:.,.	./.:0:.,.	./.:0:.,.	./.:0:.,.	./.:0:.,.	./.:0:.,.	0/0:18:18,0	0/0:11:11,0	./.:0:.,.	./.:0:.,.	./.:0:.,.	0/0:16:16,0	./.:0:.,.	./.:0:.,.	./.:0:.,.	./.:0:.,.	./.:0:.,.	./.:0:.,.	./.:0:.,.	./.:0:.,.	./.:0:.,.	./.:0:.,.	./.:0:.,.	./.:0:.,.	./.:0:.,.	./.:0:.,.	./.:0:.,.	./.:0:.,.	./.:0:.,.	./.:0:.,.	./.:0:.,.	./.:0:.,.	./.:0:.,.	./.:0:.,.	./.:0:.,.	0/0:16:16,0
un	85929	614_107	T	A	.	PASS	NS=53;AF=0.198;locori=p	GT:DP:AD	1/1:33:0,33	1/1:13:0,13	1/1:21:0,21	./.:0:.,.	./.:0:.,.	./.:0:.,.	1/1:15:0,15	./.:0:.,.	1/1:16:0,16	1/1:13:0,13	./.:0:.,.	./.:0:.,.	./.:0:.,.	./.:0:.,.	0/1:24:15,9	0/1:16:8,8	1/1:31:0,31	0/0:20:20,0	0/0:28:28,0	./.:0:.,.	./.:19:.,.	0/0:17:17,0	0/1:22:16,6	0/0:29:29,0	./.:0:.,.	./.:0:.,.	./.:0:.,.	./.:0:.,.	./.:0:.,.	./.:0:.,.	./.:0:.,.	./.:0:.,.	./.:0:.,.	./.:0:.,.	./.:0:.,.	./.:0:.,.	./.:0:.,.	./.:0:.,.	./.:0:.,.	./.:0:.,.	./.:0:.,.	./.:0:.,.	./.:0:.,.	./.:0:.,.	./.:0:.,.	./.:0:.,.	./.:0:.,.	0/0:31:31,0	0/0:17:17,0	./.:0:.,.	0/0:18:18,0	0/0:26:26,0	0/0:27:27,0	0/0:25:25,0	0/0:32:32,0	0/0:26:26,0	0/0:31:31,0	0/0:25:25,0	./.:0:.,.	0/0:38:38,0	0/0:35:35,0	./.:0:.,.	0/0:10:10,0	0/0:24:24,0	0/0:41:41,0	0/0:35:35,0	0/0:43:43,0	0/0:22:22,0	./.:0:.,.	./.:0:.,.	0/0:17:17,0	./.:0:.,.	./.:0:.,.	./.:0:.,.	1/1:11:0,11	./.:0:.,.	./.:0:.,.	./.:0:.,.	./.:0:.,.	./.:0:.,.	./.:0:.,.	./.:0:.,.	./.:0:.,.	./.:0:.,.	0/0:12:12,0	./.:0:.,.	./.:0:.,.	0/0:20:20,0	0/0:28:28,0	./.:0:.,.	./.:0:.,.	./.:0:.,.	./.:0:.,.	./.:0:.,.	0/0:19:19,0	0/0:18:18,0	./.:0:.,.	0/0:21:21,0	0/0:16:16,0	./.:0:.,.	./.:0:.,.	0/0:16:16,0	./.:0:.,.	./.:0:.,.	./.:0:.,.	./.:0:.,.	./.:0:.,.	./.:0:.,.	./.:0:.,.	0/0:17:17,0	./.:0:.,.	./.:0:.,.	./.:0:.,.	./.:0:.,.	./.:0:.,.	./.:0:.,.	./.:0:.,.	./.:0:.,.	./.:0:.,.	./.:0:.,.	./.:0:.,.	./.:0:.,.	0/0:14:14,0	./.:0:.,.	1/1:17:0,17	./.:0:.,.	./.:0:.,.	0/0:12:12,0	0/0:17:17,0	./.:0:.,.	./.:0:.,.	./.:0:.,.	./.:0:.,.	./.:0:.,.	./.:0:.,.	./.:0:.,.	./.:0:.,.	./.:0:.,.	0/0:13:13,0	./.:0:.,.	./.:0:.,.	./.:0:.,.	0/0:17:17,0	./.:0:.,.	./.:0:.,.	./.:0:.,.	./.:0:.,.	./.:0:.,.	./.:0:.,.	./.:0:.,.	./.:0:.,.	./.:0:.,.	./.:0:.,.	./.:0:.,.	./.:0:.,.	./.:0:.,.	./.:0:.,.	./.:0:.,.	./.:0:.,.	./.:0:.,.	0/0:18:18,0	0/0:11:11,0	./.:0:.,.	./.:0:.,.	./.:0:.,.	0/0:16:16,0	./.:0:.,.	./.:0:.,.	./.:0:.,.	./.:0:.,.	./.:0:.,.	./.:0:.,.	./.:0:.,.	./.:0:.,.	./.:0:.,.	./.:0:.,.	./.:0:.,.	./.:0:.,.	./.:0:.,.	./.:0:.,.	./.:0:.,.	./.:0:.,.	./.:0:.,.	./.:0:.,.	./.:0:.,.	./.:0:.,.	./.:0:.,.	./.:0:.,.	./.:0:.,.	0/0:16:16,0
un	92986	665_24	T	A	.	PASS	NS=149;AF=0.255;locori=p	GT:DP:AD	1/1:71:0,71	1/1:81:0,81	1/1:89:0,89	1/1:77:0,77	1/1:68:0,68	1/1:76:0,76	1/1:90:0,90	1/1:99:0,99	1/1:66:0,66	1/1:89:0,89	0/0:33:33,0	0/0:35:35,0	0/0:17:17,0	0/0:21:21,0	1/1:72:0,72	1/1:61:0,61	1/1:94:0,94	1/1:122:0,122	1/1:71:0,71	1/1:57:0,57	1/1:77:0,77	1/1:88:0,88	1/1:42:0,42	1/1:70:0,70	./.:0:.,.	0/0:25:25,0	0/0:45:45,0	0/0:29:29,0	./.:0:.,.	./.:0:.,.	0/0:23:23,0	0/0:12:12,0	./.:0:.,.	0/0:34:34,0	0/0:27:27,0	0/0:21:21,0	./.:0:.,.	./.:0:.,.	./.:0:.,.	0/0:14:14,0	0/0:55:55,0	0/0:16:16,0	./.:0:.,.	0/0:23:23,0	0/0:26:26,0	0/0:16:16,0	./.:14:.,.	0/0:21:21,0	0/0:37:37,0	./.:0:.,.	0/0:48:48,0	./.:0:.,.	./.:0:.,.	0/0:35:35,0	0/0:43:43,0	./.:0:.,.	./.:0:.,.	./.:0:.,.	./.:0:.,.	./.:0:.,.	0/0:31:31,0	0/0:16:16,0	./.:0:.,.	./.:0:.,.	0/0:43:43,0	./.:0:.,.	./.:0:.,.	./.:0:.,.	./.:0:.,.	0/0:47:47,0	0/0:41:41,0	0/0:47:47,0	0/0:35:35,0	0/0:84:84,0	0/0:31:31,0	0/0:17:17,0	0/0:80:80,0	0/0:39:39,0	0/1:39:19,20	0/1:30:23,7	0/0:29:29,0	0/0:41:41,0	./.:0:.,.	0/0:55:55,0	0/0:78:78,0	0/0:50:50,0	./.:0:.,.	1/1:27:0,27	1/1:39:0,39	1/1:33:0,33	0/0:59:59,0	0/0:45:45,0	0/0:46:46,0	0/0:37:37,0	./.:0:.,.	./.:0:.,.	./.:0:.,.	./.:0:.,.	0/0:34:34,0	0/0:48:48,0	./.:0:.,.	0/0:47:47,0	./.:0:.,.	1/1:25:0,25	0/0:23:23,0	0/0:78:78,0	0/0:42:42,0	0/0:16:16,0	0/0:35:35,0	0/0:69:69,0	0/0:46:46,0	0/0:12:12,0	0/0:34:34,0	0/0:21:21,0	./.:0:.,.	0/0:20:20,0	0/0:16:16,0	0/0:33:33,0	0/1:32:16,16	0/0:74:74,0	0/0:15:15,0	0/0:31:31,0	0/0:36:36,0	0/0:35:35,0	0/0:102:102,0	./.:0:.,.	0/0:48:48,0	0/0:20:20,0	0/0:56:56,0	0/0:25:25,0	0/0:25:25,0	0/0:44:44,0	0/0:35:35,0	0/0:85:85,0	0/0:13:13,0	./.:0:.,.	1/1:77:0,77	./.:0:.,.	0/0:52:52,0	./.:0:.,.	1/1:104:0,104	0/1:88:55,33	0/0:86:86,0	0/0:55:55,0	0/0:37:37,0	0/0:85:85,0	./.:0:.,.	0/0:32:32,0	0/0:29:29,0	0/0:44:44,0	./.:0:.,.	0/0:32:32,0	0/0:31:31,0	0/0:28:28,0	0/0:97:97,0	0/0:31:31,0	0/0:24:24,0	0/0:14:14,0	./.:0:.,.	0/0:56:56,0	0/0:42:42,0	./.:0:.,.	0/0:13:13,0	0/0:38:38,0	1/1:46:0,46	1/1:74:0,74	1/1:46:0,46	1/1:83:0,83	0/1:72:28,44	1/1:85:0,85	0/1:80:26,54	1/1:83:0,83	1/1:77:0,77	1/1:121:0,121	1/1:91:0,91	0/0:37:37,0	0/0:25:25,0	0/0:35:35,0	0/0:17:17,0	./.:0:.,.	0/0:71:71,0	0/0:28:28,0	0/0:20:20,0	0/0:45:45,0	0/0:30:30,0	0/0:52:52,0	0/0:57:57,0	0/0:28:28,0	0/0:99:99,0	0/0:74:74,0
un	94788	678_6	C	A	.	PASS	NS=170;AF=0.415;locori=p	GT:DP:AD	0/1:63:37,26	0/1:64:47,17	0/1:116:62,54	0/0:35:35,0	0/0:20:20,0	0/0:32:32,0	0/0:32:32,0	0/1:63:40,23	0/0:61:61,0	0/1:67:48,19	0/1:75:36,39	0/1:38:9,29	0/0:45:45,0	0/0:28:28,0	0/1:46:30,16	0/0:24:24,0	./.:0:.,.	0/0:50:50,0	0/1:38:22,16	0/0:13:13,0	0/0:29:29,0	0/0:36:36,0	0/1:32:23,9	0/0:30:30,0	0/1:29:12,17	0/1:46:26,20	0/1:35:18,17	0/1:56:27,29	./.:14:.,.	0/1:31:19,12	1/1:11:0,11	0/1:24:14,10	0/0:17:17,0	0/0:61:61,0	0/0:32:32,0	0/1:33:18,15	0/1:39:31,8	./.:0:.,.	0/1:34:23,11	0/1:10:5,5	0/1:17:8,9	0/1:38:27,11	0/1:28:19,9	1/1:15:0,15	0/1:28:19,9	1/1:18:0,18	0/1:15:6,9	1/1:31:0,31	1/1:17:0,17	./.:0:.,.	1/1:42:0,42	1/1:26:0,26	0/1:26:15,11	1/1:12:0,12	0/1:26:13,13	0/0:20:20,0	0/1:22:12,10	0/1:35:15,20	./.:0:.,.	0/1:45:21,24	1/1:23:0,23	1/1:32:0,32	1/1:11:0,11	0/1:26:15,11	0/1:44:24,20	1/1:40:0,40	1/1:46:0,46	1/1:12:0,12	0/1:38:25,13	0/1:19:9,10	0/1:55:26,29	0/1:37:23,14	./.:0:.,.	0/1:33:20,13	0/0:21:21,0	./.:0:.,.	0/0:26:26,0	0/1:25:18,7	0/0:38:38,0	0/1:76:37,39	0/1:41:27,14	0/1:71:33,38	0/0:41:41,0	0/0:66:66,0	0/1:48:29,19	0/1:80:39,41	./.:23:.,.	0/1:62:28,34	0/1:103:53,50	0/1:86:47,39	0/1:59:45,14	0/1:119:64,55	0/1:40:30,10	0/1:23:14,9	1/1:61:0,61	0/1:51:17,34	./.:0:.,.	0/1:64:35,29	0/1:106:48,58	1/1:50:0,50	1/1:51:0,51	1/1:14:0,14	1/1:31:0,31	0/1:46:23,23	0/1:52:28,24	0/1:91:45,46	0/1:83:37,46	0/1:33:15,18	0/1:50:29,21	0/1:76:34,42	./.:0:.,.	0/1:23:16,7	0/1:48:33,15	0/1:29:17,12	./.:0:.,.	0/1:38:26,12	0/0:13:13,0	./.:47:.,.	./.:0:.,.	0/1:64:41,23	./.:0:.,.	0/1:29:20,9	0/1:59:32,27	0/1:31:20,11	0/0:48:48,0	0/1:28:19,9	0/0:12:12,0	./.:0:.,.	0/0:37:37,0	0/1:58:38,20	0/1:10:6,4	0/1:44:10,34	./.:0:.,.	0/1:86:57,29	0/0:25:25,0	0/1:52:27,25	0/1:51:40,11	0/1:108:47,61	0/1:36:11,25	0/1:48:19,29	0/1:57:18,39	0/1:65:19,46	0/1:37:20,17	0/1:94:37,57	0/0:20:20,0	0/0:73:73,0	0/0:33:33,0	0/0:20:20,0	0/1:30:22,8	0/0:43:43,0	0/1:46:18,28	0/1:77:34,43	0/1:54:39,15	0/1:21:14,7	0/1:53:20,33	0/1:43:25,18	0/1:32:17,15	./.:10:.,.	0/1:14:7,7	./.:0:.,.	0/0:11:11,0	0/0:34:34,0	0/1:38:12,26	0/1:50:25,25	0/0:26:26,0	0/0:27:27,0	0/0:35:35,0	0/0:21:21,0	0/0:14:14,0	0/0:33:33,0	0/0:31:31,0	0/0:21:21,0	0/0:29:29,0	0/0:40:40,0	0/0:38:38,0	0/1:48:24,24	0/0:14:14,0	./.:0:.,.	0/1:47:26,21	./.:0:.,.	0/0:68:68,0	0/1:56:36,20	0/1:90:67,23	0/1:49:36,13	0/1:30:23,7	0/1:61:29,32	0/1:45:36,9	0/0:109:109,0	0/1:49:28,21	0/1:37:26,11
un	94833	678_51	G	T	.	PASS	NS=172;AF=0.108;locori=p	GT:DP:AD	0/0:63:63,0	0/0:64:64,0	0/0:116:116,0	0/0:35:35,0	0/0:20:20,0	0/0:32:32,0	0/0:32:32,0	0/0:63:63,0	0/0:61:61,0	0/0:67:67,0	0/0:75:75,0	0/0:38:38,0	0/0:45:45,0	0/0:28:28,0	0/0:46:46,0	0/0:24:24,0	./.:0:.,.	0/0:50:50,0	0/0:38:38,0	0/0:13:13,0	0/0:29:29,0	0/0:36:36,0	0/0:32:32,0	0/0:30:30,0	0/0:29:29,0	0/0:46:46,0	0/1:35:27,8	0/0:56:56,0	0/0:14:14,0	0/1:31:24,7	0/0:11:11,0	0/0:24:24,0	0/1:17:5,12	0/1:61:35,26	./.:32:.,.	./.:33:.,.	0/1:39:28,11	./.:0:.,.	0/1:34:18,16	0/0:10:10,0	0/0:17:17,0	0/0:38:38,0	0/1:28:20,8	0/0:15:15,0	0/1:28:18,10	0/0:18:18,0	0/0:15:15,0	0/0:31:31,0	0/0:17:17,0	./.:0:.,.	0/0:42:42,0	0/0:26:26,0	0/0:26:26,0	0/0:12:12,0	0/0:26:26,0	0/0:20:20,0	0/0:22:22,0	0/0:35:35,0	./.:0:.,.	0/0:45:45,0	0/0:23:23,0	0/0:32:32,0	0/0:11:11,0	0/0:26:26,0	0/0:44:44,0	0/0:40:40,0	0/0:46:46,0	0/0:12:12,0	0/0:38:38,0	0/0:19:19,0	0/0:55:55,0	0/0:37:37,0	./.:0:.,.	0/0:33:33,0	0/1:21:14,7	./.:0:.,.	0/0:26:26,0	0/0:25:25,0	0/0:38:38,0	0/0:76:76,0	0/0:41:41,0	0/0:71:71,0	0/0:41:41,0	0/0:66:66,0	0/0:48:48,0	0/0:80:80,0	0/0:23:23,0	0/0:62:62,0	0/0:103:103,0	0/0:86:86,0	0/1:59:46,13	0/0:119:119,0	0/0:40:40,0	0/1:23:9,14	0/0:61:61,0	0/0:51:51,0	./.:0:.,.	0/0:64:64,0	0/0:106:106,0	0/0:50:50,0	0/0:51:51,0	0/0:14:14,0	0/0:31:31,0	0/0:46:46,0	0/0:52:52,0	0/0:91:91,0	0/0:83:83,0	0/0:33:33,0	0/0:50:50,0	0/0:76:76,0	./.:0:.,.	0/0:23:23,0	0/0:48:48,0	0/0:29:29,0	./.:0:.,.	0/0:38:38,0	0/0:13:13,0	0/1:47:18,29	./.:0:.,.	0/0:64:64,0	./.:0:.,.	0/0:29:29,0	0/0:59:59,0	0/0:31:31,0	0/1:48:32,16	0/1:28:9,19	0/1:12:4,8	./.:0:.,.	0/0:37:37,0	0/1:58:44,14	0/1:10:4,6	0/0:44:44,0	./.:0:.,.	0/0:86:86,0	1/1:25:0,25	0/0:52:52,0	0/0:51:51,0	0/0:108:108,0	0/0:36:36,0	0/0:48:48,0	0/0:57:57,0	0/0:65:65,0	0/0:37:37,0	0/0:94:94,0	1/1:20:0,20	0/1:73:18,55	1/1:33:0,33	0/1:20:10,10	0/1:30:18,12	1/1:43:0,43	0/0:46:46,0	0/0:77:77,0	0/1:54:40,14	0/1:21:13,8	0/0:53:53,0	0/0:43:43,0	0/0:32:32,0	0/0:10:10,0	0/0:14:14,0	./.:0:.,.	1/1:11:0,11	0/1:34:11,23	0/0:38:38,0	0/0:50:50,0	0/0:26:26,0	0/0:27:27,0	0/0:35:35,0	0/0:21:21,0	0/0:14:14,0	0/0:33:33,0	0/0:31:31,0	0/0:21:21,0	0/0:29:29,0	0/0:40:40,0	0/0:38:38,0	0/0:48:48,0	0/1:14:7,7	./.:0:.,.	0/0:47:47,0	./.:0:.,.	0/0:68:68,0	0/0:56:56,0	0/0:90:90,0	0/1:49:36,13	0/0:30:30,0	0/0:61:61,0	0/1:45:26,19	0/0:109:109,0	0/1:49:21,28	0/0:37:37,0
un	94837	678_55	A	G	.	PASS	NS=174;AF=0.124;locori=p	GT:DP:AD	0/0:63:63,0	0/0:64:64,0	0/0:116:116,0	0/0:35:35,0	0/0:20:20,0	0/0:32:32,0	0/0:32:32,0	0/0:63:63,0	0/0:61:61,0	0/0:67:67,0	0/0:75:75,0	0/0:38:38,0	0/0:45:45,0	0/0:28:28,0	0/1:46:25,21	1/1:24:0,24	./.:0:.,.	1/1:50:0,50	0/1:38:21,17	1/1:13:0,13	1/1:29:0,29	1/1:36:0,36	0/1:32:21,11	0/1:30:19,11	0/0:29:29,0	0/0:46:46,0	0/0:35:35,0	0/0:56:56,0	0/0:14:14,0	0/0:31:31,0	0/0:11:11,0	0/0:24:24,0	0/0:17:17,0	0/0:61:61,0	0/0:32:32,0	0/0:33:33,0	0/0:39:39,0	./.:0:.,.	0/0:34:34,0	0/0:10:10,0	0/0:17:17,0	0/0:38:38,0	0/0:28:28,0	0/0:15:15,0	0/0:28:28,0	0/0:18:18,0	0/0:15:15,0	0/0:31:31,0	0/0:17:17,0	./.:0:.,.	0/0:42:42,0	0/0:26:26,0	0/0:26:26,0	0/0:12:12,0	0/0:26:26,0	0/0:20:20,0	0/0:22:22,0	0/0:35:35,0	./.:0:.,.	0/0:45:45,0	0/0:23:23,0	0/0:32:32,0	0/0:11:11,0	0/0:26:26,0	0/0:44:44,0	0/0:40:40,0	0/0:46:46,0	0/0:12:12,0	0/0:38:38,0	0/0:19:19,0	0/1:55:29,26	0/0:37:37,0	./.:0:.,.	0/1:33:24,9	0/0:21:21,0	./.:0:.,.	0/1:26:8,18	0/0:25:25,0	0/0:38:38,0	0/0:76:76,0	0/0:41:41,0	0/0:71:71,0	0/0:41:41,0	0/0:66:66,0	0/0:48:48,0	0/0:80:80,0	0/0:23:23,0	0/0:62:62,0	0/0:103:103,0	0/0:86:86,0	0/0:59:59,0	0/0:119:119,0	0/0:40:40,0	0/0:23:23,0	0/0:61:61,0	0/0:51:51,0	./.:0:.,.	0/0:64:64,0	0/0:106:106,0	0/0:50:50,0	0/0:51:51,0	0/0:14:14,0	0/0:31:31,0	0/0:46:46,0	0/0:52:52,0	0/0:91:91,0	0/0:83:83,0	0/0:33:33,0	0/0:50:50,0	0/0:76:76,0	./.:0:.,.	0/1:23:15,8	0/1:48:27,21	0/0:29:29,0	./.:0:.,.	0/0:38:38,0	0/1:13:8,5	0/0:47:47,0	./.:0:.,.	0/0:64:64,0	./.:0:.,.	0/0:29:29,0	0/0:59:59,0	0/0:31:31,0	0/0:48:48,0	0/0:28:28,0	0/0:12:12,0	./.:0:.,.	0/0:37:37,0	0/0:58:58,0	0/0:10:10,0	0/1:44:34,10	./.:0:.,.	0/0:86:86,0	0/0:25:25,0	0/0:52:52,0	0/0:51:51,0	0/0:108:108,0	0/0:36:36,0	0/0:48:48,0	0/0:57:57,0	0/0:65:65,0	0/0:37:37,0	0/0:94:94,0	0/0:20:20,0	0/0:73:73,0	0/0:33:33,0	0/0:20:20,0	0/0:30:30,0	0/0:43:43,0	0/0:46:46,0	0/0:77:77,0	0/0:54:54,0	0/0:21:21,0	0/0:53:53,0	0/0:43:43,0	0/0:32:32,0	0/0:10:10,0	0/0:14:14,0	./.:0:.,.	0/0:11:11,0	0/0:34:34,0	0/0:38:38,0	0/0:50:50,0	1/1:26:0,26	1/1:27:0,27	1/1:35:0,35	1/1:21:0,21	1/1:14:0,14	1/1:33:0,33	0/1:31:21,10	1/1:21:0,21	1/1:29:0,29	1/1:40:0,40	1/1:38:0,38	0/0:48:48,0	0/0:14:14,0	./.:0:.,.	0/0:47:47,0	./.:0:.,.	0/0:68:68,0	0/0:56:56,0	0/0:90:90,0	0/0:49:49,0	0/0:30:30,0	0/0:61:61,0	0/0:45:45,0	0/0:109:109,0	0/0:49:49,0	0/1:37:25,12
un	95587	683_105	T	C	.	PASS	NS=128;AF=0.180;locori=p	GT:DP:AD	0/0:17:17,0	0/0:42:42,0	0/0:50:50,0	0/0:29:29,0	0/0:26:26,0	0/0:24:24,0	0/0:29:29,0	0/0:43:43,0	0/0:44:44,0	0/0:29:29,0	0/0:29:29,0	0/0:16:16,0	0/0:21:21,0	0/0:27:27,0	0/0:30:30,0	0/0:28:28,0	0/0:29:29,0	0/0:36:36,0	0/0:29:29,0	0/0:28:28,0	0/0:39:39,0	0/0:36:36,0	0/0:20:20,0	0/0:38:38,0	./.:0:.,.	0/1:13:7,6	0/0:15:15,0	0/1:28:10,18	0/1:10:3,7	./.:0:.,.	./.:0:.,.	./.:0:.,.	1/1:12:0,12	1/1:16:0,16	0/1:15:7,8	0/0:20:20,0	0/0:32:32,0	./.:12:.,.	0/0:29:29,0	./.:0:.,.	0/0:18:18,0	0/0:13:13,0	./.:0:.,.	0/1:24:18,6	0/1:13:7,6	./.:0:.,.	./.:0:.,.	./.:0:.,.	./.:0:.,.	./.:0:.,.	./.:0:.,.	./.:0:.,.	0/0:16:16,0	./.:0:.,.	0/0:34:34,0	./.:0:.,.	./.:0:.,.	0/0:12:12,0	./.:0:.,.	0/0:17:17,0	./.:0:.,.	./.:0:.,.	./.:0:.,.	./.:0:.,.	./.:0:.,.	./.:0:.,.	./.:0:.,.	./.:0:.,.	./.:0:.,.	0/0:11:11,0	0/0:25:25,0	1/1:17:0,17	0/0:13:13,0	0/1:25:15,10	0/1:11:8,3	./.:0:.,.	0/1:19:12,7	0/0:18:18,0	0/0:11:11,0	0/0:18:18,0	0/0:18:18,0	0/0:28:28,0	0/0:25:25,0	0/0:49:49,0	0/0:27:27,0	0/0:22:22,0	./.:0:.,.	./.:0:.,.	./.:0:.,.	./.:0:.,.	0/0:30:30,0	0/1:38:23,15	0/0:23:23,0	0/1:16:7,9	./.:0:.,.	./.:0:.,.	./.:0:.,.	0/0:29:29,0	0/1:60:34,26	1/1:32:0,32	1/1:36:0,36	./.:0:.,.	1/1:17:0,17	0/1:18:9,9	0/0:27:27,0	0/0:43:43,0	0/0:25:25,0	./.:0:.,.	./.:0:.,.	0/0:22:22,0	./.:0:.,.	0/0:19:19,0	./.:0:.,.	./.:0:.,.	./.:0:.,.	./.:0:.,.	./.:0:.,.	0/0:19:19,0	0/0:22:22,0	0/0:34:34,0	0/0:13:13,0	./.:15:.,.	0/0:27:27,0	0/0:28:28,0	0/0:42:42,0	0/0:18:18,0	./.:0:.,.	./.:0:.,.	0/0:30:30,0	0/0:18:18,0	./.:0:.,.	0/0:10:10,0	./.:0:.,.	1/1:14:0,14	1/1:12:0,12	0/0:29:29,0	0/0:37:37,0	0/1:25:10,15	0/0:40:40,0	0/0:11:11,0	0/0:27:27,0	0/0:24:24,0	0/0:19:19,0	0/0:16:16,0	0/0:18:18,0	0/0:49:49,0	1/1:12:0,12	0/0:14:14,0	0/0:37:37,0	0/1:33:19,14	0/0:14:14,0	0/0:12:12,0	0/1:23:12,11	1/1:26:0,26	0/0:29:29,0	0/0:13:13,0	0/0:13:13,0	./.:0:.,.	./.:0:.,.	0/1:17:5,12	0/1:20:12,8	1/1:13:0,13	0/1:12:5,7	1/1:29:0,29	./.:0:.,.	./.:0:.,.	0/0:11:11,0	./.:0:.,.	./.:0:.,.	0/0:14:14,0	./.:0:.,.	./.:0:.,.	./.:0:.,.	0/0:31:31,0	0/0:10:10,0	0/0:26:26,0	0/0:10:10,0	./.:0:.,.	./.:0:.,.	./.:0:.,.	0/1:29:12,17	./.:0:.,.	0/1:14:11,3	0/0:18:18,0	0/0:11:11,0	0/0:26:26,0	0/1:37:14,23	0/0:18:18,0	0/0:34:34,0	0/0:22:22,0
un	98041	701_39	A	T	.	PASS	NS=49;AF=0.122;locori=p	GT:DP:AD	0/0:15:15,0	0/0:12:12,0	./.:0:.,.	./.:0:.,.	./.:0:.,.	./.:0:.,.	0/0:12:12,0	./.:0:.,.	./.:0:.,.	./.:0:.,.	./.:0:.,.	./.:0:.,.	0/0:11:11,0	./.:0:.,.	0/0:10:10,0	./.:0:.,.	0/0:11:11,0	./.:0:.,.	./.:0:.,.	./.:0:.,.	./.:0:.,.	./.:0:.,.	./.:0:.,.	./.:0:.,.	./.:0:.,.	./.:0:.,.	./.:0:.,.	./.:0:.,.	./.:0:.,.	./.:0:.,.	./.:0:.,.	./.:0:.,.	./.:0:.,.	./.:0:.,.	./.:0:.,.	0/0:10:10,0	./.:0:.,.	./.:0:.,.	./.:0:.,.	./.:0:.,.	./.:0:.,.	./.:0:.,.	./.:0:.,.	./.:0:.,.	./.:0:.,.	./.:0:.,.	./.:0:.,.	1/1:11:0,11	./.:0:.,.	./.:0:.,.	./.:0:.,.	./.:0:.,.	./.:0:.,.	1/1:10:0,10	1/1:11:0,11	./.:0:.,.	./.:0:.,.	./.:0:.,.	./.:0:.,.	1/1:18:0,18	./.:0:.,.	1/1:18:0,18	1/1:12:0,12	./.:0:.,.	./.:0:.,.	./.:0:.,.	./.:0:.,.	./.:0:.,.	./.:0:.,.	./.:0:.,.	./.:0:.,.	./.:0:.,.	./.:0:.,.	./.:0:.,.	./.:0:.,.	./.:0:.,.	0/0:14:14,0	./.:0:.,.	./.:0:.,.	0/0:12:12,0	0/0:12:12,0	0/0:17:17,0	0/0:22:22,0	0/0:10:10,0	0/0:13:13,0	./.:0:.,.	./.:0:.,.	./.:0:.,.	./.:0:.,.	./.:0:.,.	./.:0:.,.	0/0:10:10,0	0/0:13:13,0	./.:0:.,.	./.:0:.,.	./.:0:.,.	./.:0:.,.	./.:0:.,.	0/0:12:12,0	./.:0:.,.	./.:0:.,.	./.:0:.,.	./.:0:.,.	0/0:13:13,0	./.:0:.,.	0/0:12:12,0	0/0:17:17,0	./.:0:.,.	./.:0:.,.	0/0:13:13,0	./.:0:.,.	./.:0:.,.	./.:0:.,.	./.:0:.,.	./.:0:.,.	0/0:12:12,0	./.:0:.,.	./.:0:.,.	./.:0:.,.	0/0:12:12,0	./.:0:.,.	./.:0:.,.	./.:0:.,.	./.:0:.,.	./.:0:.,.	./.:0:.,.	./.:0:.,.	./.:0:.,.	0/0:12:12,0	0/0:15:15,0	./.:0:.,.	0/0:12:12,0	./.:0:.,.	./.:0:.,.	0/0:10:10,0	./.:0:.,.	0/0:12:12,0	0/0:12:12,0	./.:0:.,.	./.:0:.,.	./.:0:.,.	./.:0:.,.	0/0:11:11,0	0/0:30:30,0	./.:0:.,.	0/0:13:13,0	0/0:17:17,0	./.:0:.,.	./.:0:.,.	./.:0:.,.	./.:0:.,.	./.:0:.,.	0/0:21:21,0	./.:0:.,.	./.:0:.,.	./.:0:.,.	./.:0:.,.	./.:0:.,.	./.:0:.,.	0/0:13:13,0	./.:0:.,.	./.:0:.,.	./.:0:.,.	0/0:18:18,0	0/0:13:13,0	0/0:13:13,0	./.:0:.,.	./.:0:.,.	./.:0:.,.	./.:0:.,.	./.:0:.,.	./.:0:.,.	./.:0:.,.	0/0:14:14,0	./.:0:.,.	./.:0:.,.	0/0:11:11,0	./.:0:.,.	./.:0:.,.	./.:0:.,.	0/0:12:12,0	0/0:10:10,0	./.:0:.,.	./.:0:.,.	0/0:19:19,0	./.:0:.,.	./.:0:.,.	./.:0:.,.	./.:0:.,.	./.:0:.,.
un	98876	707_34	A	G	.	PASS	NS=175;AF=0.163;locori=p	GT:DP:AD	0/0:80:80,0	0/0:74:74,0	./.:0:.,.	0/0:93:93,0	0/0:53:53,0	0/0:67:67,0	0/0:83:83,0	0/0:82:82,0	0/0:95:95,0	0/0:70:70,0	0/0:40:40,0	0/0:25:25,0	0/0:37:37,0	0/0:26:26,0	./.:0:.,.	0/0:51:51,0	0/0:71:71,0	0/0:118:118,0	0/0:58:58,0	0/0:68:68,0	0/0:88:88,0	0/0:70:70,0	0/0:45:45,0	0/0:90:90,0	0/0:33:33,0	0/0:32:32,0	0/0:14:14,0	0/0:46:46,0	0/0:34:34,0	0/0:63:63,0	0/0:44:44,0	0/0:12:12,0	0/0:48:48,0	0/0:63:63,0	0/0:28:28,0	0/0:43:43,0	0/0:37:37,0	0/0:37:37,0	0/0:49:49,0	0/0:12:12,0	0/0:47:47,0	0/0:47:47,0	0/0:56:56,0	0/0:40:40,0	0/0:39:39,0	1/1:45:0,45	0/1:11:6,5	1/1:50:0,50	1/1:38:0,38	1/1:30:0,30	1/1:96:0,96	1/1:95:0,95	1/1:72:0,72	1/1:28:0,28	1/1:73:0,73	1/1:74:0,74	1/1:89:0,89	1/1:59:0,59	1/1:13:0,13	1/1:145:0,145	1/1:56:0,56	1/1:77:0,77	1/1:41:0,41	1/1:61:0,61	1/1:89:0,89	1/1:66:0,66	1/1:74:0,74	1/1:45:0,45	1/1:63:0,63	0/0:40:40,0	0/0:21:21,0	0/0:61:61,0	0/0:22:22,0	0/0:78:78,0	0/0:43:43,0	0/0:24:24,0	0/0:58:58,0	0/0:34:34,0	0/0:25:25,0	0/0:27:27,0	0/0:29:29,0	0/0:61:61,0	0/0:38:38,0	0/0:55:55,0	0/0:74:74,0	0/0:17:17,0	0/0:12:12,0	0/0:37:37,0	0/0:40:40,0	0/0:53:53,0	0/0:87:87,0	0/0:80:80,0	0/0:10:10,0	./.:0:.,.	1/1:69:0,69	0/1:74:28,46	./.:0:.,.	0/0:92:92,0	0/0:28:28,0	0/1:53:24,29	1/1:54:0,54	1/1:27:0,27	1/1:33:0,33	0/0:31:31,0	0/0:24:24,0	0/0:52:52,0	0/0:66:66,0	./.:0:.,.	0/0:35:35,0	0/0:101:101,0	0/0:23:23,0	0/0:17:17,0	./.:0:.,.	./.:0:.,.	./.:0:.,.	0/0:26:26,0	0/0:16:16,0	0/0:22:22,0	0/0:31:31,0	0/0:37:37,0	0/0:10:10,0	0/0:37:37,0	0/0:37:37,0	0/0:63:63,0	0/0:75:75,0	0/0:69:69,0	./.:0:.,.	./.:0:.,.	./.:0:.,.	./.:0:.,.	./.:0:.,.	0/0:18:18,0	0/0:26:26,0	0/0:33:33,0	./.:0:.,.	0/0:78:78,0	0/0:87:87,0	0/0:60:60,0	0/0:68:68,0	0/0:59:59,0	0/0:103:103,0	0/0:82:82,0	0/0:54:54,0	0/0:51:51,0	0/0:93:93,0	0/0:105:105,0	0/0:103:103,0	0/0:47:47,0	0/0:60:60,0	0/0:66:66,0	0/0:39:39,0	0/0:51:51,0	0/0:37:37,0	0/0:46:46,0	0/0:79:79,0	0/0:33:33,0	0/0:59:59,0	0/0:24:24,0	0/0:22:22,0	0/0:24:24,0	0/0:14:14,0	0/0:13:13,0	0/0:31:31,0	0/0:34:34,0	0/0:56:56,0	0/0:60:60,0	0/0:50:50,0	0/0:82:82,0	0/0:20:20,0	0/0:81:81,0	0/0:66:66,0	0/0:62:62,0	0/0:55:55,0	0/0:89:89,0	0/0:54:54,0	0/0:32:32,0	0/0:42:42,0	0/0:15:15,0	0/0:13:13,0	./.:0:.,.	0/0:51:51,0	0/0:23:23,0	0/0:26:26,0	0/0:53:53,0	0/0:20:20,0	0/0:23:23,0	0/0:45:45,0	0/0:85:85,0	0/0:45:45,0	0/0:57:57,0
un	99885	714_63	C	A	.	PASS	NS=168;AF=0.134;locori=p	GT:DP:AD	0/0:51:51,0	0/0:23:23,0	0/0:51:51,0	0/0:49:49,0	0/0:34:34,0	0/0:35:35,0	0/0:41:41,0	0/0:33:33,0	0/0:43:43,0	0/0:48:48,0	0/0:56:56,0	0/0:38:38,0	0/0:42:42,0	0/0:31:31,0	0/0:52:52,0	0/0:59:59,0	0/0:61:61,0	0/0:58:58,0	0/0:25:25,0	0/0:30:30,0	0/0:29:29,0	0/0:49:49,0	0/0:50:50,0	0/0:42:42,0	0/0:14:14,0	0/0:37:37,0	0/0:27:27,0	0/0:44:44,0	0/0:19:19,0	0/0:18:18,0	0/0:27:27,0	0/0:20:20,0	./.:0:.,.	0/0:47:47,0	./.:0:.,.	./.:0:.,.	0/0:32:32,0	./.:0:.,.	./.:0:.,.	./.:0:.,.	0/0:28:28,0	0/0:29:29,0	0/0:12:12,0	./.:0:.,.	0/0:21:21,0	1/1:29:0,29	./.:0:.,.	1/1:58:0,58	0/1:22:8,14	0/1:27:14,13	0/1:40:18,22	0/1:33:16,17	0/1:39:27,12	1/1:26:0,26	0/1:31:11,20	./.:0:.,.	0/1:20:14,6	1/1:57:0,57	1/1:34:0,34	./.:0:.,.	1/1:18:0,18	1/1:27:0,27	1/1:29:0,29	1/1:19:0,19	./.:0:.,.	1/1:35:0,35	1/1:29:0,29	./.:33:.,.	1/1:16:0,16	0/0:24:24,0	0/0:26:26,0	0/0:36:36,0	./.:0:.,.	0/0:36:36,0	0/0:23:23,0	0/0:21:21,0	0/0:37:37,0	./.:0:.,.	0/0:30:30,0	0/0:46:46,0	0/0:43:43,0	0/0:42:42,0	0/0:25:25,0	0/0:72:72,0	0/0:22:22,0	0/0:44:44,0	0/0:14:14,0	0/0:54:54,0	0/0:91:91,0	0/0:64:64,0	0/1:35:17,18	0/0:61:61,0	0/0:28:28,0	0/0:41:41,0	1/1:30:0,30	1/1:57:0,57	./.:0:.,.	./.:0:.,.	./.:0:.,.	0/1:27:16,11	0/1:49:32,17	1/1:34:0,34	1/1:37:0,37	0/0:31:31,0	0/0:18:18,0	0/0:59:59,0	0/0:62:62,0	0/0:28:28,0	0/0:32:32,0	0/0:47:47,0	0/0:29:29,0	0/0:26:26,0	0/0:31:31,0	0/0:23:23,0	./.:0:.,.	0/0:24:24,0	0/0:19:19,0	0/0:26:26,0	0/0:24:24,0	0/0:43:43,0	0/0:19:19,0	0/1:28:10,18	0/0:57:57,0	0/0:26:26,0	0/0:51:51,0	0/0:31:31,0	0/0:28:28,0	0/0:23:23,0	0/0:30:30,0	0/0:49:49,0	0/0:13:13,0	0/0:38:38,0	0/1:22:9,13	0/0:50:50,0	0/1:21:14,7	0/0:43:43,0	0/0:49:49,0	0/0:60:60,0	0/0:39:39,0	0/0:37:37,0	0/0:37:37,0	0/0:35:35,0	0/0:19:19,0	./.:0:.,.	0/0:44:44,0	0/0:43:43,0	0/0:52:52,0	0/0:26:26,0	0/0:22:22,0	0/0:36:36,0	0/0:28:28,0	0/0:40:40,0	0/0:35:35,0	0/0:14:14,0	0/0:50:50,0	0/0:16:16,0	0/0:35:35,0	0/0:18:18,0	0/0:22:22,0	0/0:60:60,0	./.:0:.,.	0/0:33:33,0	0/0:36:36,0	0/0:54:54,0	0/0:48:48,0	0/0:64:64,0	0/0:45:45,0	0/0:28:28,0	0/0:12:12,0	0/0:35:35,0	0/0:43:43,0	0/0:60:60,0	0/0:35:35,0	0/0:50:50,0	0/0:48:48,0	0/0:36:36,0	0/0:30:30,0	./.:0:.,.	0/0:21:21,0	./.:0:.,.	0/0:38:38,0	0/0:26:26,0	0/0:51:51,0	0/0:28:28,0	0/0:32:32,0	0/0:34:34,0	0/0:31:31,0	0/0:17:17,0	0/0:39:39,0	0/0:41:41,0
un	99958	714_136	G	C	.	PASS	NS=168;AF=0.250;locori=p	GT:DP:AD	0/0:51:51,0	0/0:23:23,0	0/0:51:51,0	0/0:49:49,0	0/0:34:34,0	0/0:35:35,0	0/0:41:41,0	0/0:33:33,0	0/0:43:43,0	0/0:48:48,0	0/0:56:56,0	0/0:38:38,0	0/0:42:42,0	0/1:31:18,13	0/0:52:52,0	0/0:59:59,0	0/0:61:61,0	0/0:58:58,0	0/0:25:25,0	0/0:30:30,0	0/0:29:29,0	0/0:49:49,0	0/0:50:50,0	0/0:42:42,0	0/1:14:9,5	0/0:37:37,0	0/0:27:27,0	0/0:44:44,0	1/1:19:0,19	0/0:18:18,0	0/0:27:27,0	0/0:20:20,0	./.:0:.,.	0/1:47:21,26	./.:0:.,.	./.:0:.,.	1/1:32:0,32	./.:0:.,.	./.:0:.,.	./.:0:.,.	1/1:28:0,28	0/1:29:14,15	0/0:12:12,0	./.:0:.,.	0/0:21:21,0	0/0:29:29,0	./.:0:.,.	0/0:58:58,0	0/1:22:14,8	0/1:27:13,14	0/1:40:22,18	0/1:33:17,16	0/1:39:12,27	0/0:26:26,0	0/1:31:20,11	./.:0:.,.	0/1:20:8,12	0/0:57:57,0	0/0:34:34,0	./.:0:.,.	0/0:18:18,0	0/0:27:27,0	0/0:29:29,0	0/0:19:19,0	./.:0:.,.	0/0:35:35,0	0/0:29:29,0	./.:33:.,.	0/0:16:16,0	0/1:24:13,11	1/1:26:0,26	1/1:36:0,36	./.:0:.,.	0/0:36:36,0	0/0:23:23,0	0/0:21:21,0	0/0:37:37,0	./.:0:.,.	0/0:30:30,0	0/0:46:46,0	0/0:43:43,0	0/0:42:42,0	0/0:25:25,0	0/0:72:72,0	0/0:22:22,0	0/0:44:44,0	0/1:14:4,10	1/1:54:0,54	1/1:91:0,91	1/1:64:0,64	0/0:35:35,0	0/1:61:36,25	0/1:28:11,17	0/1:41:22,19	0/0:30:30,0	0/0:57:57,0	./.:0:.,.	./.:0:.,.	./.:0:.,.	0/0:27:27,0	0/0:49:49,0	0/0:34:34,0	0/0:37:37,0	0/0:31:31,0	0/0:18:18,0	0/0:59:59,0	0/0:62:62,0	0/0:28:28,0	1/1:32:0,32	0/1:47:21,26	0/1:29:12,17	0/1:26:14,12	0/1:31:12,19	0/1:23:12,11	./.:0:.,.	0/0:24:24,0	0/0:19:19,0	0/1:26:14,12	0/0:24:24,0	0/0:43:43,0	0/1:19:11,8	0/1:28:18,10	0/0:57:57,0	0/0:26:26,0	0/1:51:28,23	1/1:31:0,31	1/1:28:0,28	0/0:23:23,0	1/1:30:0,30	1/1:49:0,49	1/1:13:0,13	1/1:38:0,38	0/0:22:22,0	0/1:50:36,14	0/0:21:21,0	0/0:43:43,0	0/0:49:49,0	0/0:60:60,0	0/0:39:39,0	0/1:37:26,11	0/0:37:37,0	0/0:35:35,0	0/0:19:19,0	./.:0:.,.	0/0:44:44,0	0/0:43:43,0	0/0:52:52,0	0/1:26:14,12	0/0:22:22,0	0/1:36:11,25	0/0:28:28,0	0/0:40:40,0	0/1:35:23,12	0/0:14:14,0	0/0:50:50,0	1/1:16:0,16	0/0:35:35,0	0/1:18:10,8	1/1:22:0,22	0/1:60:27,33	./.:0:.,.	0/1:33:18,15	0/1:36:20,16	0/1:54:25,29	0/0:48:48,0	0/0:64:64,0	0/0:45:45,0	0/0:28:28,0	0/0:12:12,0	0/0:35:35,0	0/0:43:43,0	0/0:60:60,0	0/0:35:35,0	0/0:50:50,0	0/0:48:48,0	1/1:36:0,36	1/1:30:0,30	./.:0:.,.	0/1:21:11,10	./.:0:.,.	0/0:38:38,0	0/1:26:13,13	0/1:51:18,33	0/1:28:18,10	1/1:32:0,32	1/1:34:0,34	0/0:31:31,0	0/1:17:12,5	0/1:39:24,15	0/1:41:22,19
un	100190	716_88	C	A	.	PASS	NS=138;AF=0.373;locori=p	GT:DP:AD	0/0:29:29,0	0/0:41:41,0	0/0:19:19,0	0/0:28:28,0	0/0:35:35,0	0/0:33:33,0	0/0:24:24,0	0/0:35:35,0	0/0:45:45,0	0/0:24:24,0	./.:0:.,.	0/0:31:31,0	0/0:14:14,0	0/0:20:20,0	0/0:31:31,0	0/0:39:39,0	0/0:40:40,0	0/0:38:38,0	0/0:21:21,0	0/0:30:30,0	0/0:34:34,0	0/0:18:18,0	0/0:25:25,0	0/0:34:34,0	0/0:19:19,0	0/1:36:21,15	./.:0:.,.	1/1:24:0,24	./.:0:.,.	./.:0:.,.	./.:0:.,.	./.:0:.,.	0/0:19:19,0	./.:0:.,.	./.:0:.,.	0/0:30:30,0	0/0:18:18,0	./.:0:.,.	0/0:20:20,0	./.:0:.,.	0/0:12:12,0	0/0:15:15,0	./.:0:.,.	0/0:22:22,0	./.:0:.,.	1/1:17:0,17	./.:0:.,.	0/1:26:18,8	./.:0:.,.	./.:0:.,.	1/1:24:0,24	./.:0:.,.	1/1:11:0,11	./.:0:.,.	0/1:20:10,10	./.:0:.,.	1/1:21:0,21	1/1:19:0,19	./.:0:.,.	0/1:35:22,13	1/1:10:0,10	1/1:12:0,12	1/1:10:0,10	1/1:31:0,31	1/1:29:0,29	1/1:30:0,30	./.:25:.,.	./.:0:.,.	1/1:49:0,49	0/0:21:21,0	1/1:11:0,11	0/0:12:12,0	0/1:12:4,8	0/1:14:6,8	0/0:21:21,0	0/1:15:6,9	0/1:14:9,5	0/0:11:11,0	1/1:17:0,17	0/0:13:13,0	0/0:10:10,0	0/0:39:39,0	./.:0:.,.	./.:0:.,.	0/0:32:32,0	0/0:16:16,0	./.:0:.,.	0/0:36:36,0	0/0:62:62,0	0/0:37:37,0	1/1:23:0,23	0/0:20:20,0	./.:0:.,.	1/1:11:0,11	1/1:37:0,37	1/1:34:0,34	./.:0:.,.	0/1:26:18,8	0/0:34:34,0	1/1:30:0,30	1/1:41:0,41	1/1:21:0,21	0/1:35:22,13	0/0:11:11,0	0/0:30:30,0	0/0:18:18,0	0/0:14:14,0	./.:0:.,.	1/1:17:0,17	./.:0:.,.	./.:0:.,.	./.:0:.,.	1/1:17:0,17	0/0:19:19,0	./.:0:.,.	0/1:25:14,11	./.:0:.,.	0/0:19:19,0	0/0:12:12,0	0/0:23:23,0	0/0:12:12,0	0/0:10:10,0	./.:0:.,.	./.:0:.,.	1/1:21:0,21	0/1:22:10,12	1/1:19:0,19	./.:0:.,.	1/1:17:0,17	1/1:29:0,29	0/0:14:14,0	1/1:17:0,17	./.:0:.,.	0/0:16:16,0	0/0:10:10,0	./.:0:.,.	0/0:19:19,0	0/0:12:12,0	0/1:31:19,12	0/0:28:28,0	0/1:34:16,18	0/1:36:8,28	0/0:15:15,0	./.:0:.,.	1/1:45:0,45	./.:0:.,.	./.:0:.,.	1/1:11:0,11	0/1:26:18,8	0/0:24:24,0	0/1:16:8,8	1/1:30:0,30	0/0:33:33,0	0/0:25:25,0	1/1:45:0,45	1/1:10:0,10	1/1:12:0,12	./.:0:.,.	./.:0:.,.	./.:0:.,.	1/1:11:0,11	./.:0:.,.	./.:0:.,.	0/0:24:24,0	0/0:35:35,0	0/0:15:15,0	0/0:13:13,0	0/0:27:27,0	0/0:15:15,0	0/0:46:46,0	0/0:17:17,0	0/0:31:31,0	0/0:46:46,0	0/0:27:27,0	0/0:38:38,0	./.:0:.,.	./.:0:.,.	./.:25:.,.	1/1:24:0,24	./.:0:.,.	./.:0:.,.	./.:0:.,.	1/1:15:0,15	1/1:32:0,32	./.:0:.,.	1/1:12:0,12	0/1:26:18,8	1/1:18:0,18	0/1:15:10,5	1/1:14:0,14
un	100852	721_50	C	T	.	PASS	NS=79;AF=0.373;locori=p	GT:DP:AD	1/1:13:0,13	1/1:42:0,42	./.:0:.,.	./.:0:.,.	./.:0:.,.	1/1:33:0,33	./.:0:.,.	1/1:18:0,18	1/1:19:0,19	1/1:16:0,16	0/0:25:25,0	0/0:50:50,0	0/0:45:45,0	0/0:39:39,0	1/1:30:0,30	1/1:29:0,29	1/1:19:0,19	1/1:19:0,19	1/1:18:0,18	./.:0:.,.	1/1:20:0,20	1/1:41:0,41	./.:0:.,.	1/1:22:0,22	./.:0:.,.	0/0:24:24,0	0/0:26:26,0	./.:0:.,.	./.:0:.,.	./.:0:.,.	./.:0:.,.	./.:0:.,.	./.:0:.,.	./.:0:.,.	./.:0:.,.	./.:0:.,.	0/0:22:22,0	./.:0:.,.	0/0:29:29,0	./.:0:.,.	./.:0:.,.	./.:0:.,.	0/0:28:28,0	./.:0:.,.	0/0:12:12,0	./.:0:.,.	./.:0:.,.	./.:0:.,.	./.:0:.,.	./.:0:.,.	./.:0:.,.	./.:0:.,.	./.:0:.,.	./.:0:.,.	./.:0:.,.	./.:0:.,.	./.:0:.,.	./.:0:.,.	./.:0:.,.	./.:0:.,.	./.:0:.,.	./.:0:.,.	./.:0:.,.	./.:0:.,.	./.:0:.,.	./.:0:.,.	./.:0:.,.	./.:0:.,.	./.:0:.,.	./.:0:.,.	./.:0:.,.	./.:0:.,.	./.:0:.,.	0/1:11:5,6	./.:0:.,.	./.:0:.,.	./.:0:.,.	1/1:12:0,12	./.:0:.,.	./.:0:.,.	0/0:28:28,0	./.:0:.,.	0/0:51:51,0	0/0:24:24,0	./.:0:.,.	./.:0:.,.	1/1:10:0,10	0/1:23:16,7	0/1:40:13,27	0/1:41:27,14	0/0:15:15,0	0/0:26:26,0	./.:0:.,.	./.:0:.,.	./.:0:.,.	./.:0:.,.	./.:0:.,.	./.:0:.,.	./.:0:.,.	./.:0:.,.	./.:0:.,.	./.:0:.,.	./.:0:.,.	0/0:12:12,0	0/0:39:39,0	0/0:52:52,0	0/0:43:43,0	./.:0:.,.	./.:0:.,.	./.:0:.,.	./.:0:.,.	./.:0:.,.	0/0:23:23,0	./.:0:.,.	./.:0:.,.	0/0:15:15,0	./.:0:.,.	./.:0:.,.	./.:0:.,.	./.:0:.,.	./.:0:.,.	./.:0:.,.	./.:0:.,.	0/0:15:15,0	./.:0:.,.	0/0:39:39,0	./.:0:.,.	0/0:38:38,0	./.:0:.,.	0/0:41:41,0	./.:0:.,.	./.:0:.,.	./.:0:.,.	./.:0:.,.	0/0:10:10,0	./.:0:.,.	0/0:45:45,0	0/0:24:24,0	0/1:33:12,21	0/1:43:14,29	0/1:39:18,21	0/1:41:22,19	1/1:17:0,17	./.:0:.,.	./.:0:.,.	./.:0:.,.	0/0:22:22,0	./.:0:.,.	0/0:23:23,0	./.:0:.,.	./.:0:.,.	./.:0:.,.	./.:0:.,.	./.:0:.,.	./.:0:.,.	./.:0:.,.	./.:0:.,.	./.:0:.,.	0/0:16:16,0	./.:0:.,.	0/0:24:24,0	./.:0:.,.	./.:0:.,.	0/0:28:28,0	0/1:17:6,11	0/1:32:17,15	1/1:30:0,30	1/1:20:0,20	0/1:22:13,9	1/1:26:0,26	0/1:24:9,15	1/1:51:0,51	0/1:21:8,13	1/1:38:0,38	1/1:42:0,42	0/0:24:24,0	0/0:33:33,0	./.:0:.,.	0/0:10:10,0	./.:0:.,.	./.:0:.,.	0/0:23:23,0	0/0:15:15,0	0/0:12:12,0	./.:0:.,.	./.:0:.,.	0/0:22:22,0	0/0:14:14,0	0/0:24:24,0	0/0:23:23,0
un	101558	726_56	C	A	.	PASS	NS=81;AF=0.173;locori=p	GT:DP:AD	0/0:136:136,0	0/0:68:68,0	0/0:149:149,0	0/0:165:165,0	0/0:95:95,0	0/0:124:124,0	./.:0:.,.	0/0:129:129,0	0/0:52:52,0	0/0:132:132,0	0/0:57:57,0	./.:0:.,.	0/0:33:33,0	1/1:36:0,36	./.:0:.,.	0/0:109:109,0	./.:0:.,.	0/0:89:89,0	0/0:46:46,0	0/0:102:102,0	0/0:72:72,0	./.:0:.,.	0/0:61:61,0	0/0:136:136,0	./.:0:.,.	0/1:68:37,31	0/0:53:53,0	0/0:70:70,0	0/0:53:53,0	1/1:89:0,89	./.:0:.,.	1/1:32:0,32	./.:0:.,.	0/0:68:68,0	0/0:35:35,0	./.:0:.,.	0/0:101:101,0	0/0:86:86,0	./.:0:.,.	0/0:27:27,0	./.:0:.,.	./.:0:.,.	0/0:45:45,0	0/1:85:39,46	1/1:43:0,43	0/0:58:58,0	./.:0:.,.	./.:0:.,.	./.:0:.,.	./.:0:.,.	./.:0:.,.	./.:0:.,.	./.:0:.,.	./.:0:.,.	./.:0:.,.	0/0:159:159,0	./.:0:.,.	0/0:122:122,0	0/0:10:10,0	./.:0:.,.	./.:0:.,.	0/0:137:137,0	./.:0:.,.	0/0:148:148,0	./.:0:.,.	./.:0:.,.	0/0:57:57,0	./.:0:.,.	0/0:111:111,0	./.:0:.,.	0/0:37:37,0	./.:0:.,.	1/1:44:0,44	./.:0:.,.	0/0:42:42,0	./.:0:.,.	0/0:54:54,0	./.:0:.,.	./.:0:.,.	./.:0:.,.	./.:0:.,.	./.:0:.,.	./.:0:.,.	./.:0:.,.	./.:0:.,.	./.:0:.,.	./.:0:.,.	0/0:38:38,0	0/0:52:52,0	0/0:53:53,0	1/1:64:0,64	1/1:51:0,51	./.:0:.,.	./.:0:.,.	./.:0:.,.	0/0:91:91,0	./.:0:.,.	0/0:13:13,0	./.:0:.,.	0/0:174:174,0	./.:0:.,.	0/0:46:46,0	0/0:99:99,0	./.:0:.,.	./.:0:.,.	./.:0:.,.	./.:0:.,.	0/0:18:18,0	./.:0:.,.	./.:0:.,.	0/0:68:68,0	0/0:23:23,0	0/0:25:25,0	./.:0:.,.	./.:0:.,.	./.:0:.,.	0/0:27:27,0	0/0:26:26,0	0/0:33:33,0	./.:0:.,.	./.:0:.,.	./.:0:.,.	1/1:27:0,27	./.:0:.,.	0/0:68:68,0	0/0:66:66,0	./.:0:.,.	0/0:87:87,0	0/0:63:63,0	./.:0:.,.	0/0:10:10,0	./.:0:.,.	./.:0:.,.	./.:0:.,.	0/0:30:30,0	./.:0:.,.	./.:0:.,.	./.:0:.,.	0/0:66:66,0	0/0:58:58,0	./.:0:.,.	0/0:81:81,0	./.:0:.,.	./.:0:.,.	1/1:58:0,58	./.:0:.,.	./.:0:.,.	./.:0:.,.	1/1:71:0,71	./.:0:.,.	./.:0:.,.	./.:0:.,.	0/0:58:58,0	0/0:50:50,0	./.:0:.,.	./.:0:.,.	./.:0:.,.	1/1:30:0,30	./.:0:.,.	./.:0:.,.	./.:0:.,.	./.:0:.,.	1/1:21:0,21	./.:0:.,.	./.:0:.,.	./.:0:.,.	./.:0:.,.	./.:0:.,.	./.:0:.,.	./.:0:.,.	./.:0:.,.	./.:0:.,.	./.:0:.,.	./.:0:.,.	./.:0:.,.	./.:0:.,.	./.:0:.,.	./.:0:.,.	0/0:13:13,0	./.:0:.,.	./.:0:.,.	./.:0:.,.	./.:0:.,.	1/1:55:0,55	./.:0:.,.	0/0:61:61,0	./.:0:.,.	./.:0:.,.	./.:0:.,.	./.:0:.,.
un	101639	726_137	G	T	.	PASS	NS=81;AF=0.105;locori=p	GT:DP:AD	0/0:136:136,0	0/0:68:68,0	0/0:149:149,0	0/0:165:165,0	0/0:95:95,0	0/0:124:124,0	./.:0:.,.	0/0:129:129,0	0/0:52:52,0	0/0:132:132,0	0/0:57:57,0	./.:0:.,.	0/0:33:33,0	0/0:36:36,0	./.:0:.,.	0/0:109:109,0	./.:0:.,.	0/0:89:89,0	0/0:46:46,0	0/0:102:102,0	0/0:72:72,0	./.:0:.,.	0/0:61:61,0	0/0:136:136,0	./.:0:.,.	0/0:68:68,0	0/0:53:53,0	0/0:70:70,0	0/0:53:53,0	0/0:89:89,0	./.:0:.,.	0/0:32:32,0	./.:0:.,.	0/0:68:68,0	0/0:35:35,0	./.:0:.,.	0/0:101:101,0	0/0:86:86,0	./.:0:.,.	0/0:27:27,0	./.:0:.,.	./.:0:.,.	0/0:45:45,0	0/0:85:85,0	0/0:43:43,0	0/0:58:58,0	./.:0:.,.	./.:0:.,.	./.:0:.,.	./.:0:.,.	./.:0:.,.	./.:0:.,.	./.:0:.,.	./.:0:.,.	./.:0:.,.	0/0:159:159,0	./.:0:.,.	0/0:122:122,0	0/0:10:10,0	./.:0:.,.	./.:0:.,.	0/0:137:137,0	./.:0:.,.	0/0:148:148,0	./.:0:.,.	./.:0:.,.	0/0:57:57,0	./.:0:.,.	0/0:111:111,0	./.:0:.,.	0/0:37:37,0	./.:0:.,.	0/0:44:44,0	./.:0:.,.	0/0:42:42,0	./.:0:.,.	1/1:54:0,54	./.:0:.,.	./.:0:.,.	./.:0:.,.	./.:0:.,.	./.:0:.,.	./.:0:.,.	./.:0:.,.	./.:0:.,.	./.:0:.,.	./.:0:.,.	0/0:38:38,0	0/0:52:52,0	0/0:53:53,0	0/0:64:64,0	0/0:51:51,0	./.:0:.,.	./.:0:.,.	./.:0:.,.	0/0:91:91,0	./.:0:.,.	0/0:13:13,0	./.:0:.,.	0/0:174:174,0	./.:0:.,.	0/0:46:46,0	0/0:99:99,0	./.:0:.,.	./.:0:.,.	./.:0:.,.	./.:0:.,.	0/0:18:18,0	./.:0:.,.	./.:0:.,.	0/1:68:33,35	1/1:23:0,23	0/0:25:25,0	./.:0:.,.	./.:0:.,.	./.:0:.,.	0/0:27:27,0	0/0:26:26,0	1/1:33:0,33	./.:0:.,.	./.:0:.,.	./.:0:.,.	0/0:27:27,0	./.:0:.,.	1/1:68:0,68	0/1:66:36,30	./.:0:.,.	1/1:87:0,87	0/1:63:30,33	./.:0:.,.	1/1:10:0,10	./.:0:.,.	./.:0:.,.	./.:0:.,.	1/1:30:0,30	./.:0:.,.	./.:0:.,.	./.:0:.,.	0/0:66:66,0	0/0:58:58,0	./.:0:.,.	0/0:81:81,0	./.:0:.,.	./.:0:.,.	0/0:58:58,0	./.:0:.,.	./.:0:.,.	./.:0:.,.	0/0:71:71,0	./.:0:.,.	./.:0:.,.	./.:0:.,.	0/0:58:58,0	0/0:50:50,0	./.:0:.,.	./.:0:.,.	./.:0:.,.	0/0:30:30,0	./.:0:.,.	./.:0:.,.	./.:0:.,.	./.:0:.,.	0/0:21:21,0	./.:0:.,.	./.:0:.,.	./.:0:.,.	./.:0:.,.	./.:0:.,.	./.:0:.,.	./.:0:.,.	./.:0:.,.	./.:0:.,.	./.:0:.,.	./.:0:.,.	./.:0:.,.	./.:0:.,.	./.:0:.,.	./.:0:.,.	0/0:13:13,0	./.:0:.,.	./.:0:.,.	./.:0:.,.	./.:0:.,.	0/0:55:55,0	./.:0:.,.	0/0:61:61,0	./.:0:.,.	./.:0:.,.	./.:0:.,.	./.:0:.,.
un	101702	727_60	C	T	.	PASS	NS=127;AF=0.433;locori=p	GT:DP:AD	0/0:36:36,0	0/0:76:76,0	0/0:40:40,0	0/0:18:18,0	0/0:31:31,0	0/0:16:16,0	0/0:34:34,0	0/0:30:30,0	0/0:33:33,0	0/0:19:19,0	0/0:24:24,0	0/0:30:30,0	0/0:30:30,0	0/0:31:31,0	0/0:37:37,0	0/1:37:12,25	0/0:42:42,0	0/1:38:21,17	0/0:24:24,0	0/0:22:22,0	0/0:12:12,0	0/0:28:28,0	0/0:23:23,0	0/0:29:29,0	0/0:17:17,0	./.:0:.,.	./.:0:.,.	1/1:19:0,19	./.:0:.,.	1/1:17:0,17	./.:0:.,.	./.:0:.,.	./.:0:.,.	./.:0:.,.	./.:0:.,.	0/1:29:14,15	0/1:22:15,7	0/1:18:13,5	0/1:22:15,7	./.:0:.,.	0/1:19:9,10	0/0:22:22,0	0/1:15:10,5	0/1:22:12,10	0/0:11:11,0	./.:0:.,.	./.:0:.,.	./.:0:.,.	./.:0:.,.	./.:0:.,.	./.:0:.,.	./.:0:.,.	./.:0:.,.	./.:0:.,.	./.:0:.,.	./.:0:.,.	./.:0:.,.	./.:0:.,.	./.:0:.,.	./.:0:.,.	./.:0:.,.	./.:0:.,.	./.:0:.,.	./.:0:.,.	./.:0:.,.	./.:0:.,.	./.:0:.,.	./.:0:.,.	./.:0:.,.	./.:0:.,.	1/1:17:0,17	0/0:11:11,0	./.:0:.,.	1/1:21:0,21	0/1:23:9,14	./.:0:.,.	0/0:12:12,0	./.:0:.,.	0/0:29:29,0	0/0:29:29,0	0/0:47:47,0	0/0:49:49,0	0/0:35:35,0	1/1:50:0,50	0/0:31:31,0	0/0:44:44,0	./.:0:.,.	0/0:32:32,0	0/0:42:42,0	0/0:47:47,0	0/0:19:19,0	1/1:82:0,82	./.:0:.,.	1/1:10:0,10	0/1:34:19,15	0/0:41:41,0	./.:0:.,.	./.:0:.,.	1/1:32:0,32	0/0:46:46,0	0/0:19:19,0	1/1:14:0,14	./.:0:.,.	0/0:24:24,0	0/0:42:42,0	0/0:61:61,0	0/0:47:47,0	0/1:18:13,5	1/1:22:0,22	1/1:19:0,19	1/1:18:0,18	1/1:18:0,18	0/0:21:21,0	./.:0:.,.	./.:0:.,.	0/1:24:12,12	./.:0:.,.	1/1:23:0,23	./.:0:.,.	1/1:55:0,55	./.:0:.,.	1/1:12:0,12	0/1:46:32,14	./.:0:.,.	1/1:44:0,44	./.:0:.,.	./.:0:.,.	./.:0:.,.	1/1:39:0,39	1/1:17:0,17	./.:0:.,.	0/0:18:18,0	1/1:21:0,21	0/1:34:17,17	./.:0:.,.	0/0:34:34,0	0/0:36:36,0	0/0:31:31,0	0/0:47:47,0	0/0:31:31,0	0/1:24:11,13	0/1:34:10,24	1/1:17:0,17	./.:0:.,.	0/0:16:16,0	0/1:25:9,16	0/0:35:35,0	0/0:27:27,0	0/0:13:13,0	1/1:27:0,27	1/1:14:0,14	./.:0:.,.	./.:23:.,.	1/1:23:0,23	1/1:20:0,20	./.:0:.,.	1/1:19:0,19	./.:0:.,.	1/1:21:0,21	0/1:38:26,12	0/0:12:12,0	./.:0:.,.	0/1:26:13,13	0/1:39:27,12	1/1:20:0,20	1/1:35:0,35	1/1:31:0,31	1/1:32:0,32	1/1:39:0,39	1/1:28:0,28	1/1:54:0,54	1/1:55:0,55	1/1:37:0,37	1/1:28:0,28	1/1:39:0,39	./.:0:.,.	1/1:13:0,13	./.:0:.,.	1/1:11:0,11	./.:0:.,.	0/0:26:26,0	1/1:15:0,15	1/1:29:0,29	1/1:22:0,22	0/0:14:14,0	0/0:40:40,0	./.:0:.,.	1/1:13:0,13	0/1:23:12,11	0/0:35:35,0
un	101704	727_62	T	C	.	PASS	NS=127;AF=0.433;locori=p	GT:DP:AD	0/0:36:36,0	0/0:76:76,0	0/0:40:40,0	0/0:18:18,0	0/0:31:31,0	0/0:16:16,0	0/0:34:34,0	0/0:30:30,0	0/0:33:33,0	0/0:19:19,0	0/0:24:24,0	0/0:30:30,0	0/0:30:30,0	0/0:31:31,0	0/0:37:37,0	0/1:37:12,25	0/0:42:42,0	0/1:38:21,17	0/0:24:24,0	0/0:22:22,0	0/0:12:12,0	0/0:28:28,0	0/0:23:23,0	0/0:29:29,0	0/0:17:17,0	./.:0:.,.	./.:0:.,.	1/1:19:0,19	./.:0:.,.	1/1:17:0,17	./.:0:.,.	./.:0:.,.	./.:0:.,.	./.:0:.,.	./.:0:.,.	0/1:29:14,15	0/1:22:15,7	0/1:18:13,5	0/1:22:15,7	./.:0:.,.	0/1:19:9,10	0/0:22:22,0	0/1:15:10,5	0/1:22:12,10	0/0:11:11,0	./.:0:.,.	./.:0:.,.	./.:0:.,.	./.:0:.,.	./.:0:.,.	./.:0:.,.	./.:0:.,.	./.:0:.,.	./.:0:.,.	./.:0:.,.	./.:0:.,.	./.:0:.,.	./.:0:.,.	./.:0:.,.	./.:0:.,.	./.:0:.,.	./.:0:.,.	./.:0:.,.	./.:0:.,.	./.:0:.,.	./.:0:.,.	./.:0:.,.	./.:0:.,.	./.:0:.,.	./.:0:.,.	1/1:17:0,17	0/0:11:11,0	./.:0:.,.	1/1:21:0,21	0/1:23:9,14	./.:0:.,.	0/0:12:12,0	./.:0:.,.	0/0:29:29,0	0/0:29:29,0	0/0:47:47,0	0/0:49:49,0	0/0:35:35,0	1/1:50:0,50	0/0:31:31,0	0/0:44:44,0	./.:0:.,.	0/0:32:32,0	0/0:42:42,0	0/0:47:47,0	0/0:19:19,0	1/1:82:0,82	./.:0:.,.	1/1:10:0,10	0/1:34:19,15	0/0:41:41,0	./.:0:.,.	./.:0:.,.	1/1:32:0,32	0/0:46:46,0	0/0:19:19,0	1/1:14:0,14	./.:0:.,.	0/0:24:24,0	0/0:42:42,0	0/0:61:61,0	0/0:47:47,0	0/1:18:13,5	1/1:22:0,22	1/1:19:0,19	1/1:18:0,18	1/1:18:0,18	0/0:21:21,0	./.:0:.,.	./.:0:.,.	0/1:24:12,12	./.:0:.,.	1/1:23:0,23	./.:0:.,.	1/1:55:0,55	./.:0:.,.	1/1:12:0,12	0/1:46:32,14	./.:0:.,.	1/1:44:0,44	./.:0:.,.	./.:0:.,.	./.:0:.,.	1/1:39:0,39	1/1:17:0,17	./.:0:.,.	0/0:18:18,0	1/1:21:0,21	0/1:34:17,17	./.:0:.,.	0/0:34:34,0	0/0:36:36,0	0/0:31:31,0	0/0:47:47,0	0/0:31:31,0	0/1:24:11,13	0/1:34:10,24	1/1:17:0,17	./.:0:.,.	0/0:16:16,0	0/1:25:9,16	0/0:35:35,0	0/0:27:27,0	0/0:13:13,0	1/1:27:0,27	1/1:14:0,14	./.:0:.,.	./.:23:.,.	1/1:23:0,23	1/1:20:0,20	./.:0:.,.	1/1:19:0,19	./.:0:.,.	1/1:21:0,21	0/1:38:26,12	0/0:12:12,0	./.:0:.,.	0/1:26:13,13	0/1:39:27,12	1/1:20:0,20	1/1:35:0,35	1/1:31:0,31	1/1:32:0,32	1/1:39:0,39	1/1:28:0,28	1/1:54:0,54	1/1:55:0,55	1/1:37:0,37	1/1:28:0,28	1/1:39:0,39	./.:0:.,.	1/1:13:0,13	./.:0:.,.	1/1:11:0,11	./.:0:.,.	0/0:26:26,0	1/1:15:0,15	1/1:29:0,29	1/1:22:0,22	0/0:14:14,0	0/0:40:40,0	./.:0:.,.	1/1:13:0,13	0/1:23:12,11	0/0:35:35,0
un	102554	733_72	T	C	.	PASS	NS=178;AF=0.138;locori=p	GT:DP:AD	0/0:119:119,0	0/0:162:162,0	0/0:40:40,0	0/0:130:130,0	0/0:67:67,0	0/0:81:81,0	0/0:114:114,0	0/0:116:116,0	0/0:132:132,0	0/0:112:112,0	0/1:79:42,37	0/1:82:43,39	1/1:109:0,109	0/1:102:54,48	0/0:107:107,0	0/0:121:121,0	./.:0:.,.	0/0:132:132,0	0/0:100:100,0	0/0:55:55,0	0/0:113:113,0	0/0:85:85,0	0/0:90:90,0	0/0:130:130,0	0/0:80:80,0	0/0:108:108,0	0/0:81:81,0	0/0:106:106,0	0/0:34:34,0	0/0:96:96,0	0/0:75:75,0	0/0:69:69,0	0/0:126:126,0	0/0:140:140,0	0/0:60:60,0	0/0:81:81,0	0/0:104:104,0	0/0:92:92,0	0/0:146:146,0	0/0:44:44,0	0/0:103:103,0	0/0:85:85,0	0/0:73:73,0	0/0:84:84,0	0/0:49:49,0	./.:0:.,.	0/0:19:19,0	./.:0:.,.	0/0:91:91,0	0/0:75:75,0	0/0:107:107,0	0/0:38:38,0	0/0:49:49,0	0/0:41:41,0	0/0:87:87,0	0/0:81:81,0	0/0:89:89,0	0/0:65:65,0	0/0:25:25,0	0/0:111:111,0	0/0:62:62,0	0/0:51:51,0	0/0:36:36,0	0/0:40:40,0	0/0:68:68,0	0/0:75:75,0	0/0:117:117,0	0/0:89:89,0	0/0:83:83,0	0/0:99:99,0	0/0:109:109,0	0/0:85:85,0	0/0:56:56,0	0/0:93:93,0	0/0:76:76,0	0/0:34:34,0	0/0:90:90,0	0/0:108:108,0	0/1:67:33,34	0/0:95:95,0	1/1:90:0,90	0/1:101:50,51	0/1:111:39,72	1/1:150:0,150	1/1:120:0,120	0/0:137:137,0	1/1:33:0,33	./.:0:.,.	1/1:158:0,158	1/1:137:0,137	0/0:91:91,0	0/0:138:138,0	0/0:139:139,0	0/0:146:146,0	./.:0:.,.	0/0:152:152,0	0/0:23:23,0	0/0:82:82,0	0/0:120:120,0	0/0:88:88,0	0/0:129:129,0	0/0:89:89,0	0/0:155:155,0	1/1:125:0,125	1/1:77:0,77	./.:0:.,.	1/1:12:0,12	0/0:43:43,0	0/0:116:116,0	0/0:149:149,0	0/0:69:69,0	0/0:75:75,0	0/0:97:97,0	0/0:38:38,0	./.:0:.,.	0/0:83:83,0	0/0:44:44,0	0/0:103:103,0	0/0:63:63,0	0/0:59:59,0	0/0:62:62,0	0/0:55:55,0	0/0:68:68,0	0/0:89:89,0	0/0:24:24,0	0/0:124:124,0	0/0:69:69,0	0/0:95:95,0	./.:0:.,.	0/0:125:125,0	0/0:51:51,0	0/0:92:92,0	0/0:102:102,0	0/0:89:89,0	0/0:54:54,0	1/1:102:0,102	1/1:130:0,130	1/1:97:0,97	0/0:114:114,0	0/1:90:46,44	0/0:87:87,0	0/0:104:104,0	1/1:71:0,71	./.:0:.,.	0/0:139:139,0	0/0:125:125,0	0/0:118:118,0	0/0:91:91,0	0/0:83:83,0	0/0:140:140,0	0/0:89:89,0	0/0:123:123,0	0/0:103:103,0	0/0:33:33,0	0/0:125:125,0	0/0:64:64,0	0/0:82:82,0	0/0:50:50,0	0/0:32:32,0	0/0:71:71,0	0/0:79:79,0	0/0:59:59,0	0/0:54:54,0	0/0:131:131,0	0/1:105:52,53	0/1:109:54,55	0/1:129:63,66	1/1:75:0,75	0/1:89:40,49	0/0:80:80,0	0/1:97:44,53	1/1:114:0,114	1/1:117:0,117	0/1:150:84,66	0/1:122:57,65	0/0:93:93,0	0/0:79:79,0	0/0:69:69,0	./.:0:.,.	./.:0:.,.	0/0:145:145,0	0/0:86:86,0	0/1:91:45,46	0/0:27:27,0	0/0:74:74,0	0/0:100:100,0	0/0:82:82,0	0/0:75:75,0	0/0:104:104,0	./.:0:.,.
un	102586	733_104	T	C	.	PASS	NS=178;AF=0.163;locori=p	GT:DP:AD	0/0:119:119,0	0/0:162:162,0	0/0:40:40,0	0/0:130:130,0	0/0:67:67,0	0/0:81:81,0	0/0:114:114,0	0/0:116:116,0	0/0:132:132,0	0/0:112:112,0	0/0:79:79,0	0/0:82:82,0	0/0:109:109,0	0/0:102:102,0	0/0:107:107,0	0/0:121:121,0	./.:0:.,.	0/0:132:132,0	0/0:100:100,0	0/0:55:55,0	0/0:113:113,0	0/0:85:85,0	0/0:90:90,0	0/0:130:130,0	0/0:80:80,0	0/0:108:108,0	0/0:81:81,0	0/0:106:106,0	0/0:34:34,0	0/0:96:96,0	0/0:75:75,0	0/0:69:69,0	0/0:126:126,0	0/0:140:140,0	0/0:60:60,0	0/0:81:81,0	0/0:104:104,0	0/0:92:92,0	0/0:146:146,0	0/0:44:44,0	0/0:103:103,0	0/0:85:85,0	0/0:73:73,0	0/0:84:84,0	0/0:49:49,0	./.:0:.,.	1/1:19:0,19	./.:0:.,.	1/1:91:0,91	1/1:75:0,75	1/1:107:0,107	1/1:38:0,38	1/1:49:0,49	1/1:41:0,41	1/1:87:0,87	1/1:81:0,81	1/1:89:0,89	1/1:65:0,65	1/1:25:0,25	1/1:111:0,111	1/1:62:0,62	1/1:51:0,51	1/1:36:0,36	1/1:40:0,40	1/1:68:0,68	1/1:75:0,75	1/1:117:0,117	1/1:89:0,89	1/1:83:0,83	0/0:99:99,0	0/0:109:109,0	0/0:85:85,0	0/0:56:56,0	0/0:93:93,0	0/0:76:76,0	0/0:34:34,0	0/0:90:90,0	0/0:108:108,0	0/0:67:67,0	0/0:95:95,0	0/0:90:90,0	0/0:101:101,0	0/0:111:111,0	0/0:150:150,0	0/0:120:120,0	0/0:137:137,0	0/0:33:33,0	./.:0:.,.	0/0:158:158,0	0/0:137:137,0	0/0:91:91,0	0/0:138:138,0	0/0:139:139,0	0/0:146:146,0	./.:0:.,.	1/1:152:0,152	1/1:23:0,23	1/1:82:0,82	0/0:120:120,0	1/1:88:0,88	1/1:129:0,129	1/1:89:0,89	1/1:155:0,155	0/0:125:125,0	0/0:77:77,0	./.:0:.,.	0/0:12:12,0	0/0:43:43,0	0/0:116:116,0	0/0:149:149,0	0/0:69:69,0	0/0:75:75,0	0/0:97:97,0	0/0:38:38,0	./.:0:.,.	0/0:83:83,0	0/0:44:44,0	0/0:103:103,0	0/0:63:63,0	0/0:59:59,0	0/0:62:62,0	0/0:55:55,0	0/0:68:68,0	0/0:89:89,0	0/0:24:24,0	0/0:124:124,0	0/0:69:69,0	0/0:95:95,0	./.:0:.,.	0/0:125:125,0	0/0:51:51,0	0/0:92:92,0	0/0:102:102,0	0/0:89:89,0	0/0:54:54,0	0/0:102:102,0	0/0:130:130,0	0/0:97:97,0	0/0:114:114,0	0/0:90:90,0	0/0:87:87,0	0/0:104:104,0	0/0:71:71,0	./.:0:.,.	0/0:139:139,0	0/0:125:125,0	0/0:118:118,0	0/0:91:91,0	0/0:83:83,0	0/0:140:140,0	0/0:89:89,0	0/0:123:123,0	0/0:103:103,0	0/0:33:33,0	0/0:125:125,0	0/0:64:64,0	0/0:82:82,0	0/0:50:50,0	0/0:32:32,0	0/0:71:71,0	0/0:79:79,0	0/0:59:59,0	0/0:54:54,0	0/0:131:131,0	0/0:105:105,0	0/0:109:109,0	0/0:129:129,0	0/0:75:75,0	0/0:89:89,0	0/0:80:80,0	0/0:97:97,0	0/0:114:114,0	0/0:117:117,0	0/0:150:150,0	0/0:122:122,0	0/0:93:93,0	0/0:79:79,0	0/0:69:69,0	./.:0:.,.	./.:0:.,.	0/0:145:145,0	0/0:86:86,0	0/0:91:91,0	0/0:27:27,0	0/0:74:74,0	0/0:100:100,0	0/0:82:82,0	0/0:75:75,0	0/0:104:104,0	./.:0:.,.
un	103515	740_53	C	A	.	PASS	NS=174;AF=0.149;locori=p	GT:DP:AD	0/0:57:57,0	0/0:81:81,0	0/0:65:65,0	0/0:51:51,0	0/0:42:42,0	0/0:37:37,0	0/0:41:41,0	0/0:51:51,0	0/0:29:29,0	0/0:38:38,0	0/0:62:62,0	0/0:45:45,0	0/0:63:63,0	./.:0:.,.	0/0:41:41,0	./.:0:.,.	./.:0:.,.	0/0:15:15,0	./.:0:.,.	0/0:38:38,0	./.:0:.,.	0/0:35:35,0	./.:0:.,.	0/0:45:45,0	0/0:41:41,0	0/0:44:44,0	0/0:41:41,0	0/0:47:47,0	./.:0:.,.	0/0:30:30,0	0/0:12:12,0	0/0:13:13,0	0/0:31:31,0	0/0:54:54,0	0/0:22:22,0	0/0:31:31,0	0/0:51:51,0	0/0:26:26,0	0/0:54:54,0	0/0:10:10,0	0/0:40:40,0	0/0:26:26,0	0/0:18:18,0	0/0:34:34,0	0/0:18:18,0	1/1:21:0,21	0/1:18:12,6	1/1:62:0,62	0/1:27:18,9	1/1:10:0,10	1/1:35:0,35	1/1:51:0,51	1/1:39:0,39	1/1:25:0,25	1/1:45:0,45	1/1:49:0,49	1/1:21:0,21	1/1:12:0,12	./.:0:.,.	1/1:63:0,63	1/1:31:0,31	1/1:20:0,20	./.:0:.,.	1/1:34:0,34	1/1:38:0,38	1/1:25:0,25	1/1:34:0,34	1/1:25:0,25	1/1:37:0,37	0/0:30:30,0	0/0:51:51,0	0/0:46:46,0	./.:0:.,.	0/0:41:41,0	0/0:15:15,0	0/0:12:12,0	0/0:29:29,0	0/0:19:19,0	0/0:35:35,0	0/0:50:50,0	0/0:31:31,0	0/0:48:48,0	0/0:63:63,0	0/0:95:95,0	0/0:44:44,0	0/0:50:50,0	0/0:23:23,0	0/0:46:46,0	0/0:86:86,0	0/0:63:63,0	0/0:47:47,0	0/0:67:67,0	0/0:41:41,0	0/0:70:70,0	1/1:50:0,50	1/1:45:0,45	./.:0:.,.	0/0:43:43,0	0/0:57:57,0	1/1:38:0,38	1/1:61:0,61	0/0:32:32,0	1/1:47:0,47	0/0:57:57,0	0/0:32:32,0	0/0:60:60,0	0/0:76:76,0	0/0:14:14,0	0/0:52:52,0	0/0:43:43,0	0/0:38:38,0	0/0:23:23,0	0/0:36:36,0	0/0:17:17,0	./.:0:.,.	0/0:30:30,0	0/0:11:11,0	0/0:37:37,0	0/0:17:17,0	0/0:52:52,0	0/0:38:38,0	0/0:38:38,0	0/0:38:38,0	0/0:47:47,0	0/0:42:42,0	0/0:62:62,0	0/0:14:14,0	0/0:43:43,0	0/0:59:59,0	0/0:56:56,0	./.:0:.,.	0/0:42:42,0	0/0:23:23,0	0/0:28:28,0	0/0:24:24,0	0/0:46:46,0	0/0:65:65,0	0/0:73:73,0	0/0:30:30,0	0/0:30:30,0	0/0:50:50,0	0/0:28:28,0	0/0:14:14,0	./.:0:.,.	0/0:88:88,0	0/0:28:28,0	0/0:42:42,0	0/0:41:41,0	0/0:39:39,0	0/0:33:33,0	0/0:34:34,0	0/0:66:66,0	0/0:40:40,0	0/0:26:26,0	0/0:31:31,0	0/0:38:38,0	0/0:23:23,0	0/0:19:19,0	./.:0:.,.	0/0:81:81,0	0/0:51:51,0	0/0:45:45,0	0/0:16:16,0	0/0:91:91,0	0/0:30:30,0	0/0:48:48,0	0/0:58:58,0	0/0:39:39,0	0/0:30:30,0	0/0:25:25,0	0/0:42:42,0	0/0:40:40,0	0/0:35:35,0	0/0:34:34,0	0/0:26:26,0	0/0:35:35,0	0/0:25:25,0	0/0:15:15,0	0/0:13:13,0	./.:0:.,.	0/0:60:60,0	0/0:28:28,0	0/0:37:37,0	0/0:43:43,0	0/0:27:27,0	0/0:41:41,0	0/0:25:25,0	0/0:28:28,0	0/0:49:49,0	0/0:45:45,0
un	103942	743_60	A	G	.	PASS	NS=69;AF=0.232;locori=p	GT:DP:AD	0/1:30:15,15	1/1:39:0,39	1/1:36:0,36	0/1:44:24,20	0/1:22:12,10	0/1:30:13,17	0/1:37:20,17	0/1:25:10,15	0/0:48:48,0	0/0:36:36,0	./.:0:.,.	./.:0:.,.	./.:0:.,.	./.:0:.,.	0/1:23:14,9	0/1:30:10,20	1/1:62:0,62	0/1:25:11,14	0/1:24:7,17	0/0:25:25,0	0/0:31:31,0	0/1:32:16,16	0/1:17:8,9	0/0:38:38,0	./.:0:.,.	0/0:18:18,0	./.:0:.,.	./.:0:.,.	./.:0:.,.	./.:0:.,.	./.:0:.,.	./.:0:.,.	./.:0:.,.	./.:0:.,.	./.:0:.,.	./.:0:.,.	./.:0:.,.	./.:0:.,.	./.:0:.,.	./.:0:.,.	./.:0:.,.	./.:0:.,.	./.:0:.,.	./.:0:.,.	./.:0:.,.	0/0:21:21,0	0/0:10:10,0	0/0:13:13,0	./.:0:.,.	./.:0:.,.	0/0:20:20,0	./.:0:.,.	./.:0:.,.	0/0:17:17,0	0/0:26:26,0	0/0:26:26,0	0/0:23:23,0	0/0:21:21,0	./.:0:.,.	0/0:40:40,0	0/0:17:17,0	0/0:38:38,0	0/0:32:32,0	0/0:42:42,0	0/0:46:46,0	0/0:24:24,0	0/0:32:32,0	0/0:22:22,0	0/0:32:32,0	./.:0:.,.	./.:0:.,.	./.:0:.,.	./.:0:.,.	./.:0:.,.	./.:0:.,.	./.:0:.,.	./.:0:.,.	0/0:13:13,0	./.:0:.,.	./.:0:.,.	1/1:34:0,34	./.:0:.,.	./.:0:.,.	./.:0:.,.	1/1:21:0,21	1/1:33:0,33	./.:0:.,.	0/0:32:32,0	0/0:34:34,0	0/0:45:45,0	./.:0:.,.	0/0:48:48,0	./.:0:.,.	./.:0:.,.	./.:0:.,.	0/0:37:37,0	./.:0:.,.	0/0:53:53,0	0/0:33:33,0	0/0:33:33,0	0/0:42:42,0	0/0:33:33,0	0/0:33:33,0	0/0:36:36,0	0/1:20:8,12	./.:0:.,.	./.:0:.,.	0/0:13:13,0	./.:0:.,.	./.:0:.,.	./.:0:.,.	./.:0:.,.	./.:0:.,.	./.:0:.,.	./.:0:.,.	./.:0:.,.	./.:0:.,.	./.:0:.,.	./.:0:.,.	./.:0:.,.	./.:0:.,.	./.:0:.,.	0/0:21:21,0	0/0:10:10,0	./.:0:.,.	./.:0:.,.	./.:0:.,.	./.:0:.,.	./.:0:.,.	./.:0:.,.	./.:0:.,.	./.:0:.,.	./.:0:.,.	./.:0:.,.	./.:0:.,.	./.:0:.,.	0/0:43:43,0	./.:0:.,.	0/0:21:21,0	./.:0:.,.	./.:0:.,.	0/0:15:15,0	./.:0:.,.	./.:0:.,.	./.:0:.,.	./.:0:.,.	./.:0:.,.	./.:0:.,.	./.:0:.,.	./.:0:.,.	./.:0:.,.	0/0:22:22,0	0/0:19:19,0	./.:0:.,.	0/1:45:18,27	./.:0:.,.	./.:0:.,.	./.:0:.,.	./.:0:.,.	./.:0:.,.	./.:0:.,.	./.:0:.,.	./.:0:.,.	./.:0:.,.	./.:0:.,.	./.:0:.,.	1/1:34:0,34	./.:0:.,.	./.:0:.,.	./.:0:.,.	1/1:47:0,47	./.:0:.,.	1/1:63:0,63	./.:0:.,.	./.:0:.,.	./.:0:.,.	./.:0:.,.	./.:0:.,.	./.:0:.,.	./.:0:.,.	./.:0:.,.	./.:0:.,.	./.:0:.,.	./.:0:.,.	./.:0:.,.	./.:0:.,.	./.:0:.,.	./.:0:.,.	./.:0:.,.	./.:0:.,.
un	104076	744_54	G	A	.	PASS	NS=180;AF=0.156;locori=p	GT:DP:AD	0/0:130:130,0	0/0:158:158,0	./.:0:.,.	0/0:172:172,0	0/0:109:109,0	0/0:112:112,0	./.:0:.,.	0/0:186:186,0	0/0:128:128,0	0/0:145:145,0	0/0:86:86,0	0/0:42:42,0	0/0:76:76,0	0/0:88:88,0	0/0:132:132,0	./.:0:.,.	0/0:121:121,0	0/0:167:167,0	0/0:115:115,0	0/0:103:103,0	0/0:139:139,0	0/0:149:149,0	0/0:94:94,0	0/0:166:166,0	0/0:60:60,0	0/0:76:76,0	0/0:73:73,0	./.:0:.,.	0/0:94:94,0	0/0:125:125,0	0/0:88:88,0	0/0:40:40,0	0/0:105:105,0	0/0:129:129,0	0/0:67:67,0	0/0:62:62,0	0/0:74:74,0	0/0:67:67,0	0/0:46:46,0	0/0:98:98,0	0/0:82:82,0	0/0:39:39,0	0/0:46:46,0	0/0:106:106,0	0/0:95:95,0	1/1:62:0,62	1/1:31:0,31	1/1:105:0,105	1/1:77:0,77	0/1:44:24,20	1/1:155:0,155	1/1:138:0,138	1/1:138:0,138	1/1:110:0,110	1/1:169:0,169	1/1:143:0,143	1/1:81:0,81	1/1:106:0,106	./.:0:.,.	1/1:217:0,217	1/1:98:0,98	1/1:145:0,145	1/1:81:0,81	1/1:167:0,167	1/1:162:0,162	1/1:144:0,144	1/1:137:0,137	1/1:102:0,102	1/1:101:0,101	0/0:89:89,0	0/0:63:63,0	0/0:72:72,0	0/0:65:65,0	0/0:107:107,0	0/0:96:96,0	0/0:53:53,0	0/0:82:82,0	0/0:113:113,0	0/0:48:48,0	0/0:66:66,0	0/0:50:50,0	0/0:65:65,0	0/0:63:63,0	0/0:93:93,0	0/0:84:84,0	0/0:43:43,0	0/0:23:23,0	0/0:86:86,0	0/0:164:164,0	0/0:78:78,0	0/0:150:150,0	0/0:124:124,0	./.:0:.,.	0/0:94:94,0	1/1:97:0,97	1/1:177:0,177	0/1:31:8,23	0/0:123:123,0	0/0:158:158,0	0/1:90:36,54	1/1:165:0,165	0/1:98:40,58	1/1:108:0,108	0/0:54:54,0	0/0:49:49,0	0/0:79:79,0	0/0:122:122,0	0/0:23:23,0	./.:0:.,.	0/0:139:139,0	0/0:56:56,0	0/0:23:23,0	0/0:67:67,0	0/0:22:22,0	./.:0:.,.	0/0:69:69,0	0/0:27:27,0	0/0:48:48,0	./.:0:.,.	0/0:55:55,0	0/0:34:34,0	0/0:76:76,0	0/0:56:56,0	0/0:65:65,0	0/0:132:132,0	0/0:73:73,0	0/0:60:60,0	0/0:65:65,0	0/0:69:69,0	0/0:67:67,0	0/0:34:34,0	0/0:77:77,0	0/0:84:84,0	0/0:131:131,0	0/0:55:55,0	0/0:76:76,0	0/0:137:137,0	0/0:77:77,0	0/0:140:140,0	0/0:108:108,0	0/0:189:189,0	0/0:176:176,0	0/0:88:88,0	0/0:117:117,0	0/0:258:258,0	0/0:181:181,0	0/0:139:139,0	0/0:77:77,0	0/0:106:106,0	0/0:148:148,0	0/0:97:97,0	0/0:115:115,0	0/0:88:88,0	0/0:120:120,0	0/0:159:159,0	0/0:76:76,0	0/0:67:67,0	0/0:39:39,0	0/0:36:36,0	0/0:82:82,0	0/0:52:52,0	0/0:37:37,0	0/0:100:100,0	0/0:118:118,0	0/0:101:101,0	0/0:123:123,0	0/0:80:80,0	0/0:180:180,0	0/0:130:130,0	0/0:133:133,0	0/0:130:130,0	0/0:135:135,0	0/0:113:113,0	0/0:169:169,0	0/0:105:105,0	0/0:74:74,0	0/0:32:32,0	0/0:48:48,0	0/0:29:29,0	./.:0:.,.	0/0:79:79,0	0/0:52:52,0	0/0:70:70,0	0/0:126:126,0	0/0:86:86,0	0/0:164:164,0	0/0:106:106,0	0/0:124:124,0	0/0:166:166,0	0/0:72:72,0
un	104102	744_80	G	T	.	PASS	NS=180;AF=0.139;locori=p	GT:DP:AD	0/0:130:130,0	0/0:158:158,0	./.:0:.,.	0/0:172:172,0	0/0:109:109,0	0/0:112:112,0	./.:0:.,.	0/0:186:186,0	0/0:128:128,0	0/0:145:145,0	0/0:86:86,0	0/0:42:42,0	0/0:76:76,0	0/0:88:88,0	0/0:132:132,0	./.:0:.,.	0/0:121:121,0	0/0:167:167,0	0/0:115:115,0	0/0:103:103,0	0/0:139:139,0	0/0:149:149,0	0/0:94:94,0	0/0:166:166,0	0/0:60:60,0	0/0:76:76,0	0/0:73:73,0	./.:0:.,.	0/0:94:94,0	0/0:125:125,0	0/0:88:88,0	0/0:40:40,0	0/0:105:105,0	0/1:129:59,70	0/1:67:43,24	1/1:62:0,62	1/1:74:0,74	0/1:67:32,35	1/1:46:0,46	0/1:98:64,34	0/0:82:82,0	1/1:39:0,39	1/1:46:0,46	0/1:106:62,44	1/1:95:0,95	0/0:62:62,0	0/0:31:31,0	0/0:105:105,0	0/0:77:77,0	0/0:44:44,0	0/0:155:155,0	0/0:138:138,0	0/0:138:138,0	0/0:110:110,0	0/0:169:169,0	0/0:143:143,0	0/0:81:81,0	0/0:106:106,0	./.:0:.,.	0/0:217:217,0	0/0:98:98,0	0/0:145:145,0	0/0:81:81,0	0/0:167:167,0	0/0:162:162,0	0/0:144:144,0	0/0:137:137,0	0/0:102:102,0	0/0:101:101,0	0/0:89:89,0	0/1:63:26,37	0/1:72:46,26	0/0:65:65,0	0/0:107:107,0	0/0:96:96,0	0/0:53:53,0	0/0:82:82,0	0/0:113:113,0	0/0:48:48,0	0/0:66:66,0	0/0:50:50,0	0/0:65:65,0	0/0:63:63,0	0/0:93:93,0	0/1:84:42,42	0/0:43:43,0	0/0:23:23,0	0/0:86:86,0	0/0:164:164,0	0/0:78:78,0	0/0:150:150,0	0/1:124:64,60	./.:0:.,.	0/0:94:94,0	0/0:97:97,0	0/0:177:177,0	0/0:31:31,0	0/0:123:123,0	0/0:158:158,0	0/0:90:90,0	0/0:165:165,0	0/0:98:98,0	0/0:108:108,0	0/0:54:54,0	0/0:49:49,0	0/0:79:79,0	0/0:122:122,0	0/1:23:11,12	./.:0:.,.	0/0:139:139,0	1/1:56:0,56	0/1:23:12,11	0/1:67:37,30	0/1:22:11,11	./.:0:.,.	0/0:69:69,0	0/0:27:27,0	0/0:48:48,0	./.:0:.,.	0/0:55:55,0	0/1:34:16,18	0/1:76:46,30	0/1:56:28,28	0/0:65:65,0	0/0:132:132,0	0/0:73:73,0	0/0:60:60,0	0/0:65:65,0	1/1:69:0,69	0/1:67:30,37	0/1:34:14,20	0/0:77:77,0	0/0:84:84,0	0/0:131:131,0	0/0:55:55,0	0/0:76:76,0	0/0:137:137,0	0/0:77:77,0	0/0:140:140,0	0/0:108:108,0	0/0:189:189,0	0/0:176:176,0	0/0:88:88,0	0/0:117:117,0	0/1:258:123,135	0/1:181:95,86	0/1:139:67,72	0/1:77:31,46	0/0:106:106,0	0/0:148:148,0	0/0:97:97,0	0/0:115:115,0	0/0:88:88,0	0/0:120:120,0	0/0:159:159,0	0/0:76:76,0	0/0:67:67,0	0/1:39:23,16	0/1:36:20,16	0/0:82:82,0	0/0:52:52,0	0/0:37:37,0	0/0:100:100,0	0/1:118:66,52	0/0:101:101,0	0/0:123:123,0	0/0:80:80,0	0/0:180:180,0	0/0:130:130,0	0/0:133:133,0	0/0:130:130,0	0/0:135:135,0	0/0:113:113,0	0/0:169:169,0	0/0:105:105,0	0/1:74:43,31	0/1:32:8,24	1/1:48:0,48	0/0:29:29,0	./.:0:.,.	0/1:79:42,37	0/1:52:25,27	0/0:70:70,0	0/0:126:126,0	0/0:86:86,0	0/1:164:85,79	0/0:106:106,0	0/1:124:67,57	0/0:166:166,0	0/1:72:33,39
un	104969	750_107	T	C	.	PASS	NS=104;AF=0.159;locori=p	GT:DP:AD	0/0:53:53,0	0/0:73:73,0	0/0:51:51,0	0/0:48:48,0	0/0:33:33,0	0/0:30:30,0	0/0:44:44,0	0/0:34:34,0	0/0:58:58,0	0/0:39:39,0	./.:0:.,.	0/0:33:33,0	0/0:28:28,0	0/0:64:64,0	./.:0:.,.	./.:0:.,.	0/0:94:94,0	0/0:56:56,0	0/0:37:37,0	./.:0:.,.	0/0:29:29,0	0/0:41:41,0	0/0:30:30,0	0/0:48:48,0	0/0:12:12,0	./.:0:.,.	1/1:20:0,20	1/1:16:0,16	./.:0:.,.	0/0:10:10,0	1/1:17:0,17	./.:0:.,.	1/1:12:0,12	./.:0:.,.	./.:0:.,.	./.:0:.,.	./.:0:.,.	./.:0:.,.	./.:0:.,.	./.:0:.,.	1/1:16:0,16	./.:0:.,.	./.:0:.,.	./.:0:.,.	./.:0:.,.	0/0:21:21,0	0/0:12:12,0	0/0:74:74,0	0/0:45:45,0	0/0:25:25,0	0/0:14:14,0	0/0:47:47,0	0/0:52:52,0	0/0:29:29,0	0/0:13:13,0	0/0:28:28,0	0/0:34:34,0	./.:0:.,.	./.:0:.,.	0/0:18:18,0	0/0:17:17,0	0/0:20:20,0	0/0:25:25,0	0/0:30:30,0	0/0:50:50,0	0/0:30:30,0	0/0:32:32,0	0/0:14:14,0	0/0:17:17,0	0/0:17:17,0	0/0:19:19,0	./.:0:.,.	0/0:16:16,0	./.:0:.,.	./.:0:.,.	0/0:14:14,0	0/0:14:14,0	./.:0:.,.	1/1:19:0,19	./.:0:.,.	0/1:51:24,27	0/1:70:33,37	0/0:63:63,0	0/0:72:72,0	./.:0:.,.	1/1:40:0,40	./.:0:.,.	./.:0:.,.	./.:0:.,.	./.:0:.,.	0/0:38:38,0	0/0:34:34,0	0/0:49:49,0	0/0:23:23,0	0/0:51:51,0	./.:0:.,.	./.:0:.,.	0/0:19:19,0	0/0:56:56,0	0/0:41:41,0	0/0:48:48,0	0/0:24:24,0	./.:0:.,.	./.:0:.,.	./.:0:.,.	./.:0:.,.	./.:0:.,.	./.:0:.,.	0/0:24:24,0	1/1:31:0,31	./.:0:.,.	./.:0:.,.	./.:0:.,.	./.:0:.,.	./.:0:.,.	./.:0:.,.	./.:0:.,.	./.:0:.,.	0/0:13:13,0	./.:0:.,.	./.:0:.,.	0/0:19:19,0	0/0:22:22,0	1/1:29:0,29	./.:0:.,.	./.:0:.,.	./.:0:.,.	./.:0:.,.	./.:0:.,.	./.:0:.,.	./.:0:.,.	1/1:42:0,42	0/0:36:36,0	0/0:34:34,0	./.:0:.,.	1/1:33:0,33	1/1:33:0,33	1/1:38:0,38	0/0:48:48,0	./.:0:.,.	./.:0:.,.	./.:0:.,.	./.:0:.,.	0/0:19:19,0	./.:0:.,.	./.:0:.,.	./.:0:.,.	./.:0:.,.	./.:0:.,.	./.:0:.,.	./.:0:.,.	0/0:20:20,0	./.:0:.,.	./.:0:.,.	./.:0:.,.	./.:0:.,.	./.:0:.,.	./.:0:.,.	1/1:22:0,22	0/0:21:21,0	./.:0:.,.	./.:0:.,.	1/1:14:0,14	0/0:38:38,0	0/0:43:43,0	0/0:43:43,0	0/0:50:50,0	./.:0:.,.	0/0:30:30,0	0/0:23:23,0	./.:0:.,.	0/0:36:36,0	0/0:27:27,0	./.:0:.,.	0/0:44:44,0	0/0:26:26,0	0/1:36:18,18	0/0:18:18,0	./.:0:.,.	./.:0:.,.	0/0:38:38,0	./.:0:.,.	0/0:55:55,0	./.:0:.,.	./.:0:.,.	./.:0:.,.	0/0:23:23,0	./.:0:.,.	./.:0:.,.	0/0:29:29,0
un	104979	750_117	T	G	.	PASS	NS=104;AF=0.269;locori=p	GT:DP:AD	0/0:53:53,0	0/0:73:73,0	0/0:51:51,0	0/0:48:48,0	0/0:33:33,0	0/0:30:30,0	0/0:44:44,0	0/0:34:34,0	0/0:58:58,0	0/0:39:39,0	./.:0:.,.	0/0:33:33,0	0/0:28:28,0	0/0:64:64,0	./.:0:.,.	./.:0:.,.	0/0:94:94,0	0/0:56:56,0	0/0:37:37,0	./.:0:.,.	0/0:29:29,0	0/0:41:41,0	0/0:30:30,0	0/0:48:48,0	0/0:12:12,0	./.:0:.,.	0/0:20:20,0	0/0:16:16,0	./.:0:.,.	0/0:10:10,0	0/0:17:17,0	./.:0:.,.	0/0:12:12,0	./.:0:.,.	./.:0:.,.	./.:0:.,.	./.:0:.,.	./.:0:.,.	./.:0:.,.	./.:0:.,.	0/0:16:16,0	./.:0:.,.	./.:0:.,.	./.:0:.,.	./.:0:.,.	1/1:21:0,21	1/1:12:0,12	1/1:74:0,74	1/1:45:0,45	1/1:25:0,25	1/1:14:0,14	1/1:47:0,47	1/1:52:0,52	1/1:29:0,29	1/1:13:0,13	1/1:28:0,28	1/1:34:0,34	./.:0:.,.	./.:0:.,.	1/1:18:0,18	1/1:17:0,17	1/1:20:0,20	1/1:25:0,25	1/1:30:0,30	1/1:50:0,50	1/1:30:0,30	1/1:32:0,32	1/1:14:0,14	1/1:17:0,17	0/0:17:17,0	0/0:19:19,0	./.:0:.,.	0/0:16:16,0	./.:0:.,.	./.:0:.,.	0/0:14:14,0	0/0:14:14,0	./.:0:.,.	0/0:19:19,0	./.:0:.,.	0/0:51:51,0	0/0:70:70,0	0/0:63:63,0	0/0:72:72,0	./.:0:.,.	0/0:40:40,0	./.:0:.,.	./.:0:.,.	./.:0:.,.	./.:0:.,.	0/0:38:38,0	0/0:34:34,0	0/0:49:49,0	1/1:23:0,23	1/1:51:0,51	./.:0:.,.	./.:0:.,.	1/1:19:0,19	0/0:56:56,0	1/1:41:0,41	1/1:48:0,48	1/1:24:0,24	./.:0:.,.	./.:0:.,.	./.:0:.,.	./.:0:.,.	./.:0:.,.	./.:0:.,.	0/0:24:24,0	0/0:31:31,0	./.:0:.,.	./.:0:.,.	./.:0:.,.	./.:0:.,.	./.:0:.,.	./.:0:.,.	./.:0:.,.	./.:0:.,.	0/0:13:13,0	./.:0:.,.	./.:0:.,.	0/0:19:19,0	0/0:22:22,0	0/0:29:29,0	./.:0:.,.	./.:0:.,.	./.:0:.,.	./.:0:.,.	./.:0:.,.	./.:0:.,.	./.:0:.,.	0/0:42:42,0	0/0:36:36,0	0/0:34:34,0	./.:0:.,.	0/0:33:33,0	0/0:33:33,0	0/0:38:38,0	0/0:48:48,0	./.:0:.,.	./.:0:.,.	./.:0:.,.	./.:0:.,.	0/0:19:19,0	./.:0:.,.	./.:0:.,.	./.:0:.,.	./.:0:.,.	./.:0:.,.	./.:0:.,.	./.:0:.,.	0/0:20:20,0	./.:0:.,.	./.:0:.,.	./.:0:.,.	./.:0:.,.	./.:0:.,.	./.:0:.,.	0/0:22:22,0	0/0:21:21,0	./.:0:.,.	./.:0:.,.	0/0:14:14,0	0/0:38:38,0	0/0:43:43,0	0/0:43:43,0	0/0:50:50,0	./.:0:.,.	0/0:30:30,0	0/0:23:23,0	./.:0:.,.	0/0:36:36,0	0/0:27:27,0	./.:0:.,.	0/0:44:44,0	0/0:26:26,0	0/0:36:36,0	0/0:18:18,0	./.:0:.,.	./.:0:.,.	0/0:38:38,0	./.:0:.,.	0/0:55:55,0	./.:0:.,.	./.:0:.,.	./.:0:.,.	0/0:23:23,0	./.:0:.,.	./.:0:.,.	0/0:29:29,0
un	106230	759_108	A	G	.	PASS	NS=164;AF=0.351;locori=p	GT:DP:AD	0/0:42:42,0	0/0:66:66,0	0/0:35:35,0	0/0:63:63,0	0/0:15:15,0	0/0:30:30,0	0/0:27:27,0	0/0:46:46,0	0/0:44:44,0	0/0:26:26,0	0/0:69:69,0	1/1:49:0,49	0/0:65:65,0	1/1:51:0,51	0/0:59:59,0	0/0:47:47,0	0/0:51:51,0	0/0:55:55,0	0/0:31:31,0	0/0:28:28,0	0/0:35:35,0	0/0:35:35,0	0/0:34:34,0	0/0:42:42,0	1/1:19:0,19	1/1:42:0,42	0/0:46:46,0	0/1:49:24,25	1/1:13:0,13	0/1:19:6,13	0/0:12:12,0	./.:0:.,.	0/0:35:35,0	0/0:43:43,0	0/0:18:18,0	0/0:32:32,0	0/0:49:49,0	0/0:17:17,0	1/1:36:0,36	./.:0:.,.	0/1:25:12,13	0/0:27:27,0	0/0:12:12,0	0/0:33:33,0	0/0:40:40,0	./.:0:.,.	./.:0:.,.	0/0:18:18,0	./.:0:.,.	./.:0:.,.	./.:0:.,.	1/1:17:0,17	./.:0:.,.	./.:0:.,.	0/0:18:18,0	./.:0:.,.	./.:0:.,.	./.:0:.,.	./.:0:.,.	./.:0:.,.	1/1:16:0,16	./.:0:.,.	./.:0:.,.	1/1:31:0,31	./.:0:.,.	1/1:21:0,21	1/1:26:0,26	./.:0:.,.	1/1:32:0,32	0/1:32:12,20	0/0:31:31,0	0/0:41:41,0	0/0:10:10,0	0/0:33:33,0	0/1:19:10,9	1/1:15:0,15	0/0:18:18,0	0/0:35:35,0	0/0:32:32,0	1/1:45:0,45	1/1:55:0,55	0/0:54:54,0	0/0:67:67,0	0/0:77:77,0	0/1:29:16,13	0/0:54:54,0	./.:0:.,.	0/1:60:27,33	0/1:82:43,39	0/0:80:80,0	0/1:35:22,13	1/1:66:0,66	0/0:21:21,0	0/1:46:26,20	./.:0:.,.	0/0:45:45,0	./.:0:.,.	1/1:43:0,43	1/1:70:0,70	1/1:25:0,25	./.:0:.,.	0/0:20:20,0	0/1:55:26,29	0/0:39:39,0	0/0:56:56,0	0/0:54:54,0	0/0:62:62,0	1/1:18:0,18	0/0:46:46,0	0/0:49:49,0	0/0:30:30,0	1/1:23:0,23	0/0:18:18,0	0/0:22:22,0	./.:0:.,.	0/1:35:22,13	1/1:28:0,28	1/1:47:0,47	./.:19:.,.	0/0:64:64,0	0/0:32:32,0	0/0:22:22,0	0/0:59:59,0	0/1:26:15,11	1/1:52:0,52	0/0:32:32,0	1/1:19:0,19	0/0:35:35,0	0/0:49:49,0	0/0:48:48,0	0/1:18:12,6	1/1:48:0,48	0/0:40:40,0	0/1:47:27,20	0/0:21:21,0	0/1:39:18,21	1/1:43:0,43	0/1:45:27,18	0/0:44:44,0	0/1:40:18,22	0/0:46:46,0	0/0:45:45,0	0/1:43:25,18	0/0:49:49,0	1/1:48:0,48	0/1:40:19,21	1/1:54:0,54	0/0:22:22,0	1/1:12:0,12	1/1:25:0,25	1/1:39:0,39	1/1:18:0,18	0/1:35:20,15	0/1:35:18,17	1/1:40:0,40	1/1:19:0,19	1/1:15:0,15	1/1:20:0,20	0/1:17:5,12	0/0:43:43,0	0/1:34:17,17	1/1:52:0,52	1/1:23:0,23	1/1:75:0,75	0/0:29:29,0	0/0:54:54,0	0/0:34:34,0	0/0:24:24,0	0/0:19:19,0	0/0:40:40,0	0/0:40:40,0	0/0:47:47,0	0/0:33:33,0	0/0:53:53,0	0/0:42:42,0	0/1:30:14,16	0/1:39:24,15	0/0:24:24,0	0/1:27:18,9	./.:0:.,.	0/0:45:45,0	./.:0:.,.	0/1:61:28,33	0/1:24:15,9	0/0:14:14,0	1/1:48:0,48	1/1:27:0,27	0/1:38:27,11	0/1:42:21,21	0/0:29:29,0
un	111337	796_35	G	A	.	PASS	NS=185;AF=0.457;locori=p	GT:DP:AD	0/0:88:88,0	0/0:165:165,0	0/0:134:134,0	0/0:139:139,0	0/0:91:91,0	0/0:124:124,0	0/0:120:120,0	0/0:117:117,0	0/0:126:126,0	0/0:130:130,0	0/0:63:63,0	0/0:68:68,0	0/0:95:95,0	0/0:71:71,0	0/0:136:136,0	0/0:96:96,0	0/0:138:138,0	0/0:170:170,0	0/0:111:111,0	0/0:66:66,0	0/0:130:130,0	0/0:117:117,0	0/0:108:108,0	0/0:111:111,0	1/1:55:0,55	1/1:80:0,80	1/1:42:0,42	1/1:93:0,93	1/1:51:0,51	1/1:82:0,82	1/1:50:0,50	1/1:70:0,70	1/1:87:0,87	1/1:124:0,124	0/1:72:41,31	1/1:93:0,93	1/1:81:0,81	1/1:68:0,68	1/1:120:0,120	1/1:57:0,57	1/1:83:0,83	1/1:71:0,71	1/1:96:0,96	1/1:86:0,86	1/1:107:0,107	0/0:48:48,0	0/0:28:28,0	0/0:71:71,0	0/0:65:65,0	0/0:33:33,0	0/0:92:92,0	0/0:112:112,0	0/0:113:113,0	0/0:87:87,0	0/0:72:72,0	0/0:160:160,0	0/0:97:97,0	0/0:109:109,0	0/0:47:47,0	0/0:122:122,0	0/0:92:92,0	0/0:117:117,0	0/0:91:91,0	0/0:91:91,0	0/0:135:135,0	0/0:94:94,0	0/0:114:114,0	0/0:91:91,0	0/0:96:96,0	0/1:86:55,31	1/1:71:0,71	1/1:65:0,65	0/1:51:22,29	1/1:85:0,85	1/1:72:0,72	1/1:45:0,45	0/1:71:33,38	./.:0:.,.	0/0:60:60,0	0/0:60:60,0	0/0:52:52,0	0/0:62:62,0	0/0:77:77,0	0/0:146:146,0	0/0:129:129,0	0/0:72:72,0	0/0:31:31,0	0/0:64:64,0	0/0:93:93,0	0/0:79:79,0	1/1:105:0,105	1/1:113:0,113	0/1:53:30,23	1/1:107:0,107	./.:0:.,.	0/1:153:84,69	0/0:41:41,0	1/1:192:0,192	1/1:80:0,80	0/0:127:127,0	0/0:121:121,0	0/0:103:103,0	0/0:148:148,0	0/0:52:52,0	0/0:45:45,0	0/0:58:58,0	0/0:98:98,0	1/1:41:0,41	0/1:53:39,14	0/1:74:47,27	1/1:71:0,71	1/1:42:0,42	1/1:67:0,67	1/1:34:0,34	./.:0:.,.	0/0:63:63,0	1/1:61:0,61	1/1:52:0,52	1/1:60:0,60	1/1:92:0,92	1/1:57:0,57	1/1:77:0,77	1/1:91:0,91	1/1:71:0,71	1/1:100:0,100	1/1:54:0,54	0/1:28:15,13	0/0:75:75,0	0/1:52:16,36	0/1:60:38,22	0/1:28:10,18	1/1:79:0,79	0/1:73:27,46	1/1:80:0,80	1/1:49:0,49	0/0:104:104,0	0/0:119:119,0	0/0:68:68,0	0/1:107:45,62	0/0:145:145,0	0/1:105:59,46	0/0:54:54,0	0/0:113:113,0	0/0:128:128,0	./.:0:.,.	1/1:111:0,111	1/1:115:0,115	1/1:89:0,89	1/1:92:0,92	1/1:114:0,114	0/1:38:24,14	1/1:57:0,57	1/1:70:0,70	1/1:70:0,70	0/0:128:128,0	1/1:77:0,77	0/1:52:27,25	1/1:51:0,51	1/1:42:0,42	1/1:69:0,69	1/1:72:0,72	0/1:58:23,35	1/1:37:0,37	0/1:69:28,41	0/0:86:86,0	0/0:95:95,0	0/0:89:89,0	0/0:112:112,0	0/0:117:117,0	0/0:122:122,0	0/0:118:118,0	0/0:133:133,0	0/0:126:126,0	0/1:136:74,62	0/0:134:134,0	1/1:82:0,82	1/1:46:0,46	0/1:35:18,17	1/1:37:0,37	./.:0:.,.	1/1:111:0,111	1/1:53:0,53	1/1:66:0,66	1/1:102:0,102	1/1:67:0,67	0/1:130:46,84	1/1:159:0,159	1/1:119:0,119	0/1:108:50,58	1/1:106:0,106
un	114174	816_72	A	C	.	PASS	NS=103;AF=0.388;locori=p	GT:DP:AD	1/1:44:0,44	1/1:72:0,72	1/1:34:0,34	1/1:40:0,40	1/1:13:0,13	1/1:13:0,13	1/1:11:0,11	1/1:18:0,18	1/1:46:0,46	1/1:17:0,17	./.:0:.,.	0/0:14:14,0	./.:0:.,.	./.:0:.,.	1/1:47:0,47	1/1:37:0,37	1/1:56:0,56	1/1:42:0,42	1/1:22:0,22	1/1:21:0,21	1/1:30:0,30	1/1:20:0,20	./.:0:.,.	./.:0:.,.	./.:0:.,.	0/0:36:36,0	./.:0:.,.	./.:0:.,.	0/0:14:14,0	./.:0:.,.	0/0:20:20,0	./.:0:.,.	./.:0:.,.	./.:0:.,.	./.:0:.,.	./.:0:.,.	./.:0:.,.	./.:0:.,.	./.:0:.,.	./.:0:.,.	./.:0:.,.	./.:0:.,.	./.:0:.,.	./.:0:.,.	0/0:13:13,0	0/0:10:10,0	./.:0:.,.	0/0:59:59,0	0/0:49:49,0	./.:0:.,.	./.:0:.,.	./.:0:.,.	0/0:10:10,0	./.:0:.,.	0/0:17:17,0	0/0:13:13,0	./.:0:.,.	./.:0:.,.	./.:0:.,.	0/0:11:11,0	0/0:27:27,0	0/0:11:11,0	0/0:14:14,0	./.:0:.,.	0/0:23:23,0	./.:0:.,.	0/0:19:19,0	./.:0:.,.	./.:0:.,.	./.:0:.,.	1/1:22:0,22	1/1:56:0,56	./.:0:.,.	./.:0:.,.	./.:0:.,.	./.:0:.,.	./.:0:.,.	./.:0:.,.	./.:0:.,.	./.:0:.,.	./.:0:.,.	1/1:30:0,30	./.:0:.,.	./.:0:.,.	./.:0:.,.	./.:0:.,.	0/0:15:15,0	0/0:56:56,0	0/0:101:101,0	0/0:62:62,0	0/0:30:30,0	0/0:93:93,0	0/0:74:74,0	./.:0:.,.	0/0:75:75,0	0/0:29:29,0	./.:0:.,.	0/0:20:20,0	./.:0:.,.	0/0:26:26,0	0/0:53:53,0	0/0:16:16,0	0/0:16:16,0	./.:0:.,.	./.:0:.,.	./.:0:.,.	./.:0:.,.	./.:0:.,.	./.:0:.,.	./.:0:.,.	0/0:33:33,0	./.:0:.,.	0/0:17:17,0	./.:0:.,.	./.:0:.,.	0/0:20:20,0	./.:0:.,.	0/1:26:17,9	1/1:11:0,11	./.:0:.,.	0/0:14:14,0	0/0:17:17,0	./.:0:.,.	0/0:13:13,0	0/0:28:28,0	0/0:28:28,0	0/1:33:12,21	./.:0:.,.	0/0:40:40,0	./.:0:.,.	./.:0:.,.	0/0:46:46,0	./.:0:.,.	./.:0:.,.	0/0:23:23,0	./.:0:.,.	./.:0:.,.	./.:0:.,.	0/0:13:13,0	0/0:27:27,0	./.:0:.,.	1/1:13:0,13	0/0:16:16,0	0/0:29:29,0	1/1:18:0,18	./.:0:.,.	0/0:14:14,0	0/0:12:12,0	./.:0:.,.	0/0:15:15,0	./.:0:.,.	0/0:18:18,0	0/0:33:33,0	./.:0:.,.	./.:0:.,.	./.:0:.,.	0/0:11:11,0	0/0:11:11,0	0/1:26:19,7	0/1:49:17,32	0/0:20:20,0	0/0:19:19,0	0/1:24:16,8	0/0:106:106,0	1/1:59:0,59	1/1:48:0,48	1/1:56:0,56	1/1:32:0,32	1/1:25:0,25	1/1:26:0,26	1/1:27:0,27	1/1:26:0,26	1/1:20:0,20	0/1:20:5,15	1/1:23:0,23	1/1:17:0,17	0/0:19:19,0	./.:0:.,.	0/0:11:11,0	./.:0:.,.	./.:0:.,.	1/1:20:0,20	./.:0:.,.	./.:0:.,.	./.:0:.,.	./.:0:.,.	0/0:13:13,0	0/0:13:13,0	./.:0:.,.	1/1:16:0,16
un	114208	816_106	G	C	.	PASS	NS=102;AF=0.137;locori=p	GT:DP:AD	0/0:44:44,0	0/0:72:72,0	0/0:34:34,0	0/0:40:40,0	0/0:13:13,0	0/0:13:13,0	0/0:11:11,0	0/0:18:18,0	0/0:46:46,0	0/0:17:17,0	./.:0:.,.	0/0:14:14,0	./.:0:.,.	./.:0:.,.	0/0:47:47,0	0/0:37:37,0	0/0:56:56,0	0/0:42:42,0	0/0:22:22,0	0/0:21:21,0	0/0:30:30,0	0/0:20:20,0	./.:0:.,.	./.:0:.,.	./.:0:.,.	0/1:36:20,16	./.:0:.,.	./.:0:.,.	1/1:14:0,14	./.:0:.,.	1/1:20:0,20	./.:0:.,.	./.:0:.,.	./.:0:.,.	./.:0:.,.	./.:0:.,.	./.:0:.,.	./.:0:.,.	./.:0:.,.	./.:0:.,.	./.:0:.,.	./.:0:.,.	./.:0:.,.	./.:0:.,.	1/1:13:0,13	0/0:10:10,0	./.:0:.,.	0/1:59:22,37	1/1:49:0,49	./.:0:.,.	./.:0:.,.	./.:0:.,.	0/1:10:4,6	./.:0:.,.	0/0:17:17,0	0/0:13:13,0	./.:0:.,.	./.:0:.,.	./.:0:.,.	0/0:11:11,0	0/0:27:27,0	0/0:11:11,0	./.:14:.,.	./.:0:.,.	0/1:23:7,16	./.:0:.,.	0/0:19:19,0	./.:0:.,.	./.:0:.,.	./.:0:.,.	0/0:22:22,0	0/0:56:56,0	./.:0:.,.	./.:0:.,.	./.:0:.,.	./.:0:.,.	./.:0:.,.	./.:0:.,.	./.:0:.,.	./.:0:.,.	./.:0:.,.	0/0:30:30,0	./.:0:.,.	./.:0:.,.	./.:0:.,.	./.:0:.,.	0/0:15:15,0	0/0:56:56,0	0/0:101:101,0	0/0:62:62,0	0/0:30:30,0	0/0:93:93,0	0/0:74:74,0	./.:0:.,.	0/0:75:75,0	0/0:29:29,0	./.:0:.,.	0/0:20:20,0	./.:0:.,.	0/0:26:26,0	0/0:53:53,0	0/0:16:16,0	0/0:16:16,0	./.:0:.,.	./.:0:.,.	./.:0:.,.	./.:0:.,.	./.:0:.,.	./.:0:.,.	./.:0:.,.	0/1:33:22,11	./.:0:.,.	0/0:17:17,0	./.:0:.,.	./.:0:.,.	1/1:20:0,20	./.:0:.,.	0/0:26:26,0	0/0:11:11,0	./.:0:.,.	0/0:14:14,0	1/1:17:0,17	./.:0:.,.	0/0:13:13,0	0/0:28:28,0	0/0:28:28,0	0/0:33:33,0	./.:0:.,.	0/1:40:18,22	./.:0:.,.	./.:0:.,.	0/1:46:22,24	./.:0:.,.	./.:0:.,.	0/1:23:7,16	./.:0:.,.	./.:0:.,.	./.:0:.,.	1/1:13:0,13	0/0:27:27,0	./.:0:.,.	0/0:13:13,0	0/0:16:16,0	0/0:29:29,0	0/0:18:18,0	./.:0:.,.	0/0:14:14,0	0/0:12:12,0	./.:0:.,.	1/1:15:0,15	./.:0:.,.	1/1:18:0,18	0/0:33:33,0	./.:0:.,.	./.:0:.,.	./.:0:.,.	0/0:11:11,0	0/0:11:11,0	0/0:26:26,0	0/0:49:49,0	0/0:20:20,0	1/1:19:0,19	0/0:24:24,0	0/0:106:106,0	0/0:59:59,0	0/0:48:48,0	0/0:56:56,0	0/0:32:32,0	0/0:25:25,0	0/0:26:26,0	0/0:27:27,0	0/0:26:26,0	0/0:20:20,0	0/0:20:20,0	0/0:23:23,0	0/0:17:17,0	0/0:19:19,0	./.:0:.,.	0/0:11:11,0	./.:0:.,.	./.:0:.,.	0/0:20:20,0	./.:0:.,.	./.:0:.,.	./.:0:.,.	./.:0:.,.	0/0:13:13,0	0/0:13:13,0	./.:0:.,.	0/0:16:16,0
un	114801	820_139	G	C	.	PASS	NS=72;AF=0.111;locori=p	GT:DP:AD	0/0:25:25,0	0/0:41:41,0	0/0:26:26,0	0/0:16:16,0	./.:0:.,.	0/0:25:25,0	0/0:22:22,0	./.:0:.,.	0/0:20:20,0	0/0:27:27,0	./.:0:.,.	./.:0:.,.	./.:0:.,.	./.:0:.,.	./.:0:.,.	./.:0:.,.	0/0:19:19,0	./.:0:.,.	./.:0:.,.	0/0:18:18,0	./.:0:.,.	0/0:14:14,0	./.:0:.,.	0/0:18:18,0	./.:0:.,.	./.:0:.,.	./.:0:.,.	0/0:16:16,0	./.:0:.,.	./.:0:.,.	./.:0:.,.	./.:0:.,.	0/0:15:15,0	0/0:13:13,0	./.:0:.,.	./.:0:.,.	0/0:13:13,0	./.:0:.,.	0/0:23:23,0	./.:0:.,.	0/0:15:15,0	./.:0:.,.	0/0:27:27,0	./.:0:.,.	0/0:10:10,0	./.:0:.,.	./.:0:.,.	./.:0:.,.	./.:0:.,.	./.:0:.,.	./.:0:.,.	./.:0:.,.	./.:0:.,.	./.:0:.,.	./.:0:.,.	./.:0:.,.	./.:0:.,.	./.:0:.,.	./.:0:.,.	./.:0:.,.	./.:0:.,.	./.:0:.,.	./.:0:.,.	./.:0:.,.	./.:0:.,.	./.:0:.,.	./.:0:.,.	./.:0:.,.	./.:0:.,.	./.:0:.,.	./.:0:.,.	./.:0:.,.	./.:0:.,.	./.:0:.,.	0/0:18:18,0	1/1:20:0,20	1/1:11:0,11	./.:0:.,.	0/0:43:43,0	./.:0:.,.	./.:0:.,.	./.:0:.,.	./.:0:.,.	./.:0:.,.	0/0:11:11,0	./.:0:.,.	0/0:11:11,0	0/0:53:53,0	0/0:81:81,0	0/0:51:51,0	0/0:25:25,0	0/0:45:45,0	./.:0:.,.	./.:0:.,.	./.:0:.,.	./.:0:.,.	./.:0:.,.	./.:0:.,.	./.:0:.,.	./.:0:.,.	./.:0:.,.	./.:0:.,.	./.:0:.,.	./.:0:.,.	./.:0:.,.	./.:0:.,.	./.:0:.,.	./.:0:.,.	0/0:34:34,0	1/1:17:0,17	0/0:16:16,0	0/0:14:14,0	./.:0:.,.	./.:0:.,.	./.:0:.,.	0/0:32:32,0	1/1:14:0,14	./.:0:.,.	./.:0:.,.	0/0:55:55,0	1/1:12:0,12	0/0:22:22,0	0/0:29:29,0	0/0:17:17,0	./.:0:.,.	0/0:85:85,0	1/1:14:0,14	0/1:19:9,10	1/1:13:0,13	0/1:42:29,13	0/0:20:20,0	./.:0:.,.	0/0:26:26,0	./.:0:.,.	0/0:17:17,0	./.:0:.,.	./.:0:.,.	./.:0:.,.	./.:0:.,.	0/0:13:13,0	./.:0:.,.	0/0:22:22,0	./.:0:.,.	./.:0:.,.	./.:0:.,.	./.:0:.,.	0/0:30:30,0	./.:0:.,.	0/0:17:17,0	0/0:10:10,0	./.:0:.,.	./.:0:.,.	./.:0:.,.	./.:0:.,.	./.:0:.,.	./.:0:.,.	./.:0:.,.	./.:0:.,.	0/0:24:24,0	./.:0:.,.	./.:0:.,.	./.:0:.,.	0/0:17:17,0	./.:0:.,.	./.:0:.,.	0/0:29:29,0	0/0:11:11,0	0/0:19:19,0	0/0:13:13,0	./.:0:.,.	0/0:16:16,0	0/0:20:20,0	0/0:12:12,0	0/0:23:23,0	0/0:25:25,0	./.:0:.,.	0/0:11:11,0	0/0:13:13,0	0/0:15:15,0	./.:0:.,.	./.:0:.,.	0/0:19:19,0	./.:0:.,.	./.:0:.,.	0/0:12:12,0	./.:0:.,.	./.:0:.,.	./.:0:.,.	0/0:13:13,0	./.:0:.,.
un	115036	822_94	T	G	.	PASS	NS=160;AF=0.256;locori=p	GT:DP:AD	0/1:51:29,22	1/1:77:0,77	1/1:48:0,48	1/1:70:0,70	1/1:26:0,26	0/1:23:6,17	0/1:41:23,18	1/1:65:0,65	0/0:31:31,0	0/1:43:14,29	./.:50:.,.	0/0:51:51,0	0/0:68:68,0	0/0:65:65,0	1/1:75:0,75	0/0:39:39,0	0/1:60:30,30	0/1:39:24,15	0/1:16:7,9	1/1:23:0,23	0/1:42:26,16	0/1:32:12,20	1/1:41:0,41	1/1:34:0,34	0/0:15:15,0	0/0:10:10,0	0/0:22:22,0	0/0:36:36,0	0/0:22:22,0	0/0:18:18,0	0/0:24:24,0	0/0:15:15,0	0/0:15:15,0	0/0:48:48,0	0/0:10:10,0	0/0:37:37,0	0/0:25:25,0	0/0:34:34,0	0/0:57:57,0	./.:0:.,.	0/0:10:10,0	0/0:13:13,0	0/0:23:23,0	0/0:13:13,0	0/0:20:20,0	./.:0:.,.	./.:0:.,.	./.:0:.,.	0/0:10:10,0	./.:0:.,.	./.:0:.,.	./.:0:.,.	./.:0:.,.	./.:0:.,.	0/0:43:43,0	0/0:31:31,0	./.:0:.,.	./.:0:.,.	./.:0:.,.	0/0:18:18,0	./.:0:.,.	0/0:23:23,0	./.:0:.,.	0/1:33:14,19	0/1:57:21,36	./.:0:.,.	1/1:14:0,14	0/0:30:30,0	0/0:23:23,0	1/1:22:0,22	./.:0:.,.	0/0:39:39,0	1/1:24:0,24	0/0:21:21,0	1/1:16:0,16	1/1:23:0,23	1/1:47:0,47	0/0:21:21,0	0/0:39:39,0	0/1:39:18,21	0/0:73:73,0	0/1:53:29,24	0/1:61:31,30	0/0:52:52,0	0/0:49:49,0	1/1:57:0,57	./.:0:.,.	0/0:49:49,0	0/0:49:49,0	0/0:54:54,0	0/0:46:46,0	1/1:40:0,40	0/0:25:25,0	0/0:35:35,0	0/0:59:59,0	0/0:32:32,0	./.:0:.,.	0/0:23:23,0	0/0:13:13,0	0/0:35:35,0	0/0:37:37,0	./.:0:.,.	0/0:47:47,0	0/1:43:30,13	0/0:74:74,0	0/0:83:83,0	0/1:96:47,49	0/0:23:23,0	1/1:56:0,56	0/1:43:19,24	1/1:41:0,41	0/1:22:6,16	./.:0:.,.	1/1:37:0,37	./.:0:.,.	0/1:39:9,30	0/1:16:6,10	0/1:42:10,32	0/0:11:11,0	0/0:65:65,0	0/0:23:23,0	0/1:32:18,14	0/0:35:35,0	0/1:36:14,22	0/0:56:56,0	1/1:78:0,78	1/1:26:0,26	0/0:19:19,0	./.:0:.,.	0/1:53:22,31	0/0:18:18,0	0/0:46:46,0	1/1:45:0,45	0/0:26:26,0	0/0:11:11,0	0/0:42:42,0	0/0:58:58,0	0/0:82:82,0	0/1:42:17,25	0/1:34:12,22	0/0:42:42,0	0/1:33:15,18	./.:0:.,.	./.:0:.,.	0/0:15:15,0	0/1:46:22,24	0/0:15:15,0	0/0:27:27,0	0/1:29:12,17	0/0:31:31,0	0/0:54:54,0	0/0:30:30,0	0/0:22:22,0	0/0:15:15,0	0/0:36:36,0	0/0:28:28,0	0/0:13:13,0	0/0:21:21,0	0/0:22:22,0	0/0:60:60,0	./.:0:.,.	0/0:21:21,0	0/1:24:7,17	./.:0:.,.	0/0:34:34,0	0/0:47:47,0	0/1:34:16,18	0/0:50:50,0	0/1:25:10,15	0/0:33:33,0	0/1:17:12,5	0/1:36:10,26	0/1:28:15,13	0/1:34:21,13	0/0:25:25,0	0/0:18:18,0	0/0:29:29,0	0/0:11:11,0	0/0:19:19,0	./.:0:.,.	./.:0:.,.	0/0:21:21,0	0/0:33:33,0	0/0:34:34,0	0/0:23:23,0	./.:0:.,.	0/0:22:22,0	0/0:23:23,0	0/0:35:35,0	0/0:22:22,0
un	115046	822_104	G	A	.	PASS	NS=159;AF=0.443;locori=p	GT:DP:AD	0/1:51:29,22	1/1:77:0,77	1/1:48:0,48	1/1:70:0,70	1/1:26:0,26	0/1:23:6,17	0/1:41:23,18	1/1:65:0,65	0/0:31:31,0	0/1:43:14,29	./.:50:.,.	1/1:51:0,51	1/1:68:0,68	1/1:65:0,65	1/1:75:0,75	0/0:39:39,0	0/1:60:30,30	0/1:39:24,15	0/1:16:7,9	1/1:23:0,23	0/1:42:26,16	0/1:32:12,20	1/1:41:0,41	1/1:34:0,34	0/1:15:9,6	0/0:10:10,0	0/1:22:9,13	0/0:36:36,0	1/1:22:0,22	./.:18:.,.	0/0:24:24,0	0/0:15:15,0	0/1:15:7,8	0/1:48:22,26	0/1:10:7,3	0/1:37:13,24	0/0:25:25,0	1/1:34:0,34	1/1:57:0,57	./.:0:.,.	0/0:10:10,0	0/0:13:13,0	0/0:23:23,0	0/0:13:13,0	0/0:20:20,0	./.:0:.,.	./.:0:.,.	./.:0:.,.	0/0:10:10,0	./.:0:.,.	./.:0:.,.	./.:0:.,.	./.:0:.,.	./.:0:.,.	0/0:43:43,0	0/0:31:31,0	./.:0:.,.	./.:0:.,.	./.:0:.,.	0/0:18:18,0	./.:0:.,.	0/0:23:23,0	./.:0:.,.	0/1:33:14,19	0/1:57:21,36	./.:0:.,.	1/1:14:0,14	0/0:30:30,0	0/0:23:23,0	1/1:22:0,22	./.:0:.,.	0/0:39:39,0	1/1:24:0,24	0/0:21:21,0	1/1:16:0,16	1/1:23:0,23	1/1:47:0,47	0/0:21:21,0	0/1:39:13,26	1/1:39:0,39	1/1:73:0,73	1/1:53:0,53	1/1:61:0,61	0/1:52:19,33	1/1:49:0,49	1/1:57:0,57	./.:0:.,.	0/0:49:49,0	0/0:49:49,0	1/1:54:0,54	0/1:46:16,30	1/1:40:0,40	0/0:25:25,0	0/0:35:35,0	1/1:59:0,59	0/1:32:17,15	./.:0:.,.	0/0:23:23,0	0/0:13:13,0	0/1:35:10,25	0/1:37:13,24	./.:0:.,.	0/1:47:18,29	1/1:43:0,43	1/1:74:0,74	1/1:83:0,83	1/1:96:0,96	0/0:23:23,0	1/1:56:0,56	0/1:43:19,24	1/1:41:0,41	0/1:22:6,16	./.:0:.,.	1/1:37:0,37	./.:0:.,.	0/1:39:9,30	0/1:16:6,10	0/1:42:10,32	0/0:11:11,0	1/1:65:0,65	0/0:23:23,0	1/1:32:0,32	0/1:35:15,20	0/1:36:14,22	0/0:56:56,0	1/1:78:0,78	1/1:26:0,26	0/0:19:19,0	./.:0:.,.	0/1:53:22,31	0/0:18:18,0	0/0:46:46,0	1/1:45:0,45	0/0:26:26,0	0/0:11:11,0	1/1:42:0,42	1/1:58:0,58	1/1:82:0,82	0/1:42:17,25	0/1:34:12,22	0/0:42:42,0	0/1:33:15,18	./.:0:.,.	./.:0:.,.	0/0:15:15,0	0/1:46:22,24	0/0:15:15,0	0/1:27:14,13	0/1:29:12,17	0/1:31:18,13	0/0:54:54,0	0/0:30:30,0	1/1:22:0,22	0/0:15:15,0	0/0:36:36,0	0/0:28:28,0	0/0:13:13,0	0/0:21:21,0	0/0:22:22,0	0/0:60:60,0	./.:0:.,.	0/0:21:21,0	0/1:24:7,17	./.:0:.,.	0/0:34:34,0	0/0:47:47,0	0/1:34:16,18	0/0:50:50,0	0/1:25:10,15	0/0:33:33,0	0/1:17:12,5	0/1:36:10,26	0/1:28:15,13	0/1:34:21,13	0/0:25:25,0	0/1:18:7,11	0/0:29:29,0	0/0:11:11,0	0/0:19:19,0	./.:0:.,.	./.:0:.,.	0/0:21:21,0	0/0:33:33,0	0/0:34:34,0	0/0:23:23,0	./.:0:.,.	0/0:22:22,0	0/0:23:23,0	1/1:35:0,35	0/0:22:22,0
un	115616	826_114	C	T	.	PASS	NS=129;AF=0.151;locori=p	GT:DP:AD	0/0:36:36,0	0/0:17:17,0	0/0:55:55,0	0/0:31:31,0	0/0:18:18,0	0/0:26:26,0	./.:0:.,.	0/0:17:17,0	0/0:22:22,0	./.:0:.,.	0/0:30:30,0	0/0:20:20,0	0/0:32:32,0	0/0:21:21,0	0/0:21:21,0	0/0:25:25,0	./.:0:.,.	./.:0:.,.	0/0:14:14,0	0/0:15:15,0	0/0:14:14,0	./.:0:.,.	0/0:14:14,0	0/0:24:24,0	./.:0:.,.	./.:0:.,.	0/0:11:11,0	0/1:29:19,10	./.:0:.,.	0/0:19:19,0	1/1:10:0,10	./.:0:.,.	./.:0:.,.	0/0:21:21,0	./.:0:.,.	1/1:17:0,17	./.:0:.,.	0/0:27:27,0	1/1:27:0,27	0/1:11:7,4	0/0:12:12,0	0/1:19:7,12	1/1:17:0,17	1/1:11:0,11	./.:0:.,.	./.:0:.,.	./.:0:.,.	./.:0:.,.	./.:0:.,.	./.:0:.,.	./.:0:.,.	./.:0:.,.	./.:0:.,.	./.:0:.,.	./.:0:.,.	1/1:18:0,18	./.:0:.,.	./.:0:.,.	./.:0:.,.	./.:0:.,.	./.:0:.,.	1/1:18:0,18	./.:0:.,.	./.:0:.,.	./.:0:.,.	./.:0:.,.	./.:0:.,.	./.:0:.,.	./.:0:.,.	0/0:26:26,0	0/0:21:21,0	1/1:10:0,10	./.:0:.,.	0/0:10:10,0	./.:0:.,.	0/0:11:11,0	./.:0:.,.	0/0:26:26,0	0/0:28:28,0	0/0:47:47,0	0/0:23:23,0	0/0:31:31,0	0/0:33:33,0	0/0:51:51,0	0/0:38:38,0	0/0:32:32,0	0/0:10:10,0	0/0:44:44,0	0/0:53:53,0	0/0:57:57,0	0/0:23:23,0	0/0:39:39,0	./.:0:.,.	0/1:28:16,12	./.:0:.,.	0/0:37:37,0	./.:0:.,.	0/0:41:41,0	0/0:39:39,0	0/0:19:19,0	./.:0:.,.	./.:0:.,.	1/1:22:0,22	0/0:27:27,0	0/0:22:22,0	0/0:45:45,0	0/0:29:29,0	./.:0:.,.	0/0:16:16,0	0/1:44:23,21	0/1:15:10,5	0/0:20:20,0	0/0:31:31,0	0/0:17:17,0	./.:0:.,.	0/0:34:34,0	./.:0:.,.	0/0:25:25,0	./.:0:.,.	0/0:29:29,0	0/1:18:9,9	0/1:11:5,6	0/0:44:44,0	0/0:11:11,0	0/0:35:35,0	0/0:29:29,0	0/0:34:34,0	0/0:27:27,0	0/0:32:32,0	0/0:32:32,0	./.:0:.,.	0/0:32:32,0	0/0:31:31,0	0/0:39:39,0	0/0:23:23,0	0/0:15:15,0	0/0:38:38,0	0/0:11:11,0	0/0:45:45,0	0/0:27:27,0	0/0:49:49,0	0/0:25:25,0	0/0:16:16,0	0/0:32:32,0	0/0:13:13,0	1/1:29:0,29	./.:0:.,.	./.:0:.,.	0/0:20:20,0	0/0:14:14,0	./.:0:.,.	./.:0:.,.	./.:0:.,.	1/1:15:0,15	./.:0:.,.	./.:0:.,.	1/1:12:0,12	0/0:10:10,0	./.:11:.,.	0/0:36:36,0	0/1:28:14,14	0/0:14:14,0	0/0:14:14,0	0/0:28:28,0	0/0:28:28,0	0/0:13:13,0	0/0:18:18,0	0/0:38:38,0	0/0:19:19,0	0/0:10:10,0	./.:0:.,.	0/0:16:16,0	0/0:39:39,0	0/0:46:46,0	0/0:17:17,0	0/0:32:32,0	0/1:19:8,11	./.:0:.,.	./.:0:.,.	./.:0:.,.	0/0:20:20,0	0/1:28:19,9	./.:0:.,.	0/1:27:8,19	1/1:16:0,16	0/0:40:40,0	0/0:22:22,0	0/0:12:12,0	0/1:34:20,14	0/0:12:12,0
un	116771	835_9	G	C	.	PASS	NS=168;AF=0.491;locori=p	GT:DP:AD	1/1:68:0,68	1/1:55:0,55	1/1:55:0,55	1/1:75:0,75	1/1:35:0,35	1/1:53:0,53	1/1:54:0,54	1/1:45:0,45	1/1:81:0,81	1/1:50:0,50	0/1:33:17,16	1/1:19:0,19	0/1:39:17,22	1/1:33:0,33	0/1:69:34,35	0/1:65:30,35	0/1:90:46,44	0/1:56:28,28	1/1:53:0,53	0/1:41:16,25	1/1:64:0,64	1/1:60:0,60	0/1:27:11,16	1/1:66:0,66	0/0:29:29,0	0/0:69:69,0	./.:0:.,.	0/0:44:44,0	./.:0:.,.	1/1:61:0,61	./.:0:.,.	./.:0:.,.	0/0:33:33,0	0/1:66:33,33	0/1:34:21,13	0/0:54:54,0	0/0:49:49,0	./.:0:.,.	0/0:45:45,0	0/0:28:28,0	0/0:34:34,0	0/0:42:42,0	0/0:44:44,0	0/0:18:18,0	0/0:36:36,0	0/0:22:22,0	1/1:25:0,25	1/1:60:0,60	1/1:74:0,74	1/1:24:0,24	1/1:68:0,68	0/1:21:11,10	1/1:63:0,63	1/1:39:0,39	1/1:60:0,60	1/1:70:0,70	0/1:62:35,27	0/1:30:15,15	0/1:14:8,6	1/1:75:0,75	0/1:48:22,26	0/1:33:17,16	0/1:43:23,20	1/1:92:0,92	0/1:50:32,18	./.:0:.,.	1/1:68:0,68	0/1:42:13,29	1/1:64:0,64	0/0:48:48,0	0/1:36:24,12	./.:0:.,.	0/1:29:17,12	0/1:63:25,38	./.:0:.,.	1/1:41:0,41	0/0:48:48,0	0/0:36:36,0	1/1:55:0,55	1/1:56:0,56	1/1:51:0,51	1/1:46:0,46	1/1:31:0,31	0/1:29:15,14	1/1:61:0,61	1/1:52:0,52	0/0:20:20,0	0/0:63:63,0	0/0:75:75,0	0/0:52:52,0	0/0:37:37,0	./.:0:.,.	./.:0:.,.	0/0:64:64,0	1/1:101:0,101	1/1:140:0,140	1/1:16:0,16	0/0:95:95,0	0/0:120:120,0	1/1:85:0,85	1/1:50:0,50	1/1:29:0,29	1/1:83:0,83	1/1:29:0,29	0/1:37:14,23	./.:0:.,.	0/0:75:75,0	0/1:29:8,21	0/0:83:83,0	0/1:48:23,25	0/0:46:46,0	0/0:24:24,0	./.:0:.,.	0/0:19:19,0	./.:0:.,.	./.:0:.,.	0/1:36:20,16	0/0:18:18,0	0/0:19:19,0	0/0:54:54,0	0/0:35:35,0	./.:0:.,.	0/1:49:26,23	1/1:44:0,44	0/1:50:30,20	0/0:53:53,0	0/0:63:63,0	0/0:39:39,0	0/1:47:26,21	1/1:40:0,40	0/0:27:27,0	0/0:92:92,0	0/0:47:47,0	1/1:64:0,64	0/1:28:17,11	0/1:71:33,38	0/1:82:41,41	0/1:78:34,44	0/1:72:38,34	1/1:58:0,58	0/1:65:34,31	1/1:55:0,55	0/0:44:44,0	./.:0:.,.	0/0:18:18,0	./.:0:.,.	0/1:90:44,46	0/1:41:20,21	1/1:19:0,19	./.:0:.,.	./.:0:.,.	0/0:60:60,0	0/1:64:25,39	0/0:25:25,0	0/0:40:40,0	0/0:44:44,0	1/1:45:0,45	1/1:60:0,60	0/0:33:33,0	1/1:52:0,52	0/0:45:45,0	0/1:33:22,11	0/1:35:13,22	1/1:44:0,44	0/1:58:25,33	0/1:35:15,20	1/1:35:0,35	0/1:65:26,39	0/0:48:48,0	1/1:61:0,61	0/1:68:36,32	0/1:91:42,49	0/0:62:62,0	0/0:60:60,0	0/0:76:76,0	0/0:22:22,0	0/0:13:13,0	./.:0:.,.	0/0:11:11,0	./.:0:.,.	0/0:74:74,0	0/0:25:25,0	0/0:28:28,0	0/0:44:44,0	0/0:44:44,0	0/0:59:59,0	1/1:50:0,50	0/0:74:74,0	./.:0:.,.	0/1:57:26,31
un	116971	836_69	G	A	.	PASS	NS=180;AF=0.314;locori=p	GT:DP:AD	1/1:35:0,35	1/1:31:0,31	1/1:45:0,45	1/1:46:0,46	1/1:18:0,18	1/1:31:0,31	1/1:47:0,47	1/1:36:0,36	1/1:44:0,44	1/1:34:0,34	1/1:40:0,40	0/0:32:32,0	0/1:27:10,17	0/1:28:9,19	./.:0:.,.	1/1:30:0,30	1/1:43:0,43	1/1:41:0,41	1/1:11:0,11	0/1:27:16,11	0/1:33:18,15	1/1:26:0,26	1/1:31:0,31	./.:0:.,.	0/0:13:13,0	0/0:25:25,0	0/0:26:26,0	0/1:29:18,11	0/0:25:25,0	0/0:27:27,0	0/0:17:17,0	0/0:11:11,0	0/1:20:8,12	0/1:39:18,21	0/0:17:17,0	0/0:19:19,0	0/0:26:26,0	0/1:21:13,8	0/1:23:12,11	0/0:15:15,0	0/1:25:13,12	./.:0:.,.	0/0:14:14,0	0/0:17:17,0	0/0:21:21,0	0/0:14:14,0	./.:0:.,.	0/0:38:38,0	0/0:15:15,0	0/0:15:15,0	0/0:40:40,0	0/0:27:27,0	0/0:28:28,0	0/0:23:23,0	0/0:33:33,0	0/0:36:36,0	0/0:26:26,0	0/0:26:26,0	./.:0:.,.	0/0:38:38,0	0/0:31:31,0	0/0:26:26,0	0/0:24:24,0	0/0:27:27,0	0/0:45:45,0	0/0:31:31,0	0/0:35:35,0	0/0:24:24,0	0/0:18:18,0	0/0:16:16,0	0/0:14:14,0	0/0:23:23,0	0/0:19:19,0	0/0:12:12,0	0/0:20:20,0	0/1:12:5,7	0/0:17:17,0	0/1:20:11,9	1/1:30:0,30	1/1:29:0,29	1/1:25:0,25	1/1:32:0,32	0/1:35:20,15	0/1:47:18,29	1/1:28:0,28	1/1:26:0,26	1/1:10:0,10	1/1:32:0,32	1/1:40:0,40	0/1:33:17,16	0/0:33:33,0	0/0:62:62,0	0/0:33:33,0	0/0:30:30,0	0/0:31:31,0	0/0:29:29,0	./.:0:.,.	0/0:46:46,0	0/0:42:42,0	0/0:51:51,0	0/0:54:54,0	0/0:13:13,0	0/0:39:39,0	1/1:22:0,22	0/1:29:10,19	1/1:36:0,36	1/1:29:0,29	./.:0:.,.	0/1:25:17,8	0/0:52:52,0	0/0:11:11,0	0/0:20:20,0	0/0:22:22,0	0/0:14:14,0	./.:0:.,.	0/0:25:25,0	0/1:15:4,11	0/0:35:35,0	1/1:22:0,22	0/0:27:27,0	0/0:10:10,0	1/1:15:0,15	0/1:26:11,15	0/0:25:25,0	0/0:54:54,0	0/0:30:30,0	0/1:21:11,10	0/0:15:15,0	0/0:33:33,0	0/0:31:31,0	0/0:11:11,0	0/0:34:34,0	0/0:19:19,0	0/0:47:47,0	0/0:24:24,0	1/1:28:0,28	1/1:27:0,27	0/1:25:16,9	0/1:24:14,10	1/1:44:0,44	0/0:48:48,0	1/1:25:0,25	1/1:13:0,13	./.:0:.,.	0/0:29:29,0	0/1:34:25,9	0/1:35:17,18	0/0:24:24,0	0/0:28:28,0	0/1:25:12,13	0/0:27:27,0	0/0:29:29,0	0/0:44:44,0	0/0:22:22,0	0/0:56:56,0	0/0:21:21,0	0/0:23:23,0	0/0:10:10,0	0/1:14:7,7	0/0:32:32,0	0/0:29:29,0	0/0:23:23,0	0/0:18:18,0	0/0:51:51,0	0/1:24:11,13	1/1:29:0,29	0/0:16:16,0	0/1:41:12,29	0/1:23:10,13	0/1:38:20,18	1/1:27:0,27	0/0:32:32,0	0/0:24:24,0	0/1:43:19,24	0/1:24:14,10	0/0:28:28,0	0/0:18:18,0	0/0:13:13,0	0/0:11:11,0	./.:0:.,.	0/1:51:20,31	0/1:18:8,10	0/0:45:45,0	0/0:20:20,0	0/0:22:22,0	0/0:21:21,0	0/1:29:22,7	0/1:31:15,16	0/0:42:42,0	0/1:29:9,20
un	122680	877_38	A	C	.	PASS	NS=91;AF=0.115;locori=p	GT:DP:AD	./.:0:.,.	./.:0:.,.	./.:0:.,.	./.:0:.,.	./.:0:.,.	./.:0:.,.	./.:0:.,.	./.:0:.,.	./.:0:.,.	./.:0:.,.	0/0:76:76,0	./.:0:.,.	0/0:67:67,0	0/0:32:32,0	./.:0:.,.	./.:0:.,.	./.:0:.,.	./.:0:.,.	./.:0:.,.	./.:0:.,.	./.:0:.,.	./.:0:.,.	./.:0:.,.	./.:0:.,.	0/0:35:35,0	0/0:34:34,0	0/0:66:66,0	0/0:74:74,0	0/0:24:24,0	0/0:50:50,0	0/0:23:23,0	0/0:25:25,0	0/0:52:52,0	./.:0:.,.	0/0:24:24,0	0/0:47:47,0	0/0:68:68,0	./.:0:.,.	0/0:59:59,0	0/0:10:10,0	./.:0:.,.	0/0:48:48,0	0/0:49:49,0	0/0:31:31,0	0/0:34:34,0	./.:0:.,.	./.:0:.,.	./.:0:.,.	./.:0:.,.	1/1:19:0,19	./.:0:.,.	./.:0:.,.	1/1:25:0,25	1/1:53:0,53	1/1:78:0,78	./.:0:.,.	./.:0:.,.	./.:0:.,.	./.:0:.,.	./.:0:.,.	1/1:30:0,30	./.:0:.,.	./.:0:.,.	1/1:33:0,33	./.:0:.,.	./.:0:.,.	./.:0:.,.	1/1:34:0,34	./.:0:.,.	0/0:14:14,0	0/0:29:29,0	./.:0:.,.	0/0:14:14,0	0/0:53:53,0	0/0:28:28,0	0/0:18:18,0	0/0:42:42,0	./.:0:.,.	0/0:32:32,0	./.:0:.,.	./.:0:.,.	./.:0:.,.	./.:0:.,.	./.:0:.,.	./.:0:.,.	0/0:77:77,0	./.:0:.,.	./.:0:.,.	./.:0:.,.	./.:0:.,.	0/0:61:61,0	0/0:32:32,0	./.:0:.,.	./.:0:.,.	./.:0:.,.	./.:0:.,.	./.:0:.,.	0/0:91:91,0	0/0:46:46,0	./.:0:.,.	./.:0:.,.	1/1:26:0,26	./.:0:.,.	0/0:35:35,0	0/0:23:23,0	./.:0:.,.	./.:0:.,.	./.:0:.,.	./.:0:.,.	0/0:87:87,0	0/0:19:19,0	0/0:48:48,0	0/0:67:67,0	0/0:17:17,0	./.:0:.,.	0/0:33:33,0	./.:0:.,.	0/0:33:33,0	0/0:25:25,0	0/0:58:58,0	0/0:12:12,0	./.:0:.,.	0/0:37:37,0	0/0:35:35,0	./.:0:.,.	0/0:24:24,0	0/0:23:23,0	./.:0:.,.	./.:0:.,.	./.:0:.,.	0/0:28:28,0	./.:0:.,.	0/0:33:33,0	0/0:55:55,0	./.:0:.,.	0/0:33:33,0	./.:0:.,.	./.:0:.,.	./.:0:.,.	0/0:62:62,0	0/0:43:43,0	0/0:47:47,0	./.:0:.,.	./.:0:.,.	./.:0:.,.	./.:0:.,.	0/0:36:36,0	0/0:47:47,0	0/0:29:29,0	./.:0:.,.	./.:0:.,.	0/0:50:50,0	./.:0:.,.	./.:0:.,.	./.:0:.,.	./.:0:.,.	./.:0:.,.	0/0:15:15,0	./.:0:.,.	./.:0:.,.	./.:0:.,.	0/0:47:47,0	./.:0:.,.	0/0:33:33,0	0/0:102:102,0	0/0:78:78,0	0/0:72:72,0	0/0:84:84,0	./.:0:.,.	0/0:96:96,0	0/0:67:67,0	0/0:44:44,0	0/0:30:30,0	0/0:57:57,0	0/0:61:61,0	./.:0:.,.	0/0:12:12,0	0/0:23:23,0	./.:0:.,.	./.:0:.,.	1/1:57:0,57	0/0:38:38,0	./.:0:.,.	./.:0:.,.	0/0:30:30,0	1/1:41:0,41	0/0:41:41,0	./.:0:.,.	0/1:64:32,32	0/0:26:26,0
un	122709	877_67	C	T	.	PASS	NS=91;AF=0.148;locori=p	GT:DP:AD	./.:0:.,.	./.:0:.,.	./.:0:.,.	./.:0:.,.	./.:0:.,.	./.:0:.,.	./.:0:.,.	./.:0:.,.	./.:0:.,.	./.:0:.,.	0/0:76:76,0	./.:0:.,.	0/0:67:67,0	0/0:32:32,0	./.:0:.,.	./.:0:.,.	./.:0:.,.	./.:0:.,.	./.:0:.,.	./.:0:.,.	./.:0:.,.	./.:0:.,.	./.:0:.,.	./.:0:.,.	0/1:35:21,14	1/1:34:0,34	0/0:66:66,0	0/0:74:74,0	0/0:24:24,0	0/1:50:41,9	0/1:23:15,8	0/1:25:19,6	0/0:52:52,0	./.:0:.,.	0/0:24:24,0	0/0:47:47,0	0/0:68:68,0	./.:0:.,.	0/0:59:59,0	0/0:10:10,0	./.:0:.,.	0/0:48:48,0	0/0:49:49,0	0/0:31:31,0	0/0:34:34,0	./.:0:.,.	./.:0:.,.	./.:0:.,.	./.:0:.,.	0/0:19:19,0	./.:0:.,.	./.:0:.,.	0/0:25:25,0	0/0:53:53,0	0/0:78:78,0	./.:0:.,.	./.:0:.,.	./.:0:.,.	./.:0:.,.	./.:0:.,.	0/0:30:30,0	./.:0:.,.	./.:0:.,.	0/0:33:33,0	./.:0:.,.	./.:0:.,.	./.:0:.,.	0/0:34:34,0	./.:0:.,.	1/1:14:0,14	0/0:29:29,0	./.:0:.,.	0/0:14:14,0	0/0:53:53,0	0/0:28:28,0	1/1:18:0,18	0/0:42:42,0	./.:0:.,.	0/0:32:32,0	./.:0:.,.	./.:0:.,.	./.:0:.,.	./.:0:.,.	./.:0:.,.	./.:0:.,.	0/0:77:77,0	./.:0:.,.	./.:0:.,.	./.:0:.,.	./.:0:.,.	0/0:61:61,0	1/1:32:0,32	./.:0:.,.	./.:0:.,.	./.:0:.,.	./.:0:.,.	./.:0:.,.	0/0:91:91,0	0/0:46:46,0	./.:0:.,.	./.:0:.,.	0/0:26:26,0	./.:0:.,.	0/0:35:35,0	0/0:23:23,0	./.:0:.,.	./.:0:.,.	./.:0:.,.	./.:0:.,.	0/0:87:87,0	1/1:19:0,19	0/0:48:48,0	0/0:67:67,0	1/1:17:0,17	./.:0:.,.	0/0:33:33,0	./.:0:.,.	0/0:33:33,0	0/0:25:25,0	0/0:58:58,0	0/0:12:12,0	./.:0:.,.	0/1:37:12,25	0/0:35:35,0	./.:0:.,.	0/0:24:24,0	0/0:23:23,0	./.:0:.,.	./.:0:.,.	./.:0:.,.	0/0:28:28,0	./.:0:.,.	0/0:33:33,0	0/0:55:55,0	./.:0:.,.	0/0:33:33,0	./.:0:.,.	./.:0:.,.	./.:0:.,.	0/0:62:62,0	0/0:43:43,0	0/0:47:47,0	./.:0:.,.	./.:0:.,.	./.:0:.,.	./.:0:.,.	0/0:36:36,0	0/0:47:47,0	0/0:29:29,0	./.:0:.,.	./.:0:.,.	0/0:50:50,0	./.:0:.,.	./.:0:.,.	./.:0:.,.	./.:0:.,.	./.:0:.,.	1/1:15:0,15	./.:0:.,.	./.:0:.,.	./.:0:.,.	0/0:47:47,0	./.:0:.,.	1/1:33:0,33	0/0:102:102,0	0/0:78:78,0	0/0:72:72,0	0/0:84:84,0	./.:0:.,.	0/0:96:96,0	0/0:67:67,0	0/0:44:44,0	0/0:30:30,0	0/0:57:57,0	0/0:61:61,0	./.:0:.,.	1/1:12:0,12	0/0:23:23,0	./.:0:.,.	./.:0:.,.	0/0:57:57,0	1/1:38:0,38	./.:0:.,.	./.:0:.,.	0/0:30:30,0	0/0:41:41,0	0/0:41:41,0	./.:0:.,.	0/0:64:64,0	1/1:26:0,26
un	122742	877_100	A	G	.	PASS	NS=91;AF=0.308;locori=p	GT:DP:AD	./.:0:.,.	./.:0:.,.	./.:0:.,.	./.:0:.,.	./.:0:.,.	./.:0:.,.	./.:0:.,.	./.:0:.,.	./.:0:.,.	./.:0:.,.	0/0:76:76,0	./.:0:.,.	0/0:67:67,0	0/0:32:32,0	./.:0:.,.	./.:0:.,.	./.:0:.,.	./.:0:.,.	./.:0:.,.	./.:0:.,.	./.:0:.,.	./.:0:.,.	./.:0:.,.	./.:0:.,.	0/0:35:35,0	0/0:34:34,0	1/1:66:0,66	0/0:74:74,0	0/0:24:24,0	0/0:50:50,0	0/1:23:8,15	0/1:25:6,19	0/1:52:30,22	./.:0:.,.	0/0:24:24,0	1/1:47:0,47	1/1:68:0,68	./.:0:.,.	1/1:59:0,59	0/0:10:10,0	./.:0:.,.	0/1:48:24,24	0/1:49:23,26	1/1:31:0,31	1/1:34:0,34	./.:0:.,.	./.:0:.,.	./.:0:.,.	./.:0:.,.	0/0:19:19,0	./.:0:.,.	./.:0:.,.	0/0:25:25,0	0/0:53:53,0	0/0:78:78,0	./.:0:.,.	./.:0:.,.	./.:0:.,.	./.:0:.,.	./.:0:.,.	0/0:30:30,0	./.:0:.,.	./.:0:.,.	0/0:33:33,0	./.:0:.,.	./.:0:.,.	./.:0:.,.	0/0:34:34,0	./.:0:.,.	1/1:14:0,14	0/0:29:29,0	./.:0:.,.	0/0:14:14,0	0/0:53:53,0	0/1:28:19,9	0/0:18:18,0	0/0:42:42,0	./.:0:.,.	0/0:32:32,0	./.:0:.,.	./.:0:.,.	./.:0:.,.	./.:0:.,.	./.:0:.,.	./.:0:.,.	0/0:77:77,0	./.:0:.,.	./.:0:.,.	./.:0:.,.	./.:0:.,.	0/0:61:61,0	0/0:32:32,0	./.:0:.,.	./.:0:.,.	./.:0:.,.	./.:0:.,.	./.:0:.,.	0/1:91:38,53	1/1:46:0,46	./.:0:.,.	./.:0:.,.	0/0:26:26,0	./.:0:.,.	0/0:35:35,0	0/0:23:23,0	./.:0:.,.	./.:0:.,.	./.:0:.,.	./.:0:.,.	0/1:87:43,44	0/0:19:19,0	1/1:48:0,48	1/1:67:0,67	0/0:17:17,0	./.:0:.,.	1/1:33:0,33	./.:0:.,.	0/0:33:33,0	1/1:25:0,25	0/0:58:58,0	1/1:12:0,12	./.:0:.,.	0/1:37:25,12	1/1:35:0,35	./.:0:.,.	1/1:24:0,24	1/1:23:0,23	./.:0:.,.	./.:0:.,.	./.:0:.,.	0/1:28:8,20	./.:0:.,.	1/1:33:0,33	0/0:55:55,0	./.:0:.,.	0/0:33:33,0	./.:0:.,.	./.:0:.,.	./.:0:.,.	0/0:62:62,0	0/0:43:43,0	0/0:47:47,0	./.:0:.,.	./.:0:.,.	./.:0:.,.	./.:0:.,.	1/1:36:0,36	1/1:47:0,47	1/1:29:0,29	./.:0:.,.	./.:0:.,.	0/0:50:50,0	./.:0:.,.	./.:0:.,.	./.:0:.,.	./.:0:.,.	./.:0:.,.	0/0:15:15,0	./.:0:.,.	./.:0:.,.	./.:0:.,.	0/1:47:18,29	./.:0:.,.	0/0:33:33,0	0/0:102:102,0	0/0:78:78,0	0/0:72:72,0	0/0:84:84,0	./.:0:.,.	0/0:96:96,0	0/0:67:67,0	0/0:44:44,0	0/0:30:30,0	0/0:57:57,0	0/0:61:61,0	./.:0:.,.	0/0:12:12,0	0/0:23:23,0	./.:0:.,.	./.:0:.,.	0/0:57:57,0	0/0:38:38,0	./.:0:.,.	./.:0:.,.	1/1:30:0,30	0/0:41:41,0	1/1:41:0,41	./.:0:.,.	0/1:64:32,32	0/0:26:26,0
un	122850	878_68	C	T	.	PASS	NS=115;AF=0.174;locori=p	GT:DP:AD	0/1:224:72,152	./.:0:.,.	./.:0:.,.	./.:0:.,.	0/0:166:166,0	0/1:261:180,81	./.:0:.,.	0/0:318:318,0	0/1:285:185,100	0/0:256:256,0	0/1:118:41,77	0/1:110:83,27	0/1:135:50,85	./.:0:.,.	./.:0:.,.	./.:0:.,.	./.:0:.,.	./.:0:.,.	1/1:106:0,106	0/1:219:85,134	0/1:231:107,124	0/1:280:113,167	0/1:202:127,75	0/1:301:138,163	0/0:100:100,0	0/0:201:201,0	0/1:146:101,45	0/0:248:248,0	0/0:93:93,0	0/0:146:146,0	0/0:112:112,0	./.:0:.,.	./.:0:.,.	0/0:262:262,0	0/1:151:120,31	0/0:237:237,0	0/0:177:177,0	./.:0:.,.	0/0:221:221,0	0/0:158:158,0	0/0:196:196,0	./.:0:.,.	./.:0:.,.	0/0:177:177,0	0/0:187:187,0	0/0:105:105,0	./.:0:.,.	./.:0:.,.	0/0:143:143,0	./.:0:.,.	./.:0:.,.	./.:0:.,.	./.:0:.,.	./.:0:.,.	0/0:271:271,0	0/0:333:333,0	0/0:243:243,0	0/0:244:244,0	./.:0:.,.	./.:0:.,.	0/0:224:224,0	0/0:287:287,0	0/0:227:227,0	0/0:281:281,0	./.:0:.,.	./.:0:.,.	0/0:243:243,0	0/0:225:225,0	0/0:253:253,0	0/1:226:152,74	0/0:158:158,0	./.:0:.,.	0/1:190:122,68	0/0:225:225,0	./.:0:.,.	0/0:58:58,0	0/1:245:94,151	./.:0:.,.	0/1:134:48,86	0/1:97:46,51	./.:0:.,.	./.:0:.,.	0/1:159:67,92	0/1:164:69,95	0/1:239:100,139	0/1:115:41,74	./.:0:.,.	0/0:79:79,0	./.:0:.,.	./.:0:.,.	./.:0:.,.	./.:0:.,.	0/0:127:127,0	./.:0:.,.	0/0:40:40,0	./.:0:.,.	./.:0:.,.	./.:0:.,.	./.:0:.,.	0/0:368:368,0	0/0:366:366,0	0/0:202:202,0	0/0:307:307,0	0/1:117:44,73	0/1:105:39,66	0/1:178:76,102	0/1:183:90,93	0/0:34:34,0	./.:0:.,.	./.:0:.,.	0/0:160:160,0	0/0:65:65,0	./.:0:.,.	0/0:70:70,0	./.:0:.,.	0/0:119:119,0	0/0:92:92,0	0/0:56:56,0	0/0:137:137,0	0/1:213:143,70	0/0:99:99,0	0/0:147:147,0	./.:0:.,.	./.:0:.,.	./.:0:.,.	./.:0:.,.	0/0:110:110,0	0/0:200:200,0	0/0:130:130,0	./.:0:.,.	0/0:50:50,0	0/0:74:74,0	./.:0:.,.	0/0:100:100,0	0/0:48:48,0	0/0:140:140,0	./.:0:.,.	0/1:157:77,80	./.:0:.,.	0/0:137:137,0	0/0:352:352,0	./.:0:.,.	0/0:133:133,0	./.:0:.,.	./.:0:.,.	0/1:356:275,81	./.:0:.,.	./.:0:.,.	0/0:238:238,0	./.:0:.,.	0/0:144:144,0	./.:0:.,.	0/0:222:222,0	./.:0:.,.	0/0:192:192,0	0/0:155:155,0	0/0:143:143,0	./.:0:.,.	0/0:71:71,0	0/0:132:132,0	0/1:91:40,51	./.:0:.,.	./.:0:.,.	0/0:203:203,0	./.:0:.,.	./.:0:.,.	0/1:177:126,51	0/1:280:134,146	0/1:198:88,110	0/0:272:272,0	./.:0:.,.	./.:0:.,.	./.:0:.,.	./.:0:.,.	0/1:279:196,83	0/1:103:67,36	0/1:93:66,27	0/0:46:46,0	0/0:90:90,0	./.:0:.,.	./.:0:.,.	./.:0:.,.	0/0:89:89,0	0/0:171:171,0	0/1:166:70,96	./.:0:.,.	./.:0:.,.	./.:0:.,.	0/0:319:319,0	0/1:235:80,155
un	123320	881_118	G	T	.	PASS	NS=147;AF=0.442;locori=p	GT:DP:AD	0/1:19:10,9	0/1:39:25,14	0/0:32:32,0	0/0:38:38,0	./.:14:.,.	0/1:16:8,8	0/1:38:18,20	0/1:43:21,22	0/1:20:10,10	0/1:33:15,18	0/0:42:42,0	./.:0:.,.	./.:0:.,.	0/0:14:14,0	0/0:36:36,0	0/1:50:21,29	0/0:37:37,0	0/0:37:37,0	0/0:29:29,0	0/0:13:13,0	0/0:37:37,0	0/0:32:32,0	0/1:21:12,9	0/0:35:35,0	0/1:10:4,6	1/1:38:0,38	1/1:21:0,21	1/1:22:0,22	./.:0:.,.	1/1:23:0,23	0/0:11:11,0	./.:0:.,.	0/1:34:10,24	0/1:24:9,15	./.:0:.,.	1/1:32:0,32	1/1:28:0,28	1/1:29:0,29	1/1:17:0,17	./.:0:.,.	1/1:26:0,26	1/1:16:0,16	1/1:19:0,19	1/1:16:0,16	1/1:20:0,20	./.:0:.,.	./.:0:.,.	0/0:37:37,0	0/0:19:19,0	0/0:11:11,0	0/0:32:32,0	0/0:36:36,0	0/0:24:24,0	0/0:17:17,0	./.:0:.,.	0/0:20:20,0	0/1:16:6,10	0/0:22:22,0	./.:0:.,.	0/0:34:34,0	0/0:35:35,0	0/0:31:31,0	0/0:24:24,0	0/1:23:5,18	0/0:31:31,0	0/1:21:12,9	0/0:27:27,0	0/0:39:39,0	0/1:26:16,10	1/1:14:0,14	./.:19:.,.	0/0:33:33,0	./.:0:.,.	0/1:17:8,9	./.:10:.,.	0/0:17:17,0	./.:0:.,.	./.:0:.,.	./.:0:.,.	./.:0:.,.	0/0:12:12,0	0/0:18:18,0	1/1:18:0,18	0/0:18:18,0	./.:0:.,.	0/0:17:17,0	./.:0:.,.	1/1:34:0,34	1/1:46:0,46	1/1:36:0,36	1/1:19:0,19	./.:0:.,.	1/1:23:0,23	1/1:38:0,38	0/1:48:17,31	0/0:22:22,0	./.:0:.,.	0/0:21:21,0	0/0:34:34,0	0/0:41:41,0	0/0:20:20,0	0/1:29:17,12	./.:0:.,.	0/0:24:24,0	0/0:20:20,0	0/1:36:23,13	1/1:16:0,16	./.:0:.,.	1/1:23:0,23	0/0:30:30,0	0/0:24:24,0	./.:0:.,.	1/1:23:0,23	0/1:14:9,5	./.:0:.,.	./.:0:.,.	./.:0:.,.	./.:0:.,.	./.:0:.,.	0/0:23:23,0	1/1:13:0,13	0/1:20:9,11	1/1:23:0,23	0/0:21:21,0	./.:0:.,.	0/0:50:50,0	0/0:10:10,0	0/0:12:12,0	1/1:28:0,28	0/1:27:14,13	./.:0:.,.	0/0:29:29,0	0/0:11:11,0	0/0:32:32,0	./.:13:.,.	0/1:24:16,8	1/1:48:0,48	0/1:17:9,8	1/1:12:0,12	./.:0:.,.	1/1:21:0,21	0/1:33:20,13	./.:0:.,.	0/0:28:28,0	0/1:49:22,27	1/1:10:0,10	1/1:25:0,25	./.:0:.,.	1/1:31:0,31	1/1:25:0,25	0/1:20:10,10	1/1:42:0,42	1/1:14:0,14	0/0:16:16,0	1/1:38:0,38	0/0:22:22,0	0/1:15:7,8	0/1:10:7,3	0/1:18:12,6	0/1:21:10,11	0/0:35:35,0	1/1:29:0,29	0/1:14:7,7	0/1:46:34,12	./.:0:.,.	./.:0:.,.	./.:0:.,.	./.:0:.,.	0/0:16:16,0	./.:0:.,.	0/0:10:10,0	1/1:23:0,23	1/1:13:0,13	./.:0:.,.	0/0:16:16,0	0/0:18:18,0	1/1:12:0,12	1/1:13:0,13	0/0:11:11,0	./.:0:.,.	0/1:33:15,18	1/1:11:0,11	1/1:28:0,28	1/1:25:0,25	0/1:16:6,10	0/1:24:11,13	0/0:11:11,0	1/1:41:0,41	0/0:14:14,0	0/1:24:12,12
un	124370	889_48	T	C	.	PASS	NS=122;AF=0.119;locori=p	GT:DP:AD	1/1:37:0,37	1/1:31:0,31	1/1:35:0,35	1/1:18:0,18	1/1:18:0,18	1/1:22:0,22	1/1:34:0,34	1/1:29:0,29	1/1:45:0,45	1/1:30:0,30	0/0:21:21,0	./.:0:.,.	./.:0:.,.	0/0:21:21,0	0/0:39:39,0	0/1:33:20,13	./.:0:.,.	0/1:25:8,17	0/1:20:8,12	0/1:19:8,11	0/1:21:11,10	0/0:21:21,0	1/1:26:0,26	1/1:14:0,14	./.:0:.,.	./.:0:.,.	0/0:16:16,0	0/0:43:43,0	./.:0:.,.	0/0:13:13,0	0/0:15:15,0	./.:0:.,.	0/0:23:23,0	0/0:17:17,0	0/0:20:20,0	./.:0:.,.	0/0:25:25,0	./.:0:.,.	0/0:27:27,0	0/0:17:17,0	0/0:17:17,0	0/0:16:16,0	0/0:29:29,0	./.:0:.,.	./.:0:.,.	./.:0:.,.	0/0:12:12,0	0/0:15:15,0	./.:0:.,.	0/0:16:16,0	./.:0:.,.	0/0:25:25,0	./.:0:.,.	./.:0:.,.	0/0:38:38,0	0/0:37:37,0	0/0:15:15,0	0/0:13:13,0	./.:0:.,.	0/0:35:35,0	0/0:11:11,0	./.:0:.,.	./.:0:.,.	0/0:41:41,0	./.:0:.,.	0/0:30:30,0	0/0:34:34,0	./.:0:.,.	0/0:42:42,0	0/0:24:24,0	./.:0:.,.	./.:0:.,.	./.:0:.,.	0/0:14:14,0	0/0:18:18,0	./.:0:.,.	./.:0:.,.	./.:0:.,.	0/0:32:32,0	0/0:37:37,0	0/0:23:23,0	0/0:19:19,0	0/0:37:37,0	0/0:29:29,0	./.:0:.,.	0/0:15:15,0	./.:0:.,.	0/0:17:17,0	0/0:21:21,0	0/0:41:41,0	./.:0:.,.	./.:0:.,.	0/0:13:13,0	0/0:15:15,0	0/0:11:11,0	0/0:16:16,0	./.:0:.,.	./.:0:.,.	./.:0:.,.	0/0:17:17,0	0/0:22:22,0	./.:0:.,.	0/0:30:30,0	0/0:26:26,0	0/0:13:13,0	./.:0:.,.	0/0:20:20,0	0/0:13:13,0	0/0:12:12,0	0/0:49:49,0	./.:0:.,.	0/0:18:18,0	0/0:24:24,0	0/0:19:19,0	./.:0:.,.	0/0:26:26,0	./.:0:.,.	0/0:13:13,0	0/0:16:16,0	0/0:17:17,0	0/0:14:14,0	./.:0:.,.	./.:0:.,.	0/0:12:12,0	0/0:25:25,0	0/0:10:10,0	./.:0:.,.	./.:0:.,.	0/0:16:16,0	0/0:26:26,0	./.:0:.,.	0/0:30:30,0	./.:0:.,.	0/0:32:32,0	0/0:29:29,0	0/0:15:15,0	0/0:29:29,0	./.:0:.,.	0/0:24:24,0	0/0:40:40,0	0/0:23:23,0	0/0:19:19,0	./.:0:.,.	0/0:13:13,0	./.:0:.,.	0/0:12:12,0	0/0:20:20,0	./.:0:.,.	0/0:12:12,0	./.:0:.,.	0/0:24:24,0	0/0:53:53,0	./.:0:.,.	0/0:12:12,0	./.:0:.,.	./.:0:.,.	./.:0:.,.	0/0:13:13,0	./.:0:.,.	0/0:32:32,0	./.:0:.,.	./.:0:.,.	./.:0:.,.	./.:0:.,.	0/0:20:20,0	0/0:38:38,0	0/0:14:14,0	0/0:22:22,0	./.:0:.,.	0/0:25:25,0	0/0:36:36,0	0/0:29:29,0	0/0:31:31,0	0/0:32:32,0	0/0:27:27,0	0/0:18:18,0	0/0:13:13,0	./.:0:.,.	./.:0:.,.	./.:0:.,.	0/0:21:21,0	./.:0:.,.	0/0:33:33,0	./.:0:.,.	./.:0:.,.	0/0:21:21,0	./.:0:.,.	./.:0:.,.	0/0:24:24,0	0/0:17:17,0
un	125654	898_72	C	A	.	PASS	NS=59;AF=0.492;locori=p	GT:DP:AD	1/1:38:0,38	1/1:29:0,29	1/1:28:0,28	1/1:10:0,10	./.:0:.,.	1/1:17:0,17	1/1:12:0,12	1/1:43:0,43	1/1:18:0,18	1/1:19:0,19	1/1:40:0,40	1/1:19:0,19	./.:0:.,.	1/1:18:0,18	./.:0:.,.	1/1:17:0,17	1/1:50:0,50	./.:0:.,.	./.:0:.,.	1/1:10:0,10	./.:0:.,.	1/1:13:0,13	./.:0:.,.	./.:0:.,.	./.:0:.,.	./.:0:.,.	./.:0:.,.	0/0:18:18,0	./.:0:.,.	0/0:10:10,0	./.:0:.,.	./.:0:.,.	./.:0:.,.	0/0:47:47,0	0/0:15:15,0	./.:0:.,.	./.:0:.,.	./.:0:.,.	./.:0:.,.	./.:0:.,.	0/0:15:15,0	0/0:12:12,0	./.:0:.,.	0/0:13:13,0	./.:0:.,.	./.:0:.,.	./.:0:.,.	./.:0:.,.	./.:0:.,.	./.:0:.,.	./.:0:.,.	./.:0:.,.	./.:0:.,.	./.:0:.,.	./.:0:.,.	./.:0:.,.	./.:0:.,.	./.:0:.,.	./.:0:.,.	./.:0:.,.	./.:0:.,.	./.:0:.,.	./.:0:.,.	./.:0:.,.	./.:0:.,.	./.:0:.,.	./.:0:.,.	./.:0:.,.	./.:0:.,.	./.:0:.,.	./.:0:.,.	0/0:24:24,0	./.:0:.,.	./.:0:.,.	./.:0:.,.	./.:0:.,.	./.:0:.,.	0/0:16:16,0	0/0:11:11,0	./.:0:.,.	./.:0:.,.	./.:0:.,.	./.:0:.,.	1/1:49:0,49	./.:0:.,.	./.:0:.,.	./.:0:.,.	1/1:24:0,24	1/1:27:0,27	1/1:24:0,24	./.:0:.,.	./.:0:.,.	./.:0:.,.	./.:0:.,.	./.:0:.,.	./.:0:.,.	./.:0:.,.	./.:0:.,.	0/0:28:28,0	./.:0:.,.	./.:0:.,.	./.:0:.,.	./.:0:.,.	./.:0:.,.	./.:0:.,.	./.:0:.,.	./.:0:.,.	./.:0:.,.	./.:0:.,.	./.:0:.,.	./.:0:.,.	0/0:10:10,0	./.:0:.,.	./.:0:.,.	./.:0:.,.	0/0:15:15,0	./.:0:.,.	0/0:16:16,0	./.:0:.,.	0/0:32:32,0	1/1:13:0,13	./.:0:.,.	./.:0:.,.	./.:0:.,.	./.:0:.,.	./.:0:.,.	./.:0:.,.	./.:0:.,.	./.:0:.,.	0/0:16:16,0	0/0:18:18,0	./.:0:.,.	./.:0:.,.	./.:0:.,.	./.:0:.,.	1/1:13:0,13	./.:0:.,.	./.:0:.,.	./.:0:.,.	./.:0:.,.	./.:0:.,.	0/0:12:12,0	./.:0:.,.	./.:0:.,.	0/0:25:25,0	0/0:19:19,0	./.:0:.,.	./.:0:.,.	./.:0:.,.	./.:0:.,.	0/0:10:10,0	./.:0:.,.	0/0:23:23,0	./.:0:.,.	./.:0:.,.	./.:0:.,.	0/0:12:12,0	0/0:26:26,0	0/0:11:11,0	1/1:15:0,15	1/1:16:0,16	./.:0:.,.	0/0:29:29,0	0/0:24:24,0	1/1:17:0,17	1/1:10:0,10	./.:0:.,.	./.:0:.,.	./.:0:.,.	./.:0:.,.	./.:0:.,.	./.:0:.,.	./.:0:.,.	1/1:18:0,18	./.:0:.,.	1/1:21:0,21	./.:0:.,.	./.:0:.,.	./.:0:.,.	./.:0:.,.	./.:0:.,.	0/0:14:14,0	0/0:24:24,0	./.:0:.,.	./.:0:.,.	./.:0:.,.	./.:0:.,.	./.:0:.,.	0/0:10:10,0	1/1:32:0,32
un	126352	903_70	G	T	.	PASS	NS=166;AF=0.139;locori=p	GT:DP:AD	0/0:97:97,0	0/0:135:135,0	0/0:104:104,0	0/0:47:47,0	0/0:52:52,0	0/0:66:66,0	0/0:73:73,0	0/0:95:95,0	0/0:93:93,0	0/0:91:91,0	0/0:63:63,0	0/0:34:34,0	0/0:81:81,0	0/0:66:66,0	0/0:47:47,0	0/0:83:83,0	0/0:103:103,0	0/0:43:43,0	0/0:45:45,0	0/0:59:59,0	0/0:45:45,0	0/0:59:59,0	0/0:54:54,0	0/0:47:47,0	0/0:67:67,0	0/0:84:84,0	0/0:53:53,0	0/0:66:66,0	./.:0:.,.	0/0:45:45,0	0/0:36:36,0	0/0:48:48,0	./.:0:.,.	./.:0:.,.	./.:0:.,.	0/0:34:34,0	0/0:70:70,0	0/0:71:71,0	0/0:101:101,0	0/0:36:36,0	0/0:32:32,0	0/0:54:54,0	0/0:63:63,0	0/0:61:61,0	0/0:55:55,0	1/1:30:0,30	1/1:32:0,32	0/1:69:48,21	0/1:62:28,34	1/1:41:0,41	1/1:57:0,57	1/1:66:0,66	1/1:42:0,42	1/1:42:0,42	1/1:58:0,58	1/1:65:0,65	1/1:62:0,62	1/1:54:0,54	1/1:29:0,29	1/1:70:0,70	1/1:57:0,57	0/1:53:32,21	1/1:49:0,49	1/1:72:0,72	0/1:90:44,46	1/1:56:0,56	1/1:74:0,74	1/1:51:0,51	1/1:61:0,61	0/0:40:40,0	0/0:81:81,0	./.:0:.,.	0/0:45:45,0	0/0:52:52,0	0/0:11:11,0	0/0:15:15,0	0/0:62:62,0	0/0:67:67,0	0/0:64:64,0	0/0:61:61,0	0/0:73:73,0	0/0:77:77,0	0/0:120:120,0	0/0:107:107,0	0/0:107:107,0	0/0:95:95,0	0/0:33:33,0	0/0:65:65,0	0/0:99:99,0	0/0:85:85,0	0/0:121:121,0	0/0:103:103,0	0/0:68:68,0	./.:0:.,.	./.:0:.,.	0/0:114:114,0	0/0:33:33,0	./.:0:.,.	./.:0:.,.	0/0:58:58,0	0/0:90:90,0	0/0:72:72,0	0/0:123:123,0	0/0:70:70,0	0/0:38:38,0	0/0:68:68,0	0/0:94:94,0	0/0:62:62,0	0/0:64:64,0	0/0:77:77,0	0/0:53:53,0	0/0:56:56,0	./.:0:.,.	0/0:24:24,0	./.:0:.,.	0/0:51:51,0	0/0:61:61,0	0/0:45:45,0	0/0:68:68,0	0/0:99:99,0	0/0:61:61,0	0/0:78:78,0	0/0:88:88,0	0/0:53:53,0	0/0:107:107,0	0/0:74:74,0	./.:0:.,.	0/0:80:80,0	0/0:66:66,0	0/0:49:49,0	0/0:23:23,0	0/0:82:82,0	0/0:64:64,0	./.:0:.,.	./.:0:.,.	0/0:94:94,0	0/0:105:105,0	0/0:86:86,0	0/0:70:70,0	0/0:84:84,0	0/0:32:32,0	0/0:21:21,0	0/0:34:34,0	./.:0:.,.	0/0:66:66,0	0/0:65:65,0	./.:0:.,.	./.:0:.,.	0/0:52:52,0	0/0:70:70,0	./.:0:.,.	0/0:89:89,0	0/0:96:96,0	0/0:53:53,0	1/1:54:0,54	0/0:43:43,0	./.:0:.,.	0/0:39:39,0	./.:0:.,.	0/0:73:73,0	./.:0:.,.	0/0:48:48,0	0/0:53:53,0	0/0:87:87,0	0/0:110:110,0	0/0:85:85,0	0/0:89:89,0	0/0:65:65,0	0/0:46:46,0	0/0:42:42,0	0/0:130:130,0	0/0:80:80,0	0/0:78:78,0	0/0:75:75,0	0/0:51:51,0	0/0:51:51,0	./.:0:.,.	0/0:47:47,0	0/0:55:55,0	./.:0:.,.	0/0:82:82,0	0/0:48:48,0	0/0:59:59,0	0/0:51:51,0	0/0:42:42,0	0/0:79:79,0	./.:0:.,.	0/0:65:65,0	0/0:23:23,0	0/0:64:64,0
un	131080	937_38	G	C	.	PASS	NS=180;AF=0.147;locori=p	GT:DP:AD	0/0:104:104,0	0/0:111:111,0	0/0:86:86,0	0/0:70:70,0	0/0:65:65,0	0/0:50:50,0	0/0:78:78,0	0/0:94:94,0	0/0:92:92,0	0/0:80:80,0	1/1:30:0,30	0/0:45:45,0	0/0:72:72,0	0/0:69:69,0	0/0:121:121,0	0/0:82:82,0	0/0:98:98,0	0/0:69:69,0	./.:0:.,.	0/0:56:56,0	0/0:64:64,0	0/0:64:64,0	0/0:54:54,0	0/0:70:70,0	0/0:44:44,0	0/0:76:76,0	0/1:65:32,33	0/0:72:72,0	0/0:24:24,0	0/0:57:57,0	0/0:40:40,0	0/0:15:15,0	0/0:70:70,0	0/0:98:98,0	0/0:59:59,0	0/0:60:60,0	0/0:62:62,0	0/0:58:58,0	0/0:68:68,0	0/0:20:20,0	0/0:36:36,0	0/0:21:21,0	0/0:43:43,0	0/0:59:59,0	0/0:55:55,0	0/0:46:46,0	0/0:34:34,0	1/1:83:0,83	0/1:48:31,17	0/0:45:45,0	0/1:76:31,45	0/0:59:59,0	0/0:53:53,0	0/0:33:33,0	1/1:71:0,71	0/1:79:44,35	0/1:61:30,31	0/0:58:58,0	./.:0:.,.	0/0:117:117,0	0/0:72:72,0	0/0:56:56,0	0/0:58:58,0	0/0:110:110,0	0/0:130:130,0	0/1:62:29,33	0/0:75:75,0	0/0:51:51,0	0/0:77:77,0	1/1:44:0,44	0/0:54:54,0	0/0:52:52,0	0/1:24:10,14	0/1:59:28,31	0/0:32:32,0	0/0:31:31,0	0/1:59:26,33	0/0:79:79,0	0/1:33:16,17	1/1:30:0,30	0/1:49:33,16	1/1:24:0,24	0/0:79:79,0	0/1:92:60,32	./.:0:.,.	1/1:32:0,32	0/0:15:15,0	0/0:67:67,0	0/0:104:104,0	0/0:82:82,0	0/0:92:92,0	0/1:85:36,49	0/0:71:71,0	0/0:98:98,0	0/0:118:118,0	0/0:113:113,0	./.:0:.,.	0/0:96:96,0	0/0:101:101,0	0/0:83:83,0	0/1:99:58,41	0/0:88:88,0	0/0:87:87,0	0/0:58:58,0	./.:0:.,.	0/0:68:68,0	./.:0:.,.	0/0:31:31,0	0/0:86:86,0	0/0:95:95,0	0/1:54:16,38	0/1:35:14,21	0/0:61:61,0	0/1:19:12,7	./.:0:.,.	0/0:42:42,0	0/0:58:58,0	./.:0:.,.	0/0:33:33,0	0/0:65:65,0	0/1:40:18,22	0/1:42:12,30	0/0:48:48,0	0/0:51:51,0	0/0:92:92,0	0/0:69:69,0	0/0:46:46,0	0/0:54:54,0	0/0:52:52,0	0/1:63:28,35	0/0:12:12,0	0/1:44:31,13	0/0:49:49,0	0/0:62:62,0	0/0:58:58,0	0/0:95:95,0	0/1:76:39,37	0/0:80:80,0	1/1:63:0,63	0/1:84:38,46	0/0:81:81,0	0/0:66:66,0	0/0:93:93,0	0/0:92:92,0	0/0:90:90,0	0/0:82:82,0	0/0:91:91,0	0/1:53:21,32	0/0:67:67,0	0/0:128:128,0	0/1:66:38,28	0/0:96:96,0	0/0:73:73,0	0/0:47:47,0	0/0:66:66,0	0/0:33:33,0	0/0:60:60,0	0/0:16:16,0	0/1:31:15,16	1/1:57:0,57	0/1:49:26,23	0/0:35:35,0	0/0:41:41,0	0/0:93:93,0	0/0:85:85,0	0/0:98:98,0	0/0:74:74,0	0/0:36:36,0	0/0:39:39,0	0/0:71:71,0	0/0:74:74,0	0/0:63:63,0	0/0:56:56,0	0/0:108:108,0	0/0:103:103,0	0/1:60:28,32	0/1:28:13,15	0/0:52:52,0	0/1:19:10,9	./.:0:.,.	0/0:80:80,0	0/1:28:14,14	0/1:67:31,36	0/0:48:48,0	0/1:40:13,27	0/1:66:33,33	0/1:64:34,30	./.:0:.,.	0/0:79:79,0	0/0:42:42,0
un	132949	950_87	G	A	.	PASS	NS=58;AF=0.457;locori=p	GT:DP:AD	0/0:14:14,0	0/0:21:21,0	0/0:47:47,0	0/0:19:19,0	0/0:18:18,0	0/0:38:38,0	0/0:56:56,0	0/0:37:37,0	0/0:44:44,0	0/0:19:19,0	1/1:33:0,33	./.:0:.,.	1/1:18:0,18	1/1:20:0,20	0/0:21:21,0	0/0:24:24,0	0/0:14:14,0	0/0:47:47,0	0/0:32:32,0	0/0:30:30,0	0/0:49:49,0	0/0:27:27,0	0/0:30:30,0	0/0:23:23,0	./.:0:.,.	./.:0:.,.	./.:0:.,.	./.:0:.,.	./.:0:.,.	./.:0:.,.	./.:0:.,.	./.:0:.,.	./.:0:.,.	1/1:14:0,14	1/1:11:0,11	./.:0:.,.	./.:0:.,.	./.:0:.,.	./.:0:.,.	./.:0:.,.	./.:0:.,.	./.:0:.,.	./.:0:.,.	./.:0:.,.	./.:0:.,.	./.:0:.,.	./.:0:.,.	./.:0:.,.	./.:0:.,.	./.:0:.,.	./.:0:.,.	./.:0:.,.	./.:0:.,.	./.:0:.,.	./.:0:.,.	./.:0:.,.	./.:0:.,.	./.:0:.,.	./.:0:.,.	./.:0:.,.	./.:0:.,.	./.:0:.,.	./.:0:.,.	./.:0:.,.	./.:0:.,.	./.:0:.,.	./.:0:.,.	./.:0:.,.	./.:0:.,.	./.:0:.,.	1/1:13:0,13	./.:0:.,.	./.:0:.,.	./.:0:.,.	./.:0:.,.	./.:0:.,.	./.:0:.,.	./.:0:.,.	1/1:15:0,15	1/1:21:0,21	1/1:22:0,22	1/1:30:0,30	1/1:17:0,17	1/1:58:0,58	1/1:19:0,19	1/1:18:0,18	./.:0:.,.	0/0:13:13,0	0/0:29:29,0	./.:0:.,.	./.:0:.,.	./.:0:.,.	./.:0:.,.	./.:0:.,.	./.:0:.,.	./.:0:.,.	./.:0:.,.	./.:0:.,.	1/1:30:0,30	./.:0:.,.	./.:0:.,.	./.:0:.,.	./.:0:.,.	1/1:32:0,32	./.:0:.,.	./.:0:.,.	1/1:43:0,43	./.:0:.,.	./.:0:.,.	./.:0:.,.	./.:0:.,.	./.:0:.,.	./.:0:.,.	./.:0:.,.	./.:0:.,.	./.:0:.,.	./.:0:.,.	./.:0:.,.	./.:0:.,.	./.:0:.,.	./.:0:.,.	./.:0:.,.	./.:0:.,.	./.:0:.,.	./.:0:.,.	./.:0:.,.	./.:0:.,.	./.:0:.,.	./.:0:.,.	./.:0:.,.	./.:0:.,.	./.:0:.,.	./.:0:.,.	./.:0:.,.	./.:0:.,.	1/1:11:0,11	1/1:19:0,19	1/1:14:0,14	./.:0:.,.	0/1:16:6,10	1/1:13:0,13	0/0:32:32,0	0/0:11:11,0	./.:0:.,.	./.:0:.,.	./.:0:.,.	./.:0:.,.	./.:0:.,.	./.:0:.,.	./.:0:.,.	./.:0:.,.	1/1:10:0,10	./.:0:.,.	./.:0:.,.	1/1:26:0,26	./.:0:.,.	1/1:10:0,10	./.:0:.,.	./.:0:.,.	1/1:17:0,17	./.:0:.,.	./.:0:.,.	./.:0:.,.	./.:0:.,.	0/0:19:19,0	0/0:12:12,0	0/0:11:11,0	0/0:16:16,0	./.:0:.,.	0/0:15:15,0	./.:0:.,.	0/0:18:18,0	./.:0:.,.	./.:0:.,.	0/0:25:25,0	./.:0:.,.	./.:0:.,.	./.:0:.,.	./.:0:.,.	./.:0:.,.	./.:0:.,.	./.:0:.,.	./.:0:.,.	./.:0:.,.	./.:0:.,.	./.:0:.,.	./.:0:.,.	./.:0:.,.	1/1:25:0,25	./.:0:.,.
un	136040	972_98	A	G	.	PASS	NS=92;AF=0.196;locori=p	GT:DP:AD	0/0:54:54,0	0/0:46:46,0	0/0:30:30,0	0/0:30:30,0	0/0:13:13,0	./.:0:.,.	0/0:31:31,0	0/0:11:11,0	0/0:17:17,0	0/0:20:20,0	0/1:30:16,14	1/1:33:0,33	1/1:45:0,45	1/1:23:0,23	0/0:57:57,0	0/0:38:38,0	0/0:22:22,0	0/0:33:33,0	0/0:33:33,0	0/0:13:13,0	0/0:38:38,0	./.:0:.,.	0/0:23:23,0	0/0:17:17,0	./.:0:.,.	0/0:33:33,0	./.:0:.,.	./.:0:.,.	./.:0:.,.	./.:0:.,.	./.:0:.,.	./.:0:.,.	./.:0:.,.	./.:0:.,.	0/0:18:18,0	./.:0:.,.	./.:0:.,.	./.:0:.,.	./.:0:.,.	./.:0:.,.	./.:0:.,.	./.:0:.,.	0/0:14:14,0	./.:0:.,.	0/0:11:11,0	./.:0:.,.	./.:0:.,.	./.:0:.,.	./.:0:.,.	./.:0:.,.	./.:0:.,.	./.:0:.,.	./.:0:.,.	./.:0:.,.	./.:0:.,.	./.:0:.,.	./.:0:.,.	./.:0:.,.	./.:0:.,.	./.:0:.,.	./.:0:.,.	./.:0:.,.	./.:0:.,.	./.:0:.,.	./.:0:.,.	./.:0:.,.	./.:0:.,.	./.:0:.,.	./.:0:.,.	./.:0:.,.	./.:0:.,.	./.:0:.,.	0/0:14:14,0	./.:0:.,.	./.:15:.,.	0/0:22:22,0	./.:0:.,.	./.:0:.,.	0/0:41:41,0	1/1:17:0,17	0/1:26:15,11	1/1:31:0,31	0/1:42:20,22	0/1:42:26,16	1/1:37:0,37	0/0:20:20,0	./.:0:.,.	./.:0:.,.	./.:0:.,.	./.:0:.,.	0/0:39:39,0	0/0:60:60,0	./.:0:.,.	./.:0:.,.	./.:0:.,.	./.:0:.,.	./.:0:.,.	./.:0:.,.	0/0:22:22,0	./.:0:.,.	./.:0:.,.	./.:0:.,.	./.:0:.,.	1/1:33:0,33	0/0:21:21,0	1/1:41:0,41	1/1:48:0,48	0/0:25:25,0	0/0:19:19,0	0/0:49:49,0	./.:0:.,.	0/0:16:16,0	0/0:32:32,0	./.:0:.,.	./.:0:.,.	0/0:18:18,0	./.:0:.,.	0/0:12:12,0	./.:0:.,.	0/0:34:34,0	0/0:10:10,0	0/0:12:12,0	./.:0:.,.	0/0:28:28,0	0/1:37:10,27	0/0:20:20,0	1/1:14:0,14	0/0:25:25,0	0/0:11:11,0	0/0:30:30,0	1/1:11:0,11	0/1:52:24,28	1/1:22:0,22	./.:0:.,.	0/0:15:15,0	1/1:31:0,31	1/1:48:0,48	./.:0:.,.	./.:0:.,.	0/0:27:27,0	./.:0:.,.	0/0:29:29,0	0/0:24:24,0	./.:0:.,.	./.:0:.,.	./.:0:.,.	./.:0:.,.	./.:0:.,.	1/1:14:0,14	0/0:16:16,0	./.:0:.,.	./.:0:.,.	0/0:17:17,0	./.:0:.,.	0/0:27:27,0	0/0:16:16,0	./.:0:.,.	0/0:13:13,0	./.:0:.,.	0/0:46:46,0	./.:0:.,.	./.:0:.,.	./.:0:.,.	0/0:38:38,0	0/0:36:36,0	0/0:43:43,0	0/0:29:29,0	0/0:31:31,0	0/0:29:29,0	0/0:29:29,0	0/0:27:27,0	0/0:31:31,0	0/0:39:39,0	0/0:15:15,0	0/0:31:31,0	./.:0:.,.	0/0:14:14,0	./.:0:.,.	./.:0:.,.	./.:0:.,.	0/0:32:32,0	./.:0:.,.	0/0:45:45,0	./.:0:.,.	./.:0:.,.	./.:0:.,.	./.:0:.,.	./.:0:.,.	0/0:41:41,0	./.:0:.,.
un	136042	972_100	A	C	.	PASS	NS=93;AF=0.140;locori=p	GT:DP:AD	0/0:54:54,0	0/0:46:46,0	0/0:30:30,0	0/0:30:30,0	0/0:13:13,0	./.:0:.,.	0/0:31:31,0	0/0:11:11,0	0/0:17:17,0	0/0:20:20,0	0/0:30:30,0	0/0:33:33,0	0/0:45:45,0	0/0:23:23,0	0/0:57:57,0	0/0:38:38,0	0/0:22:22,0	0/0:33:33,0	0/0:33:33,0	0/0:13:13,0	0/0:38:38,0	./.:0:.,.	0/0:23:23,0	0/0:17:17,0	./.:0:.,.	0/0:33:33,0	./.:0:.,.	./.:0:.,.	./.:0:.,.	./.:0:.,.	./.:0:.,.	./.:0:.,.	./.:0:.,.	./.:0:.,.	1/1:18:0,18	./.:0:.,.	./.:0:.,.	./.:0:.,.	./.:0:.,.	./.:0:.,.	./.:0:.,.	./.:0:.,.	1/1:14:0,14	./.:0:.,.	1/1:11:0,11	./.:0:.,.	./.:0:.,.	./.:0:.,.	./.:0:.,.	./.:0:.,.	./.:0:.,.	./.:0:.,.	./.:0:.,.	./.:0:.,.	./.:0:.,.	./.:0:.,.	./.:0:.,.	./.:0:.,.	./.:0:.,.	./.:0:.,.	./.:0:.,.	./.:0:.,.	./.:0:.,.	./.:0:.,.	./.:0:.,.	./.:0:.,.	./.:0:.,.	./.:0:.,.	./.:0:.,.	./.:0:.,.	./.:0:.,.	./.:0:.,.	0/1:14:7,7	./.:0:.,.	0/0:15:15,0	1/1:22:0,22	./.:0:.,.	./.:0:.,.	0/0:41:41,0	0/0:17:17,0	0/0:26:26,0	0/0:31:31,0	0/0:42:42,0	0/0:42:42,0	0/0:37:37,0	0/0:20:20,0	./.:0:.,.	./.:0:.,.	./.:0:.,.	./.:0:.,.	0/0:39:39,0	0/0:60:60,0	./.:0:.,.	./.:0:.,.	./.:0:.,.	./.:0:.,.	./.:0:.,.	./.:0:.,.	1/1:22:0,22	./.:0:.,.	./.:0:.,.	./.:0:.,.	./.:0:.,.	0/0:33:33,0	0/0:21:21,0	0/0:41:41,0	0/0:48:48,0	0/0:25:25,0	0/0:19:19,0	0/0:49:49,0	./.:0:.,.	0/0:16:16,0	0/0:32:32,0	./.:0:.,.	./.:0:.,.	0/0:18:18,0	./.:0:.,.	0/0:12:12,0	./.:0:.,.	0/1:34:10,24	0/0:10:10,0	0/0:12:12,0	./.:0:.,.	1/1:28:0,28	0/0:37:37,0	0/0:20:20,0	0/0:14:14,0	0/0:25:25,0	0/0:11:11,0	0/0:30:30,0	0/0:11:11,0	0/0:52:52,0	0/0:22:22,0	./.:0:.,.	0/0:15:15,0	0/0:31:31,0	0/0:48:48,0	./.:0:.,.	./.:0:.,.	0/0:27:27,0	./.:0:.,.	0/0:29:29,0	0/0:24:24,0	./.:0:.,.	./.:0:.,.	./.:0:.,.	./.:0:.,.	./.:0:.,.	0/0:14:14,0	1/1:16:0,16	./.:0:.,.	./.:0:.,.	1/1:17:0,17	./.:0:.,.	1/1:27:0,27	0/1:16:11,5	./.:0:.,.	1/1:13:0,13	./.:0:.,.	1/1:46:0,46	./.:0:.,.	./.:0:.,.	./.:0:.,.	0/1:38:12,26	0/0:36:36,0	0/0:43:43,0	0/0:29:29,0	0/0:31:31,0	0/0:29:29,0	0/0:29:29,0	0/0:27:27,0	0/0:31:31,0	0/0:39:39,0	0/0:15:15,0	0/0:31:31,0	./.:0:.,.	0/0:14:14,0	./.:0:.,.	./.:0:.,.	./.:0:.,.	0/0:32:32,0	./.:0:.,.	0/0:45:45,0	./.:0:.,.	./.:0:.,.	./.:0:.,.	./.:0:.,.	./.:0:.,.	0/0:41:41,0	./.:0:.,.
un	136067	972_125	T	A	.	PASS	NS=92;AF=0.141;locori=p	GT:DP:AD	0/0:54:54,0	0/0:46:46,0	0/0:30:30,0	0/0:30:30,0	0/0:13:13,0	./.:0:.,.	0/0:31:31,0	0/0:11:11,0	0/0:17:17,0	0/0:20:20,0	0/1:30:16,14	1/1:33:0,33	1/1:45:0,45	1/1:23:0,23	0/0:57:57,0	0/0:38:38,0	0/0:22:22,0	0/0:33:33,0	0/0:33:33,0	0/0:13:13,0	0/0:38:38,0	./.:0:.,.	0/0:23:23,0	0/0:17:17,0	./.:0:.,.	0/0:33:33,0	./.:0:.,.	./.:0:.,.	./.:0:.,.	./.:0:.,.	./.:0:.,.	./.:0:.,.	./.:0:.,.	./.:0:.,.	0/0:18:18,0	./.:0:.,.	./.:0:.,.	./.:0:.,.	./.:0:.,.	./.:0:.,.	./.:0:.,.	./.:0:.,.	0/0:14:14,0	./.:0:.,.	0/0:11:11,0	./.:0:.,.	./.:0:.,.	./.:0:.,.	./.:0:.,.	./.:0:.,.	./.:0:.,.	./.:0:.,.	./.:0:.,.	./.:0:.,.	./.:0:.,.	./.:0:.,.	./.:0:.,.	./.:0:.,.	./.:0:.,.	./.:0:.,.	./.:0:.,.	./.:0:.,.	./.:0:.,.	./.:0:.,.	./.:0:.,.	./.:0:.,.	./.:0:.,.	./.:0:.,.	./.:0:.,.	./.:0:.,.	./.:0:.,.	./.:0:.,.	0/0:14:14,0	./.:0:.,.	0/0:15:15,0	0/0:22:22,0	./.:0:.,.	./.:0:.,.	0/0:41:41,0	1/1:17:0,17	0/1:26:15,11	1/1:31:0,31	0/1:42:20,22	0/1:42:26,16	1/1:37:0,37	0/0:20:20,0	./.:0:.,.	./.:0:.,.	./.:0:.,.	./.:0:.,.	0/0:39:39,0	0/0:60:60,0	./.:0:.,.	./.:0:.,.	./.:0:.,.	./.:0:.,.	./.:0:.,.	./.:0:.,.	0/0:22:22,0	./.:0:.,.	./.:0:.,.	./.:0:.,.	./.:0:.,.	1/1:33:0,33	0/0:21:21,0	1/1:41:0,41	1/1:48:0,48	0/0:25:25,0	0/0:19:19,0	0/0:49:49,0	./.:0:.,.	0/0:16:16,0	0/0:32:32,0	./.:0:.,.	./.:0:.,.	0/0:18:18,0	./.:0:.,.	0/0:12:12,0	./.:0:.,.	0/0:34:34,0	0/0:10:10,0	0/0:12:12,0	./.:0:.,.	0/0:28:28,0	0/0:37:37,0	0/0:20:20,0	0/0:14:14,0	0/0:25:25,0	0/0:11:11,0	0/0:30:30,0	./.:11:.,.	0/0:52:52,0	0/0:22:22,0	./.:0:.,.	0/0:15:15,0	1/1:31:0,31	1/1:48:0,48	./.:0:.,.	./.:0:.,.	0/0:27:27,0	./.:0:.,.	0/0:29:29,0	0/0:24:24,0	./.:0:.,.	./.:0:.,.	./.:0:.,.	./.:0:.,.	./.:0:.,.	0/0:14:14,0	0/0:16:16,0	./.:0:.,.	./.:0:.,.	0/0:17:17,0	./.:0:.,.	0/0:27:27,0	0/0:16:16,0	./.:0:.,.	0/0:13:13,0	./.:0:.,.	0/0:46:46,0	./.:0:.,.	./.:0:.,.	./.:0:.,.	0/0:38:38,0	0/0:36:36,0	0/0:43:43,0	0/0:29:29,0	0/0:31:31,0	0/0:29:29,0	0/0:29:29,0	0/0:27:27,0	0/0:31:31,0	0/0:39:39,0	0/0:15:15,0	0/0:31:31,0	./.:0:.,.	0/0:14:14,0	./.:0:.,.	./.:0:.,.	./.:0:.,.	0/0:32:32,0	./.:0:.,.	0/0:45:45,0	./.:0:.,.	./.:0:.,.	./.:0:.,.	./.:0:.,.	./.:0:.,.	0/0:41:41,0	./.:0:.,.
un	136374	975_12	T	A	.	PASS	NS=81;AF=0.154;locori=p	GT:DP:AD	0/0:34:34,0	0/0:44:44,0	0/0:53:53,0	0/0:51:51,0	0/0:24:24,0	0/0:34:34,0	0/0:61:61,0	0/0:33:33,0	0/0:42:42,0	0/0:23:23,0	1/1:29:0,29	0/1:24:14,10	1/1:31:0,31	0/1:31:15,16	0/0:58:58,0	0/0:41:41,0	0/0:54:54,0	0/0:47:47,0	0/0:32:32,0	0/0:20:20,0	0/0:34:34,0	0/0:50:50,0	0/0:34:34,0	0/0:58:58,0	./.:0:.,.	./.:0:.,.	./.:0:.,.	./.:0:.,.	./.:0:.,.	./.:0:.,.	./.:0:.,.	./.:0:.,.	./.:0:.,.	./.:0:.,.	./.:0:.,.	./.:0:.,.	./.:0:.,.	./.:0:.,.	./.:0:.,.	./.:0:.,.	./.:0:.,.	./.:0:.,.	./.:0:.,.	./.:0:.,.	./.:0:.,.	0/0:18:18,0	./.:0:.,.	0/0:10:10,0	0/0:28:28,0	./.:0:.,.	0/0:14:14,0	./.:0:.,.	0/0:23:23,0	0/0:17:17,0	0/0:36:36,0	0/0:40:40,0	./.:0:.,.	0/0:23:23,0	0/0:25:25,0	0/0:40:40,0	0/0:31:31,0	0/0:17:17,0	0/0:14:14,0	./.:0:.,.	0/0:38:38,0	0/0:23:23,0	./.:0:.,.	0/0:19:19,0	./.:0:.,.	./.:0:.,.	./.:0:.,.	./.:0:.,.	./.:0:.,.	0/0:33:33,0	./.:0:.,.	0/0:12:12,0	./.:0:.,.	./.:0:.,.	0/1:23:11,12	0/0:28:28,0	./.:0:.,.	1/1:11:0,11	0/0:32:32,0	0/1:46:26,20	0/0:25:25,0	0/0:18:18,0	./.:0:.,.	0/0:35:35,0	0/0:71:71,0	0/0:44:44,0	./.:0:.,.	./.:0:.,.	./.:0:.,.	./.:0:.,.	0/0:34:34,0	0/0:25:25,0	./.:0:.,.	./.:0:.,.	./.:0:.,.	0/0:15:15,0	0/0:39:39,0	0/0:37:37,0	0/0:47:47,0	1/1:26:0,26	1/1:22:0,22	1/1:51:0,51	1/1:57:0,57	./.:0:.,.	./.:0:.,.	./.:0:.,.	./.:0:.,.	./.:0:.,.	./.:0:.,.	./.:0:.,.	./.:0:.,.	./.:0:.,.	./.:0:.,.	./.:0:.,.	./.:0:.,.	./.:0:.,.	./.:0:.,.	./.:0:.,.	./.:0:.,.	./.:0:.,.	./.:0:.,.	./.:0:.,.	./.:0:.,.	./.:0:.,.	./.:0:.,.	./.:0:.,.	./.:0:.,.	./.:0:.,.	./.:0:.,.	./.:0:.,.	./.:0:.,.	0/1:26:12,14	1/1:43:0,43	1/1:42:0,42	0/0:12:12,0	./.:0:.,.	0/0:44:44,0	./.:0:.,.	./.:0:.,.	./.:0:.,.	./.:0:.,.	./.:0:.,.	./.:0:.,.	./.:0:.,.	./.:0:.,.	./.:0:.,.	./.:0:.,.	./.:0:.,.	./.:0:.,.	./.:0:.,.	./.:0:.,.	./.:0:.,.	./.:0:.,.	./.:0:.,.	./.:0:.,.	0/0:53:53,0	./.:0:.,.	./.:0:.,.	./.:0:.,.	./.:0:.,.	0/0:25:25,0	0/0:39:39,0	0/0:31:31,0	0/0:38:38,0	0/0:31:31,0	0/0:33:33,0	1/1:28:0,28	0/0:31:31,0	0/0:17:17,0	0/0:40:40,0	0/0:21:21,0	./.:0:.,.	./.:0:.,.	./.:0:.,.	./.:0:.,.	./.:0:.,.	0/0:20:20,0	./.:0:.,.	./.:0:.,.	./.:0:.,.	./.:0:.,.	./.:0:.,.	./.:0:.,.	./.:0:.,.	./.:0:.,.	./.:0:.,.
un	142249	1017_7	G	A	.	PASS	NS=88;AF=0.170;locori=p	GT:DP:AD	./.:0:.,.	1/1:57:0,57	1/1:42:0,42	./.:0:.,.	./.:0:.,.	./.:0:.,.	./.:0:.,.	./.:0:.,.	./.:0:.,.	./.:0:.,.	0/0:38:38,0	0/0:20:20,0	0/0:27:27,0	0/0:15:15,0	./.:0:.,.	./.:0:.,.	./.:0:.,.	1/1:27:0,27	./.:0:.,.	./.:0:.,.	./.:0:.,.	./.:0:.,.	./.:0:.,.	./.:0:.,.	./.:0:.,.	./.:0:.,.	1/1:11:0,11	./.:0:.,.	./.:0:.,.	./.:0:.,.	./.:0:.,.	./.:0:.,.	0/0:21:21,0	./.:0:.,.	./.:0:.,.	./.:0:.,.	./.:0:.,.	./.:0:.,.	0/0:24:24,0	./.:0:.,.	./.:0:.,.	./.:0:.,.	./.:0:.,.	./.:0:.,.	./.:0:.,.	0/0:24:24,0	0/0:16:16,0	0/0:31:31,0	0/0:55:55,0	0/0:17:17,0	0/0:73:73,0	0/0:14:14,0	0/0:44:44,0	0/0:36:36,0	0/0:32:32,0	0/0:44:44,0	0/0:36:36,0	0/0:74:74,0	0/0:12:12,0	0/0:25:25,0	0/0:25:25,0	0/0:51:51,0	0/0:34:34,0	0/0:58:58,0	0/0:61:61,0	0/0:43:43,0	0/0:40:40,0	0/0:29:29,0	0/0:26:26,0	./.:0:.,.	1/1:25:0,25	./.:0:.,.	./.:0:.,.	0/0:37:37,0	./.:0:.,.	./.:0:.,.	0/0:19:19,0	./.:0:.,.	1/1:14:0,14	./.:0:.,.	./.:0:.,.	0/1:25:6,19	0/0:39:39,0	0/0:26:26,0	0/0:31:31,0	./.:0:.,.	./.:0:.,.	./.:0:.,.	./.:0:.,.	./.:0:.,.	./.:0:.,.	./.:0:.,.	./.:0:.,.	0/0:16:16,0	0/0:47:47,0	./.:0:.,.	./.:0:.,.	0/0:40:40,0	0/0:11:11,0	0/0:23:23,0	0/0:12:12,0	./.:0:.,.	0/0:17:17,0	./.:0:.,.	./.:0:.,.	0/0:25:25,0	0/0:18:18,0	0/0:12:12,0	./.:0:.,.	./.:0:.,.	0/0:18:18,0	0/0:11:11,0	./.:0:.,.	./.:0:.,.	./.:0:.,.	0/0:18:18,0	./.:0:.,.	./.:0:.,.	0/0:16:16,0	1/1:10:0,10	./.:0:.,.	./.:0:.,.	0/0:10:10,0	./.:0:.,.	./.:0:.,.	1/1:27:0,27	0/0:13:13,0	1/1:13:0,13	./.:0:.,.	0/0:21:21,0	./.:0:.,.	0/0:13:13,0	./.:0:.,.	./.:0:.,.	./.:0:.,.	0/0:41:41,0	0/0:63:63,0	0/0:19:19,0	./.:0:.,.	./.:0:.,.	./.:0:.,.	./.:0:.,.	./.:0:.,.	./.:0:.,.	0/1:52:14,38	0/0:41:41,0	0/0:69:69,0	./.:0:.,.	0/0:48:48,0	0/0:71:71,0	./.:0:.,.	./.:0:.,.	0/0:23:23,0	1/1:34:0,34	./.:0:.,.	0/0:19:19,0	./.:0:.,.	0/1:20:10,10	./.:0:.,.	0/0:24:24,0	./.:0:.,.	./.:0:.,.	./.:0:.,.	0/0:23:23,0	./.:0:.,.	0/0:22:22,0	./.:0:.,.	./.:0:.,.	./.:0:.,.	1/1:31:0,31	1/1:25:0,25	./.:0:.,.	0/0:34:34,0	./.:0:.,.	./.:0:.,.	./.:0:.,.	0/1:28:7,21	0/1:12:8,4	./.:0:.,.	./.:0:.,.	./.:0:.,.	0/0:12:12,0	./.:0:.,.	./.:0:.,.	0/0:14:14,0	0/1:80:37,43	0/0:58:58,0	0/0:17:17,0	./.:0:.,.	./.:0:.,.
un	142508	1018_126	C	T	.	PASS	NS=134;AF=0.157;locori=p	GT:DP:AD	0/0:26:26,0	0/0:44:44,0	./.:0:.,.	0/0:25:25,0	0/0:30:30,0	0/0:29:29,0	./.:0:.,.	./.:0:.,.	0/0:26:26,0	./.:0:.,.	0/0:53:53,0	0/0:49:49,0	0/0:49:49,0	0/0:85:85,0	0/0:31:31,0	0/0:23:23,0	0/0:61:61,0	0/0:14:14,0	0/0:16:16,0	./.:0:.,.	0/0:20:20,0	0/0:13:13,0	0/0:32:32,0	0/0:25:25,0	0/0:20:20,0	0/0:46:46,0	0/0:20:20,0	./.:0:.,.	0/0:13:13,0	0/0:24:24,0	0/0:32:32,0	./.:0:.,.	0/0:22:22,0	./.:0:.,.	./.:0:.,.	1/1:27:0,27	0/1:26:12,14	1/1:40:0,40	0/0:38:38,0	./.:0:.,.	./.:0:.,.	0/1:27:19,8	0/1:20:9,11	0/0:41:41,0	1/1:18:0,18	./.:0:.,.	0/0:13:13,0	0/0:19:19,0	0/0:13:13,0	./.:0:.,.	0/0:20:20,0	0/0:11:11,0	0/0:38:38,0	./.:0:.,.	./.:0:.,.	0/0:12:12,0	./.:0:.,.	./.:0:.,.	./.:0:.,.	0/0:60:60,0	./.:0:.,.	0/0:33:33,0	./.:0:.,.	0/0:19:19,0	./.:0:.,.	./.:0:.,.	0/0:18:18,0	0/0:14:14,0	0/0:15:15,0	0/1:21:6,15	0/0:33:33,0	0/0:51:51,0	./.:0:.,.	./.:0:.,.	0/1:21:8,13	./.:0:.,.	0/0:25:25,0	./.:0:.,.	0/0:48:48,0	./.:0:.,.	0/0:13:13,0	0/0:41:41,0	0/0:58:58,0	0/0:70:70,0	./.:0:.,.	0/0:11:11,0	1/1:10:0,10	./.:0:.,.	./.:0:.,.	1/1:28:0,28	0/0:29:29,0	0/0:37:37,0	0/0:15:15,0	0/0:49:49,0	./.:0:.,.	./.:0:.,.	./.:0:.,.	0/0:21:21,0	0/0:58:58,0	0/0:28:28,0	./.:0:.,.	./.:0:.,.	0/0:23:23,0	0/0:45:45,0	0/0:43:43,0	0/0:53:53,0	0/0:57:57,0	0/0:19:19,0	0/0:43:43,0	./.:0:.,.	0/0:20:20,0	./.:0:.,.	0/0:21:21,0	0/0:23:23,0	./.:0:.,.	./.:0:.,.	./.:0:.,.	0/0:41:41,0	0/0:18:18,0	0/0:35:35,0	0/0:37:37,0	0/0:29:29,0	0/0:57:57,0	0/1:31:16,15	./.:0:.,.	./.:0:.,.	0/0:11:11,0	0/0:25:25,0	0/0:35:35,0	./.:0:.,.	./.:0:.,.	0/1:40:17,23	./.:0:.,.	./.:0:.,.	./.:0:.,.	0/0:39:39,0	0/0:38:38,0	0/0:45:45,0	0/0:35:35,0	1/1:15:0,15	0/1:67:35,32	0/0:21:21,0	1/1:27:0,27	./.:0:.,.	0/0:53:53,0	./.:0:.,.	0/0:50:50,0	0/0:36:36,0	./.:0:.,.	0/0:14:14,0	0/0:29:29,0	0/0:30:30,0	0/0:29:29,0	0/0:10:10,0	0/0:55:55,0	0/0:14:14,0	0/0:35:35,0	./.:0:.,.	0/0:20:20,0	0/0:55:55,0	1/1:15:0,15	./.:0:.,.	./.:0:.,.	0/0:66:66,0	0/1:43:21,22	1/1:56:0,56	1/1:41:0,41	1/1:32:0,32	0/1:42:27,15	1/1:35:0,35	1/1:37:0,37	0/1:26:16,10	0/0:23:23,0	1/1:50:0,50	1/1:45:0,45	0/0:38:38,0	0/0:15:15,0	0/0:15:15,0	./.:0:.,.	./.:0:.,.	0/0:48:48,0	0/0:42:42,0	0/1:37:16,21	0/0:24:24,0	0/0:24:24,0	0/0:44:44,0	0/0:19:19,0	0/0:27:27,0	./.:0:.,.	0/0:33:33,0
un	143325	1024_103	T	C	.	PASS	NS=138;AF=0.344;locori=p	GT:DP:AD	0/0:68:68,0	0/0:69:69,0	0/0:65:65,0	0/0:35:35,0	0/0:38:38,0	0/0:14:14,0	0/0:24:24,0	0/0:28:28,0	0/0:23:23,0	0/0:38:38,0	./.:0:.,.	1/1:30:0,30	0/0:26:26,0	0/0:29:29,0	0/0:31:31,0	0/0:47:47,0	0/0:40:40,0	0/0:42:42,0	0/0:27:27,0	0/0:21:21,0	./.:0:.,.	0/0:25:25,0	0/0:24:24,0	0/0:32:32,0	0/0:10:10,0	0/1:54:22,32	0/0:22:22,0	1/1:56:0,56	./.:0:.,.	./.:0:.,.	0/1:30:17,13	./.:17:.,.	1/1:37:0,37	0/1:61:28,33	1/1:50:0,50	1/1:49:0,49	./.:0:.,.	./.:0:.,.	1/1:61:0,61	1/1:12:0,12	1/1:27:0,27	./.:0:.,.	1/1:43:0,43	./.:0:.,.	1/1:33:0,33	0/0:34:34,0	0/0:19:19,0	0/0:35:35,0	0/0:33:33,0	0/0:34:34,0	0/0:46:46,0	0/0:52:52,0	0/0:22:22,0	0/0:18:18,0	0/0:28:28,0	0/0:70:70,0	0/0:53:53,0	0/0:55:55,0	0/0:13:13,0	0/0:60:60,0	0/0:38:38,0	0/0:50:50,0	0/0:40:40,0	0/0:40:40,0	0/0:54:54,0	0/0:69:69,0	0/0:44:44,0	0/0:19:19,0	0/0:19:19,0	0/1:43:14,29	0/0:26:26,0	0/0:28:28,0	0/0:10:10,0	./.:0:.,.	./.:0:.,.	1/1:23:0,23	./.:0:.,.	0/0:26:26,0	1/1:35:0,35	0/0:30:30,0	0/0:35:35,0	./.:0:.,.	./.:0:.,.	./.:0:.,.	./.:0:.,.	0/0:46:46,0	./.:0:.,.	0/0:85:85,0	0/0:105:105,0	0/0:18:18,0	1/1:45:0,45	1/1:99:0,99	0/1:44:19,25	./.:0:.,.	0/0:41:41,0	0/0:80:80,0	./.:0:.,.	0/0:23:23,0	./.:0:.,.	0/0:45:45,0	0/0:60:60,0	1/1:19:0,19	0/0:33:33,0	1/1:21:0,21	1/1:40:0,40	0/1:61:32,29	1/1:37:0,37	./.:0:.,.	./.:0:.,.	1/1:117:0,117	1/1:33:0,33	1/1:33:0,33	1/1:49:0,49	./.:0:.,.	./.:0:.,.	1/1:32:0,32	1/1:23:0,23	1/1:15:0,15	0/1:19:9,10	1/1:62:0,62	1/1:34:0,34	./.:0:.,.	0/1:41:14,27	1/1:55:0,55	./.:0:.,.	./.:0:.,.	1/1:33:0,33	./.:0:.,.	./.:0:.,.	./.:0:.,.	./.:0:.,.	./.:0:.,.	0/1:32:13,19	0/1:59:25,34	./.:0:.,.	./.:0:.,.	0/0:56:56,0	0/1:58:14,44	0/0:56:56,0	0/0:23:23,0	0/0:50:50,0	0/0:26:26,0	0/0:31:31,0	./.:0:.,.	0/1:63:17,46	0/1:57:19,38	./.:0:.,.	0/1:28:11,17	./.:0:.,.	0/1:61:34,27	./.:0:.,.	./.:0:.,.	0/0:29:29,0	./.:0:.,.	./.:0:.,.	./.:0:.,.	./.:0:.,.	./.:0:.,.	1/1:23:0,23	0/1:60:24,36	1/1:30:0,30	./.:0:.,.	./.:0:.,.	./.:0:.,.	0/0:47:47,0	0/0:47:47,0	0/0:47:47,0	0/0:43:43,0	0/0:30:30,0	0/0:37:37,0	0/1:42:16,26	0/0:47:47,0	0/0:39:39,0	0/0:32:32,0	./.:29:.,.	0/1:24:13,11	1/1:15:0,15	1/1:22:0,22	./.:0:.,.	./.:0:.,.	0/0:38:38,0	0/1:19:9,10	./.:0:.,.	1/1:19:0,19	1/1:13:0,13	./.:0:.,.	1/1:33:0,33	1/1:36:0,36	1/1:45:0,45	0/0:11:11,0
un	144855	1035_93	A	T	.	PASS	NS=153;AF=0.183;locori=p	GT:DP:AD	0/0:58:58,0	0/0:42:42,0	0/0:42:42,0	0/0:68:68,0	0/0:13:13,0	0/0:37:37,0	0/0:31:31,0	0/0:32:32,0	0/0:15:15,0	0/0:32:32,0	0/0:30:30,0	0/0:31:31,0	0/0:25:25,0	0/0:49:49,0	0/0:61:61,0	0/0:35:35,0	0/0:41:41,0	0/0:29:29,0	0/0:29:29,0	0/0:18:18,0	0/0:32:32,0	0/0:29:29,0	0/0:25:25,0	0/0:35:35,0	./.:0:.,.	0/0:19:19,0	0/0:29:29,0	0/0:28:28,0	0/0:14:14,0	0/0:41:41,0	0/0:17:17,0	0/0:14:14,0	0/0:11:11,0	0/0:39:39,0	0/1:19:11,8	./.:0:.,.	./.:0:.,.	./.:0:.,.	1/1:20:0,20	./.:0:.,.	0/0:25:25,0	0/1:24:15,9	0/1:28:13,15	0/0:28:28,0	./.:0:.,.	./.:0:.,.	./.:0:.,.	0/0:25:25,0	0/0:17:17,0	0/0:20:20,0	0/0:32:32,0	0/0:31:31,0	0/0:29:29,0	0/0:28:28,0	./.:0:.,.	0/0:31:31,0	0/1:24:16,8	0/0:31:31,0	./.:0:.,.	0/0:41:41,0	0/0:37:37,0	0/0:41:41,0	0/0:35:35,0	0/0:22:22,0	0/0:36:36,0	0/0:21:21,0	0/0:22:22,0	0/0:11:11,0	0/0:34:34,0	0/0:10:10,0	1/1:16:0,16	./.:0:.,.	./.:0:.,.	0/1:29:9,20	./.:0:.,.	./.:0:.,.	0/0:18:18,0	0/0:14:14,0	./.:0:.,.	0/0:53:53,0	0/0:34:34,0	0/0:30:30,0	0/0:35:35,0	0/0:58:58,0	0/0:43:43,0	0/0:30:30,0	./.:0:.,.	0/0:70:70,0	0/0:38:38,0	0/1:42:17,25	0/0:27:27,0	0/0:75:75,0	./.:0:.,.	./.:0:.,.	0/0:60:60,0	0/0:49:49,0	0/0:11:11,0	1/1:40:0,40	0/0:45:45,0	0/0:38:38,0	0/0:46:46,0	0/0:30:30,0	0/0:45:45,0	0/0:23:23,0	0/0:35:35,0	0/0:55:55,0	0/0:47:47,0	0/0:17:17,0	0/0:37:37,0	0/0:47:47,0	0/1:24:14,10	1/1:35:0,35	0/0:36:36,0	1/1:13:0,13	./.:0:.,.	./.:0:.,.	./.:0:.,.	0/0:47:47,0	0/1:34:8,26	0/0:41:41,0	0/0:26:26,0	0/0:34:34,0	0/0:34:34,0	0/0:21:21,0	0/0:46:46,0	0/0:56:56,0	0/0:29:29,0	./.:0:.,.	0/1:49:13,36	1/1:32:0,32	./.:0:.,.	./.:0:.,.	1/1:17:0,17	./.:0:.,.	0/1:16:6,10	0/0:35:35,0	0/0:32:32,0	./.:0:.,.	0/0:41:41,0	0/0:46:46,0	0/0:32:32,0	0/0:30:30,0	0/1:34:20,14	1/1:28:0,28	0/1:44:11,33	0/1:55:32,23	0/0:36:36,0	0/1:28:14,14	0/0:37:37,0	0/0:36:36,0	./.:0:.,.	./.:0:.,.	./.:0:.,.	./.:0:.,.	1/1:38:0,38	1/1:31:0,31	0/1:33:11,22	0/0:17:17,0	0/1:19:8,11	1/1:35:0,35	0/0:19:19,0	0/0:16:16,0	0/1:31:19,12	0/0:46:46,0	0/0:32:32,0	0/0:34:34,0	0/1:26:13,13	0/1:29:16,13	1/1:44:0,44	0/0:25:25,0	1/1:38:0,38	0/1:44:25,19	0/0:21:21,0	0/0:32:32,0	1/1:42:0,42	0/1:23:10,13	./.:0:.,.	./.:0:.,.	0/1:12:6,6	./.:0:.,.	0/0:35:35,0	./.:0:.,.	1/1:31:0,31	./.:0:.,.	1/1:30:0,30	0/0:38:38,0	./.:0:.,.	1/1:27:0,27	./.:0:.,.	0/0:25:25,0
un	144878	1035_116	G	C	.	PASS	NS=153;AF=0.173;locori=p	GT:DP:AD	0/0:58:58,0	0/0:42:42,0	0/0:42:42,0	0/0:68:68,0	0/0:13:13,0	0/0:37:37,0	0/0:31:31,0	0/0:32:32,0	0/0:15:15,0	0/0:32:32,0	0/0:30:30,0	0/0:31:31,0	0/0:25:25,0	0/0:49:49,0	0/0:61:61,0	0/0:35:35,0	0/0:41:41,0	0/0:29:29,0	0/0:29:29,0	0/0:18:18,0	0/0:32:32,0	0/0:29:29,0	0/0:25:25,0	0/0:35:35,0	./.:0:.,.	0/0:19:19,0	0/0:29:29,0	0/0:28:28,0	0/0:14:14,0	0/0:41:41,0	0/0:17:17,0	0/0:14:14,0	0/0:11:11,0	0/0:39:39,0	0/1:19:11,8	./.:0:.,.	./.:0:.,.	./.:0:.,.	1/1:20:0,20	./.:0:.,.	0/0:25:25,0	0/1:24:15,9	0/1:28:13,15	0/0:28:28,0	./.:0:.,.	./.:0:.,.	./.:0:.,.	0/0:25:25,0	0/0:17:17,0	0/0:20:20,0	0/0:32:32,0	0/0:31:31,0	0/0:29:29,0	0/0:28:28,0	./.:0:.,.	0/0:31:31,0	0/1:24:16,8	0/0:31:31,0	./.:0:.,.	0/0:41:41,0	0/0:37:37,0	0/0:41:41,0	0/0:35:35,0	0/0:22:22,0	0/0:36:36,0	0/0:21:21,0	0/0:22:22,0	0/0:11:11,0	0/0:34:34,0	0/0:10:10,0	1/1:16:0,16	./.:0:.,.	./.:0:.,.	0/1:29:9,20	./.:0:.,.	./.:0:.,.	0/0:18:18,0	0/0:14:14,0	./.:0:.,.	0/0:53:53,0	0/0:34:34,0	0/0:30:30,0	0/0:35:35,0	0/0:58:58,0	0/0:43:43,0	0/0:30:30,0	./.:0:.,.	0/0:70:70,0	0/0:38:38,0	0/1:42:17,25	0/0:27:27,0	0/0:75:75,0	./.:0:.,.	./.:0:.,.	0/0:60:60,0	0/0:49:49,0	0/0:11:11,0	1/1:40:0,40	0/0:45:45,0	0/0:38:38,0	0/0:46:46,0	0/0:30:30,0	0/0:45:45,0	0/0:23:23,0	0/0:35:35,0	0/0:55:55,0	0/0:47:47,0	0/0:17:17,0	0/0:37:37,0	0/0:47:47,0	0/1:24:14,10	1/1:35:0,35	0/0:36:36,0	1/1:13:0,13	./.:0:.,.	./.:0:.,.	./.:0:.,.	0/0:47:47,0	0/1:34:8,26	0/0:41:41,0	0/0:26:26,0	0/0:34:34,0	0/0:34:34,0	0/0:21:21,0	0/0:46:46,0	0/0:56:56,0	0/0:29:29,0	./.:0:.,.	0/1:49:13,36	1/1:32:0,32	./.:0:.,.	./.:0:.,.	1/1:17:0,17	./.:0:.,.	0/1:16:6,10	0/0:35:35,0	0/0:32:32,0	./.:0:.,.	0/0:41:41,0	0/0:46:46,0	0/0:32:32,0	0/0:30:30,0	0/0:34:34,0	0/0:28:28,0	0/1:44:11,33	0/1:55:32,23	0/0:36:36,0	0/1:28:14,14	0/0:37:37,0	0/0:36:36,0	./.:0:.,.	./.:0:.,.	./.:0:.,.	./.:0:.,.	1/1:38:0,38	1/1:31:0,31	0/1:33:11,22	0/0:17:17,0	0/1:19:8,11	1/1:35:0,35	0/0:19:19,0	0/0:16:16,0	0/1:31:19,12	0/0:46:46,0	0/0:32:32,0	0/0:34:34,0	0/1:26:13,13	0/1:29:16,13	1/1:44:0,44	0/0:25:25,0	1/1:38:0,38	0/1:44:25,19	0/0:21:21,0	0/0:32:32,0	1/1:42:0,42	0/1:23:10,13	./.:0:.,.	./.:0:.,.	0/1:12:6,6	./.:0:.,.	0/0:35:35,0	./.:0:.,.	1/1:31:0,31	./.:0:.,.	1/1:30:0,30	0/0:38:38,0	./.:0:.,.	1/1:27:0,27	./.:0:.,.	0/0:25:25,0
un	147724	1056_22	A	T	.	PASS	NS=94;AF=0.324;locori=p	GT:DP:AD	0/1:50:21,29	0/0:81:81,0	0/0:67:67,0	1/1:43:0,43	0/1:16:10,6	0/1:27:13,14	1/1:46:0,46	0/1:44:28,16	1/1:53:0,53	1/1:28:0,28	1/1:44:0,44	0/1:28:12,16	0/0:38:38,0	./.:0:.,.	1/1:62:0,62	0/1:71:46,25	0/1:88:43,45	1/1:37:0,37	1/1:33:0,33	0/1:31:17,14	0/1:44:23,21	0/1:26:12,14	0/1:40:17,23	0/1:49:21,28	0/0:28:28,0	./.:0:.,.	./.:0:.,.	./.:0:.,.	./.:0:.,.	./.:0:.,.	./.:0:.,.	./.:0:.,.	./.:0:.,.	./.:0:.,.	./.:0:.,.	./.:0:.,.	0/0:23:23,0	0/0:29:29,0	0/0:59:59,0	./.:0:.,.	0/0:22:22,0	./.:0:.,.	0/0:15:15,0	0/0:30:30,0	./.:0:.,.	./.:0:.,.	./.:0:.,.	./.:0:.,.	./.:0:.,.	./.:0:.,.	./.:0:.,.	./.:0:.,.	./.:0:.,.	./.:0:.,.	./.:0:.,.	./.:0:.,.	./.:0:.,.	./.:0:.,.	./.:0:.,.	./.:0:.,.	./.:0:.,.	./.:0:.,.	./.:0:.,.	./.:0:.,.	./.:0:.,.	./.:0:.,.	./.:0:.,.	./.:0:.,.	./.:0:.,.	0/0:12:12,0	0/0:24:24,0	0/0:47:47,0	0/0:12:12,0	./.:0:.,.	0/0:10:10,0	0/0:13:13,0	0/0:18:18,0	0/0:15:15,0	0/1:32:16,16	0/1:30:21,9	1/1:49:0,49	1/1:31:0,31	0/1:37:24,13	1/1:74:0,74	1/1:36:0,36	0/1:32:14,18	./.:0:.,.	0/0:57:57,0	0/0:45:45,0	./.:0:.,.	0/0:25:25,0	0/0:35:35,0	0/0:31:31,0	./.:0:.,.	0/0:28:28,0	./.:0:.,.	./.:0:.,.	./.:0:.,.	./.:0:.,.	./.:0:.,.	./.:0:.,.	./.:0:.,.	./.:0:.,.	1/1:54:0,54	1/1:11:0,11	0/1:71:39,32	0/1:84:43,41	./.:0:.,.	./.:0:.,.	./.:0:.,.	./.:0:.,.	./.:0:.,.	0/0:34:34,0	./.:0:.,.	./.:0:.,.	./.:0:.,.	0/0:14:14,0	./.:0:.,.	./.:0:.,.	0/0:61:61,0	0/0:14:14,0	./.:0:.,.	0/0:22:22,0	0/0:20:20,0	0/0:53:53,0	./.:0:.,.	./.:0:.,.	./.:0:.,.	0/0:27:27,0	0/0:56:56,0	./.:0:.,.	./.:0:.,.	./.:0:.,.	0/0:29:29,0	./.:0:.,.	1/1:61:0,61	0/1:41:22,19	0/1:59:33,26	./.:0:.,.	./.:0:.,.	0/0:56:56,0	0/0:32:32,0	./.:0:.,.	./.:0:.,.	./.:0:.,.	0/0:38:38,0	./.:0:.,.	0/0:30:30,0	0/0:12:12,0	0/0:18:18,0	./.:0:.,.	./.:0:.,.	./.:0:.,.	./.:0:.,.	./.:0:.,.	./.:0:.,.	./.:0:.,.	./.:0:.,.	./.:0:.,.	./.:0:.,.	./.:0:.,.	./.:0:.,.	0/0:20:20,0	./.:0:.,.	0/1:40:22,18	1/1:42:0,42	0/0:52:52,0	0/1:61:34,27	1/1:31:0,31	0/1:26:13,13	0/1:35:11,24	0/1:31:17,14	0/1:34:14,20	0/0:69:69,0	0/1:40:24,16	0/0:13:13,0	0/0:17:17,0	./.:0:.,.	0/0:10:10,0	./.:0:.,.	0/0:25:25,0	./.:0:.,.	0/0:23:23,0	./.:0:.,.	./.:0:.,.	0/0:15:15,0	./.:0:.,.	./.:0:.,.	0/0:40:40,0	./.:0:.,.
un	147790	1056_88	A	T	.	PASS	NS=94;AF=0.234;locori=p	GT:DP:AD	0/1:50:29,21	1/1:81:0,81	1/1:67:0,67	0/0:43:43,0	0/1:16:6,10	0/1:27:14,13	0/0:46:46,0	0/1:44:16,28	0/0:53:53,0	0/0:28:28,0	0/0:44:44,0	0/0:28:28,0	0/1:38:18,20	./.:0:.,.	0/0:62:62,0	0/1:71:25,46	0/1:88:45,43	0/0:37:37,0	0/0:33:33,0	0/1:31:14,17	0/1:44:21,23	0/1:26:14,12	0/1:40:23,17	0/1:49:28,21	0/0:28:28,0	./.:0:.,.	./.:0:.,.	./.:0:.,.	./.:0:.,.	./.:0:.,.	./.:0:.,.	./.:0:.,.	./.:0:.,.	./.:0:.,.	./.:0:.,.	./.:0:.,.	0/0:23:23,0	0/0:29:29,0	0/0:59:59,0	./.:0:.,.	0/0:22:22,0	./.:0:.,.	0/0:15:15,0	0/0:30:30,0	./.:0:.,.	./.:0:.,.	./.:0:.,.	./.:0:.,.	./.:0:.,.	./.:0:.,.	./.:0:.,.	./.:0:.,.	./.:0:.,.	./.:0:.,.	./.:0:.,.	./.:0:.,.	./.:0:.,.	./.:0:.,.	./.:0:.,.	./.:0:.,.	./.:0:.,.	./.:0:.,.	./.:0:.,.	./.:0:.,.	./.:0:.,.	./.:0:.,.	./.:0:.,.	./.:0:.,.	./.:0:.,.	0/0:12:12,0	0/0:24:24,0	0/1:47:20,27	0/0:12:12,0	./.:0:.,.	0/0:10:10,0	0/1:13:4,9	0/0:18:18,0	0/0:15:15,0	0/1:32:16,16	0/1:30:9,21	0/0:49:49,0	0/0:31:31,0	0/1:37:13,24	0/0:74:74,0	0/0:36:36,0	0/1:32:18,14	./.:0:.,.	0/0:57:57,0	0/0:45:45,0	./.:0:.,.	0/0:25:25,0	0/0:35:35,0	0/0:31:31,0	./.:0:.,.	0/0:28:28,0	./.:0:.,.	./.:0:.,.	./.:0:.,.	./.:0:.,.	./.:0:.,.	./.:0:.,.	./.:0:.,.	./.:0:.,.	0/0:54:54,0	0/0:11:11,0	0/0:71:71,0	0/0:84:84,0	./.:0:.,.	./.:0:.,.	./.:0:.,.	./.:0:.,.	./.:0:.,.	0/0:34:34,0	./.:0:.,.	./.:0:.,.	./.:0:.,.	0/0:14:14,0	./.:0:.,.	./.:0:.,.	0/0:61:61,0	0/0:14:14,0	./.:0:.,.	0/0:22:22,0	0/0:20:20,0	0/0:53:53,0	./.:0:.,.	./.:0:.,.	./.:0:.,.	0/0:27:27,0	0/0:56:56,0	./.:0:.,.	./.:0:.,.	./.:0:.,.	0/0:29:29,0	./.:0:.,.	0/0:61:61,0	0/1:41:19,22	0/1:59:26,33	./.:0:.,.	./.:0:.,.	0/1:56:25,31	0/1:32:18,14	./.:0:.,.	./.:0:.,.	./.:0:.,.	0/0:38:38,0	./.:0:.,.	0/0:30:30,0	0/0:12:12,0	0/0:18:18,0	./.:0:.,.	./.:0:.,.	./.:0:.,.	./.:0:.,.	./.:0:.,.	./.:0:.,.	./.:0:.,.	./.:0:.,.	./.:0:.,.	./.:0:.,.	./.:0:.,.	./.:0:.,.	0/0:20:20,0	./.:0:.,.	1/1:40:0,40	0/1:42:26,16	1/1:52:0,52	1/1:61:0,61	1/1:31:0,31	0/1:26:13,13	1/1:35:0,35	0/1:31:14,17	0/1:34:20,14	1/1:69:0,69	1/1:40:0,40	0/0:13:13,0	0/0:17:17,0	./.:0:.,.	0/0:10:10,0	./.:0:.,.	0/0:25:25,0	./.:0:.,.	0/0:23:23,0	./.:0:.,.	./.:0:.,.	0/0:15:15,0	./.:0:.,.	./.:0:.,.	0/0:40:40,0	./.:0:.,.
un	148287	1060_25	C	T	.	PASS	NS=48;AF=0.135;locori=p	GT:DP:AD	0/0:17:17,0	./.:0:.,.	./.:0:.,.	./.:0:.,.	./.:0:.,.	./.:0:.,.	0/0:41:41,0	0/0:31:31,0	0/0:21:21,0	0/0:37:37,0	0/0:14:14,0	./.:0:.,.	0/0:35:35,0	./.:0:.,.	0/0:24:24,0	0/0:65:65,0	./.:0:.,.	0/0:17:17,0	./.:0:.,.	./.:0:.,.	./.:0:.,.	./.:0:.,.	./.:0:.,.	./.:0:.,.	./.:0:.,.	./.:0:.,.	./.:0:.,.	./.:0:.,.	./.:0:.,.	./.:0:.,.	./.:0:.,.	./.:0:.,.	./.:0:.,.	./.:0:.,.	./.:0:.,.	./.:0:.,.	./.:0:.,.	./.:0:.,.	./.:0:.,.	./.:0:.,.	./.:0:.,.	./.:0:.,.	./.:0:.,.	./.:0:.,.	./.:0:.,.	0/0:13:13,0	./.:0:.,.	1/1:14:0,14	0/1:21:15,6	./.:0:.,.	./.:0:.,.	./.:0:.,.	./.:0:.,.	./.:0:.,.	0/0:15:15,0	0/0:44:44,0	0/0:49:49,0	0/0:16:16,0	./.:0:.,.	0/0:55:55,0	./.:0:.,.	0/0:24:24,0	0/0:19:19,0	0/0:49:49,0	./.:0:.,.	0/0:18:18,0	0/0:51:51,0	0/0:18:18,0	./.:0:.,.	./.:0:.,.	0/0:16:16,0	./.:0:.,.	./.:0:.,.	./.:0:.,.	./.:0:.,.	./.:0:.,.	./.:0:.,.	./.:0:.,.	./.:0:.,.	./.:0:.,.	./.:0:.,.	./.:0:.,.	./.:0:.,.	./.:0:.,.	./.:0:.,.	./.:0:.,.	./.:0:.,.	./.:0:.,.	./.:0:.,.	./.:0:.,.	./.:0:.,.	./.:0:.,.	./.:0:.,.	1/1:27:0,27	./.:0:.,.	0/0:22:22,0	./.:0:.,.	./.:0:.,.	./.:0:.,.	./.:0:.,.	0/0:24:24,0	./.:0:.,.	./.:0:.,.	0/0:52:52,0	0/0:48:48,0	0/0:36:36,0	0/0:54:54,0	./.:0:.,.	./.:0:.,.	./.:0:.,.	./.:0:.,.	./.:0:.,.	./.:0:.,.	./.:0:.,.	./.:0:.,.	./.:0:.,.	./.:0:.,.	./.:0:.,.	./.:0:.,.	./.:0:.,.	./.:0:.,.	./.:0:.,.	./.:0:.,.	./.:0:.,.	./.:0:.,.	./.:0:.,.	./.:0:.,.	./.:0:.,.	./.:0:.,.	./.:0:.,.	./.:0:.,.	./.:0:.,.	./.:0:.,.	./.:0:.,.	./.:0:.,.	0/0:26:26,0	0/0:28:28,0	./.:0:.,.	./.:0:.,.	./.:0:.,.	0/0:73:73,0	0/0:36:36,0	0/0:12:12,0	./.:0:.,.	0/0:20:20,0	1/1:22:0,22	./.:0:.,.	./.:0:.,.	./.:0:.,.	./.:0:.,.	0/0:16:16,0	0/0:26:26,0	0/0:18:18,0	./.:0:.,.	1/1:15:0,15	./.:0:.,.	./.:0:.,.	./.:0:.,.	./.:0:.,.	0/0:28:28,0	./.:0:.,.	./.:0:.,.	./.:0:.,.	./.:0:.,.	./.:0:.,.	./.:0:.,.	./.:0:.,.	./.:0:.,.	./.:0:.,.	./.:0:.,.	./.:0:.,.	./.:0:.,.	./.:0:.,.	./.:0:.,.	./.:0:.,.	./.:0:.,.	./.:0:.,.	./.:0:.,.	./.:0:.,.	./.:0:.,.	1/1:29:0,29	1/1:38:0,38	./.:0:.,.	./.:0:.,.	./.:0:.,.	0/0:27:27,0	./.:0:.,.	./.:0:.,.	./.:0:.,.	0/0:11:11,0
un	148388	1060_126	T	C	.	PASS	NS=48;AF=0.344;locori=p	GT:DP:AD	0/0:17:17,0	./.:0:.,.	./.:0:.,.	./.:0:.,.	./.:0:.,.	./.:0:.,.	0/0:41:41,0	0/0:31:31,0	0/0:21:21,0	0/0:37:37,0	0/0:14:14,0	./.:0:.,.	0/0:35:35,0	./.:0:.,.	0/0:24:24,0	0/0:65:65,0	./.:0:.,.	0/0:17:17,0	./.:0:.,.	./.:0:.,.	./.:0:.,.	./.:0:.,.	./.:0:.,.	./.:0:.,.	./.:0:.,.	./.:0:.,.	./.:0:.,.	./.:0:.,.	./.:0:.,.	./.:0:.,.	./.:0:.,.	./.:0:.,.	./.:0:.,.	./.:0:.,.	./.:0:.,.	./.:0:.,.	./.:0:.,.	./.:0:.,.	./.:0:.,.	./.:0:.,.	./.:0:.,.	./.:0:.,.	./.:0:.,.	./.:0:.,.	./.:0:.,.	1/1:13:0,13	./.:0:.,.	0/0:14:14,0	0/1:21:6,15	./.:0:.,.	./.:0:.,.	./.:0:.,.	./.:0:.,.	./.:0:.,.	1/1:15:0,15	1/1:44:0,44	1/1:49:0,49	1/1:16:0,16	./.:0:.,.	1/1:55:0,55	./.:0:.,.	1/1:24:0,24	1/1:19:0,19	1/1:49:0,49	./.:0:.,.	1/1:18:0,18	1/1:51:0,51	1/1:18:0,18	./.:0:.,.	./.:0:.,.	0/0:16:16,0	./.:0:.,.	./.:0:.,.	./.:0:.,.	./.:0:.,.	./.:0:.,.	./.:0:.,.	./.:0:.,.	./.:0:.,.	./.:0:.,.	./.:0:.,.	./.:0:.,.	./.:0:.,.	./.:0:.,.	./.:0:.,.	./.:0:.,.	./.:0:.,.	./.:0:.,.	./.:0:.,.	./.:0:.,.	./.:0:.,.	./.:0:.,.	./.:0:.,.	0/0:27:27,0	./.:0:.,.	1/1:22:0,22	./.:0:.,.	./.:0:.,.	./.:0:.,.	./.:0:.,.	1/1:24:0,24	./.:0:.,.	./.:0:.,.	0/0:52:52,0	0/0:48:48,0	0/0:36:36,0	0/0:54:54,0	./.:0:.,.	./.:0:.,.	./.:0:.,.	./.:0:.,.	./.:0:.,.	./.:0:.,.	./.:0:.,.	./.:0:.,.	./.:0:.,.	./.:0:.,.	./.:0:.,.	./.:0:.,.	./.:0:.,.	./.:0:.,.	./.:0:.,.	./.:0:.,.	./.:0:.,.	./.:0:.,.	./.:0:.,.	./.:0:.,.	./.:0:.,.	./.:0:.,.	./.:0:.,.	./.:0:.,.	./.:0:.,.	./.:0:.,.	./.:0:.,.	./.:0:.,.	0/0:26:26,0	0/0:28:28,0	./.:0:.,.	./.:0:.,.	./.:0:.,.	0/0:73:73,0	0/0:36:36,0	0/0:12:12,0	./.:0:.,.	0/0:20:20,0	0/0:22:22,0	./.:0:.,.	./.:0:.,.	./.:0:.,.	./.:0:.,.	0/0:16:16,0	1/1:26:0,26	1/1:18:0,18	./.:0:.,.	0/0:15:15,0	./.:0:.,.	./.:0:.,.	./.:0:.,.	./.:0:.,.	0/0:28:28,0	./.:0:.,.	./.:0:.,.	./.:0:.,.	./.:0:.,.	./.:0:.,.	./.:0:.,.	./.:0:.,.	./.:0:.,.	./.:0:.,.	./.:0:.,.	./.:0:.,.	./.:0:.,.	./.:0:.,.	./.:0:.,.	./.:0:.,.	./.:0:.,.	./.:0:.,.	./.:0:.,.	./.:0:.,.	./.:0:.,.	0/0:29:29,0	0/0:38:38,0	./.:0:.,.	./.:0:.,.	./.:0:.,.	0/0:27:27,0	./.:0:.,.	./.:0:.,.	./.:0:.,.	0/0:11:11,0
un	148568	1062_26	G	A	.	PASS	NS=170;AF=0.115;locori=p	GT:DP:AD	0/0:64:64,0	0/0:60:60,0	0/0:56:56,0	0/0:64:64,0	0/0:37:37,0	0/0:64:64,0	0/0:88:88,0	0/0:74:74,0	0/0:73:73,0	0/0:50:50,0	0/0:33:33,0	0/0:26:26,0	0/0:23:23,0	0/0:21:21,0	0/0:53:53,0	0/0:46:46,0	0/0:81:81,0	0/0:110:110,0	0/0:61:61,0	0/0:58:58,0	0/0:64:64,0	0/0:67:67,0	0/0:37:37,0	0/0:59:59,0	0/0:16:16,0	0/0:35:35,0	0/0:16:16,0	0/0:68:68,0	0/0:37:37,0	0/0:40:40,0	0/0:32:32,0	0/0:29:29,0	0/0:35:35,0	0/0:44:44,0	0/0:23:23,0	0/0:38:38,0	0/0:35:35,0	0/0:40:40,0	0/0:41:41,0	0/0:34:34,0	0/0:40:40,0	0/0:36:36,0	0/0:55:55,0	0/0:41:41,0	0/0:30:30,0	1/1:24:0,24	0/1:19:11,8	1/1:39:0,39	0/0:36:36,0	0/1:29:14,15	0/1:69:30,39	1/1:52:0,52	0/0:48:48,0	0/1:32:20,12	0/1:43:27,16	1/1:66:0,66	1/1:44:0,44	0/1:40:22,18	./.:0:.,.	0/1:72:38,34	1/1:37:0,37	0/0:60:60,0	1/1:30:0,30	0/1:48:25,23	1/1:58:0,58	0/1:37:22,15	1/1:45:0,45	0/0:42:42,0	0/1:41:21,20	0/1:23:16,7	./.:0:.,.	0/0:44:44,0	0/0:40:40,0	0/0:55:55,0	0/0:32:32,0	0/0:22:22,0	0/0:35:35,0	./.:0:.,.	0/0:44:44,0	0/0:19:19,0	0/0:19:19,0	0/0:49:49,0	0/0:37:37,0	0/0:44:44,0	0/0:55:55,0	0/0:24:24,0	./.:0:.,.	0/0:27:27,0	0/0:57:57,0	0/0:54:54,0	0/0:56:56,0	0/0:55:55,0	0/0:43:43,0	0/0:41:41,0	0/0:57:57,0	0/0:60:60,0	1/1:10:0,10	0/0:48:48,0	0/0:48:48,0	1/1:39:0,39	0/0:47:47,0	0/0:32:32,0	1/1:48:0,48	0/0:35:35,0	0/0:27:27,0	0/0:38:38,0	0/0:58:58,0	0/0:12:12,0	0/0:65:65,0	0/0:50:50,0	0/0:37:37,0	./.:0:.,.	0/0:26:26,0	./.:0:.,.	./.:0:.,.	0/0:21:21,0	0/0:26:26,0	0/1:19:11,8	0/0:41:41,0	0/0:36:36,0	0/0:18:18,0	0/0:45:45,0	0/0:20:20,0	0/0:52:52,0	0/0:47:47,0	0/0:30:30,0	0/0:47:47,0	0/0:55:55,0	0/0:25:25,0	0/0:25:25,0	0/0:13:13,0	0/0:32:32,0	0/0:19:19,0	0/0:64:64,0	0/0:17:17,0	0/0:41:41,0	0/0:64:64,0	0/0:35:35,0	0/0:68:68,0	0/0:63:63,0	0/0:107:107,0	0/0:68:68,0	0/0:77:77,0	0/0:52:52,0	0/0:66:66,0	0/0:80:80,0	0/0:60:60,0	0/1:54:22,32	0/0:59:59,0	0/0:51:51,0	0/0:24:24,0	0/0:45:45,0	0/0:39:39,0	0/0:33:33,0	0/0:71:71,0	0/0:23:23,0	0/0:39:39,0	0/0:36:36,0	0/0:17:17,0	0/0:17:17,0	0/0:10:10,0	0/0:30:30,0	0/0:21:21,0	0/0:43:43,0	./.:0:.,.	./.:0:.,.	./.:0:.,.	./.:0:.,.	./.:0:.,.	./.:0:.,.	./.:0:.,.	./.:0:.,.	./.:0:.,.	./.:0:.,.	./.:0:.,.	0/0:50:50,0	0/0:22:22,0	0/0:21:21,0	./.:0:.,.	./.:0:.,.	0/0:50:50,0	0/0:22:22,0	0/0:14:14,0	0/0:49:49,0	0/1:36:15,21	0/0:72:72,0	0/0:79:79,0	0/0:36:36,0	0/1:51:23,28	0/0:45:45,0
un	150717	1077_75	G	C	.	PASS	NS=150;AF=0.137;locori=p	GT:DP:AD	1/1:34:0,34	1/1:31:0,31	1/1:47:0,47	0/0:37:37,0	0/1:25:14,11	0/0:17:17,0	0/0:47:47,0	0/0:29:29,0	0/0:30:30,0	0/0:27:27,0	0/0:56:56,0	0/0:26:26,0	0/0:47:47,0	0/0:33:33,0	1/1:43:0,43	0/1:47:30,17	0/1:46:18,28	1/1:32:0,32	1/1:19:0,19	0/1:43:21,22	1/1:28:0,28	1/1:27:0,27	1/1:33:0,33	1/1:34:0,34	0/0:15:15,0	0/0:38:38,0	0/0:23:23,0	0/0:29:29,0	0/0:19:19,0	0/0:23:23,0	0/0:18:18,0	./.:0:.,.	0/0:19:19,0	0/0:55:55,0	0/0:20:20,0	0/0:15:15,0	0/0:21:21,0	0/0:20:20,0	0/0:35:35,0	./.:0:.,.	0/0:30:30,0	0/0:23:23,0	0/0:20:20,0	0/0:23:23,0	0/0:21:21,0	./.:0:.,.	./.:0:.,.	./.:0:.,.	./.:0:.,.	./.:0:.,.	./.:0:.,.	./.:0:.,.	./.:0:.,.	./.:0:.,.	./.:0:.,.	./.:0:.,.	./.:0:.,.	./.:0:.,.	./.:0:.,.	./.:0:.,.	./.:0:.,.	./.:0:.,.	./.:0:.,.	./.:0:.,.	./.:0:.,.	./.:0:.,.	./.:0:.,.	./.:0:.,.	./.:0:.,.	0/0:31:31,0	0/0:28:28,0	0/0:27:27,0	0/0:27:27,0	0/0:28:28,0	0/0:14:14,0	./.:0:.,.	0/0:22:22,0	0/0:19:19,0	0/0:29:29,0	0/0:24:24,0	0/0:31:31,0	0/0:40:40,0	0/0:32:32,0	0/0:31:31,0	0/0:28:28,0	0/0:44:44,0	./.:0:.,.	0/0:43:43,0	0/0:72:72,0	0/0:59:59,0	0/0:38:38,0	0/0:31:31,0	0/0:31:31,0	0/0:18:18,0	./.:0:.,.	./.:0:.,.	./.:0:.,.	0/0:40:40,0	0/0:56:56,0	./.:0:.,.	./.:0:.,.	./.:0:.,.	./.:0:.,.	0/0:54:54,0	0/0:19:19,0	0/0:25:25,0	0/0:36:36,0	0/0:18:18,0	0/0:41:41,0	0/0:46:46,0	0/0:14:14,0	0/0:19:19,0	0/0:33:33,0	0/0:11:11,0	./.:0:.,.	0/0:36:36,0	0/0:24:24,0	0/0:21:21,0	0/0:19:19,0	0/0:51:51,0	0/0:22:22,0	0/0:14:14,0	0/0:45:45,0	0/0:21:21,0	0/0:28:28,0	0/0:31:31,0	0/0:17:17,0	0/0:11:11,0	0/0:39:39,0	0/0:55:55,0	0/0:19:19,0	0/0:26:26,0	0/0:30:30,0	0/0:38:38,0	0/0:19:19,0	0/0:28:28,0	0/0:36:36,0	0/0:52:52,0	0/1:40:17,23	0/0:43:43,0	0/0:43:43,0	0/0:41:41,0	0/0:21:21,0	./.:0:.,.	0/0:41:41,0	0/0:35:35,0	0/0:46:46,0	0/0:27:27,0	0/0:36:36,0	0/0:26:26,0	0/0:36:36,0	0/0:36:36,0	0/0:49:49,0	0/0:17:17,0	0/0:42:42,0	0/0:24:24,0	0/0:24:24,0	0/0:17:17,0	./.:0:.,.	0/1:27:9,18	0/0:23:23,0	0/0:33:33,0	0/0:18:18,0	0/0:40:40,0	1/1:51:0,51	1/1:36:0,36	0/1:32:18,14	0/1:39:18,21	./.:23:.,.	1/1:36:0,36	0/1:45:24,21	0/1:20:8,12	0/0:26:26,0	1/1:36:0,36	1/1:37:0,37	0/0:29:29,0	0/0:27:27,0	0/0:27:27,0	0/0:10:10,0	./.:0:.,.	0/1:43:19,24	0/0:18:18,0	0/0:47:47,0	0/0:45:45,0	0/0:39:39,0	0/0:26:26,0	0/0:37:37,0	0/0:27:27,0	0/0:48:48,0	0/0:26:26,0
un	153721	1098_139	G	C	.	PASS	NS=184;AF=0.351;locori=p	GT:DP:AD	0/0:47:47,0	0/0:98:98,0	0/0:46:46,0	0/0:64:64,0	0/0:33:33,0	0/0:45:45,0	0/0:48:48,0	0/0:54:54,0	0/0:56:56,0	0/0:37:37,0	0/0:67:67,0	0/0:47:47,0	0/0:60:60,0	0/0:66:66,0	0/0:98:98,0	0/0:71:71,0	0/0:85:85,0	0/0:65:65,0	0/0:32:32,0	0/0:45:45,0	0/0:51:51,0	0/0:55:55,0	0/0:35:35,0	0/0:38:38,0	1/1:35:0,35	1/1:58:0,58	0/0:36:36,0	1/1:52:0,52	1/1:22:0,22	0/1:25:18,7	0/0:48:48,0	1/1:12:0,12	0/1:33:16,17	0/1:47:21,26	0/1:31:24,7	0/0:47:47,0	0/1:40:20,20	1/1:43:0,43	0/1:45:26,19	./.:0:.,.	0/0:29:29,0	0/0:40:40,0	0/1:18:10,8	0/1:30:14,16	0/0:20:20,0	0/0:38:38,0	0/0:31:31,0	./.:0:.,.	0/0:40:40,0	0/1:25:12,13	0/0:46:46,0	0/0:43:43,0	0/0:46:46,0	0/0:40:40,0	0/0:27:27,0	0/0:68:68,0	0/0:44:44,0	0/0:47:47,0	0/0:26:26,0	0/0:43:43,0	0/0:44:44,0	0/0:31:31,0	0/0:22:22,0	0/0:44:44,0	0/0:49:49,0	0/0:43:43,0	0/0:46:46,0	0/0:35:35,0	0/0:58:58,0	0/1:42:20,22	1/1:40:0,40	0/1:31:14,17	0/0:22:22,0	0/1:33:21,12	0/1:20:13,7	1/1:20:0,20	1/1:36:0,36	1/1:38:0,38	0/1:46:25,21	0/0:58:58,0	0/0:49:49,0	0/0:63:63,0	0/0:62:62,0	0/0:73:73,0	0/1:65:42,23	0/0:67:67,0	0/0:30:30,0	0/0:50:50,0	0/0:76:76,0	0/0:74:74,0	./.:0:.,.	0/1:41:21,20	1/1:45:0,45	1/1:79:0,79	0/0:71:71,0	0/0:28:28,0	./.:0:.,.	0/1:49:23,26	0/1:50:21,29	0/0:63:63,0	0/0:45:45,0	0/0:66:66,0	0/0:60:60,0	0/0:57:57,0	0/0:54:54,0	0/0:59:59,0	0/0:77:77,0	0/0:18:18,0	1/1:64:0,64	0/0:85:85,0	0/1:38:12,26	1/1:39:0,39	0/1:39:14,25	1/1:35:0,35	./.:0:.,.	0/0:48:48,0	0/1:21:10,11	1/1:37:0,37	0/1:33:11,22	1/1:94:0,94	0/1:30:18,12	1/1:48:0,48	1/1:83:0,83	0/1:47:26,21	0/1:64:42,22	0/1:46:28,18	1/1:40:0,40	0/0:61:61,0	0/1:46:22,24	1/1:58:0,58	1/1:38:0,38	1/1:60:0,60	1/1:50:0,50	1/1:50:0,50	0/1:47:25,22	0/0:55:55,0	0/0:99:99,0	0/0:42:42,0	0/1:83:48,35	0/1:67:27,40	0/0:49:49,0	0/0:63:63,0	0/0:61:61,0	0/0:63:63,0	0/0:46:46,0	1/1:45:0,45	0/1:37:23,14	1/1:24:0,24	1/1:50:0,50	1/1:47:0,47	0/1:62:25,37	0/0:74:74,0	1/1:65:0,65	0/0:39:39,0	1/1:39:0,39	0/1:22:14,8	0/0:34:34,0	1/1:35:0,35	1/1:25:0,25	0/1:56:21,35	1/1:71:0,71	1/1:53:0,53	0/1:42:10,32	1/1:67:0,67	0/0:65:65,0	0/0:85:85,0	0/0:74:74,0	0/0:30:30,0	0/0:33:33,0	0/0:43:43,0	0/0:34:34,0	0/0:68:68,0	0/0:55:55,0	0/0:52:52,0	0/0:36:36,0	1/1:59:0,59	1/1:48:0,48	1/1:27:0,27	1/1:26:0,26	./.:0:.,.	0/1:58:39,19	0/1:35:20,15	1/1:42:0,42	0/1:20:12,8	1/1:38:0,38	0/1:42:15,27	1/1:47:0,47	0/1:37:17,20	1/1:57:0,57	0/1:56:29,27
un	154192	1102_50	T	C	.	PASS	NS=143;AF=0.269;locori=p	GT:DP:AD	0/1:20:12,8	./.:0:.,.	0/0:36:36,0	1/1:30:0,30	./.:0:.,.	0/0:26:26,0	0/0:16:16,0	./.:0:.,.	1/1:30:0,30	0/1:25:10,15	./.:0:.,.	./.:0:.,.	1/1:39:0,39	1/1:31:0,31	./.:0:.,.	./.:0:.,.	./.:0:.,.	./.:0:.,.	./.:0:.,.	0/1:19:11,8	./.:0:.,.	./.:0:.,.	0/0:16:16,0	1/1:20:0,20	0/0:19:19,0	0/0:32:32,0	0/0:24:24,0	0/0:33:33,0	./.:0:.,.	0/0:35:35,0	./.:0:.,.	./.:0:.,.	0/0:25:25,0	0/0:36:36,0	0/0:30:30,0	0/0:25:25,0	0/0:27:27,0	0/0:25:25,0	0/0:38:38,0	0/0:13:13,0	0/0:18:18,0	0/0:14:14,0	0/0:16:16,0	0/0:29:29,0	0/0:23:23,0	./.:0:.,.	0/1:12:8,4	1/1:20:0,20	./.:0:.,.	1/1:23:0,23	1/1:47:0,47	1/1:31:0,31	1/1:18:0,18	1/1:17:0,17	1/1:24:0,24	./.:0:.,.	./.:0:.,.	./.:0:.,.	./.:0:.,.	1/1:31:0,31	1/1:22:0,22	1/1:28:0,28	./.:0:.,.	1/1:41:0,41	1/1:31:0,31	0/1:16:8,8	1/1:27:0,27	1/1:21:0,21	./.:0:.,.	0/0:29:29,0	0/0:32:32,0	./.:0:.,.	0/0:19:19,0	0/0:14:14,0	0/0:20:20,0	0/0:21:21,0	0/0:23:23,0	0/0:19:19,0	0/0:38:38,0	1/1:16:0,16	0/0:30:30,0	./.:0:.,.	0/1:33:17,16	./.:0:.,.	0/0:35:35,0	0/0:47:47,0	0/0:10:10,0	./.:0:.,.	./.:0:.,.	./.:0:.,.	0/0:32:32,0	0/0:60:60,0	0/0:23:23,0	0/0:52:52,0	1/1:31:0,31	1/1:28:0,28	./.:0:.,.	0/0:27:27,0	0/0:51:51,0	1/1:27:0,27	1/1:51:0,51	1/1:12:0,12	1/1:23:0,23	1/1:40:0,40	0/0:42:42,0	0/1:21:10,11	0/1:12:6,6	0/0:16:16,0	./.:0:.,.	0/0:59:59,0	./.:0:.,.	0/0:27:27,0	0/0:35:35,0	0/0:12:12,0	./.:0:.,.	0/0:20:20,0	0/0:17:17,0	0/1:24:15,9	0/0:25:25,0	./.:0:.,.	0/0:29:29,0	0/0:27:27,0	0/0:23:23,0	./.:0:.,.	0/0:43:43,0	0/0:34:34,0	0/0:13:13,0	0/0:25:25,0	0/0:46:46,0	0/0:25:25,0	0/0:19:19,0	0/0:55:55,0	0/0:38:38,0	0/0:37:37,0	0/0:24:24,0	1/1:26:0,26	./.:0:.,.	1/1:42:0,42	./.:0:.,.	0/0:36:36,0	./.:0:.,.	1/1:21:0,21	./.:0:.,.	./.:0:.,.	0/0:53:53,0	0/0:26:26,0	0/0:22:22,0	0/0:39:39,0	0/1:37:25,12	0/0:25:25,0	0/0:28:28,0	0/0:31:31,0	./.:0:.,.	0/0:15:15,0	0/0:30:30,0	0/0:24:24,0	0/0:32:32,0	0/0:14:14,0	0/0:25:25,0	1/1:38:0,38	0/0:28:28,0	0/0:35:35,0	0/0:28:28,0	./.:0:.,.	./.:0:.,.	./.:0:.,.	0/0:19:19,0	0/0:29:29,0	./.:0:.,.	0/0:11:11,0	./.:0:.,.	0/0:17:17,0	0/0:19:19,0	0/0:23:23,0	0/0:16:16,0	0/1:23:10,13	0/0:13:13,0	0/1:21:12,9	0/0:15:15,0	./.:0:.,.	0/0:20:20,0	0/1:25:12,13	0/0:35:35,0	0/0:26:26,0	0/0:32:32,0	0/0:30:30,0	0/0:36:36,0	0/0:29:29,0	0/0:48:48,0	1/1:21:0,21
un	154467	1104_45	A	C	.	PASS	NS=165;AF=0.152;locori=p	GT:DP:AD	0/1:29:11,18	0/0:36:36,0	0/0:32:32,0	0/0:20:20,0	0/0:19:19,0	1/1:23:0,23	0/0:32:32,0	0/0:28:28,0	0/0:31:31,0	1/1:17:0,17	1/1:40:0,40	1/1:14:0,14	1/1:52:0,52	1/1:27:0,27	0/1:27:16,11	./.:28:.,.	0/0:35:35,0	./.:0:.,.	0/0:16:16,0	0/0:21:21,0	0/1:28:18,10	0/1:19:13,6	0/0:31:31,0	0/0:52:52,0	0/0:11:11,0	0/0:24:24,0	0/0:26:26,0	0/0:32:32,0	0/0:24:24,0	0/0:21:21,0	0/0:23:23,0	./.:0:.,.	0/0:13:13,0	0/0:38:38,0	0/0:28:28,0	0/0:19:19,0	0/0:17:17,0	./.:0:.,.	0/0:21:21,0	0/0:16:16,0	0/0:31:31,0	0/0:22:22,0	0/0:35:35,0	0/0:18:18,0	0/0:16:16,0	0/0:26:26,0	./.:0:.,.	0/0:19:19,0	0/0:32:32,0	0/0:15:15,0	0/0:29:29,0	0/0:23:23,0	0/0:21:21,0	0/0:24:24,0	0/0:26:26,0	0/0:45:45,0	0/0:34:34,0	0/0:29:29,0	./.:0:.,.	0/0:27:27,0	0/0:21:21,0	0/0:26:26,0	0/0:15:15,0	0/0:17:17,0	0/0:31:31,0	0/0:25:25,0	0/0:30:30,0	0/0:19:19,0	0/0:33:33,0	./.:0:.,.	0/0:28:28,0	0/0:15:15,0	0/0:16:16,0	0/0:22:22,0	0/0:22:22,0	./.:0:.,.	0/0:16:16,0	0/0:25:25,0	0/0:11:11,0	1/1:22:0,22	1/1:11:0,11	0/0:27:27,0	1/1:10:0,10	1/1:20:0,20	1/1:33:0,33	./.:0:.,.	./.:0:.,.	0/0:37:37,0	0/0:69:69,0	0/0:41:41,0	0/0:44:44,0	0/0:60:60,0	0/0:30:30,0	0/0:23:23,0	0/0:45:45,0	0/0:25:25,0	./.:0:.,.	0/0:30:30,0	0/0:33:33,0	0/0:47:47,0	0/0:34:34,0	0/0:25:25,0	0/0:27:27,0	1/1:34:0,34	./.:0:.,.	1/1:15:0,15	1/1:55:0,55	./.:0:.,.	0/0:39:39,0	0/0:32:32,0	0/0:12:12,0	0/0:17:17,0	0/0:11:11,0	0/0:18:18,0	./.:0:.,.	./.:0:.,.	0/0:18:18,0	0/1:22:15,7	./.:0:.,.	0/0:36:36,0	0/0:25:25,0	0/0:30:30,0	0/0:17:17,0	0/0:16:16,0	0/0:39:39,0	0/0:29:29,0	0/0:21:21,0	0/0:16:16,0	0/0:28:28,0	0/0:33:33,0	./.:0:.,.	0/0:57:57,0	0/0:27:27,0	0/0:32:32,0	0/0:34:34,0	1/1:25:0,25	1/1:45:0,45	1/1:29:0,29	./.:0:.,.	0/0:18:18,0	./.:0:.,.	./.:0:.,.	1/1:14:0,14	./.:0:.,.	0/0:31:31,0	0/0:36:36,0	0/0:34:34,0	0/0:38:38,0	0/0:45:45,0	0/1:31:10,21	0/0:32:32,0	0/0:22:22,0	0/0:31:31,0	0/0:20:20,0	0/0:30:30,0	0/0:28:28,0	0/0:29:29,0	./.:0:.,.	0/0:25:25,0	0/0:32:32,0	0/0:27:27,0	0/0:23:23,0	0/0:25:25,0	0/0:36:36,0	0/1:15:7,8	0/0:47:47,0	0/0:27:27,0	1/1:16:0,16	0/1:17:7,10	0/0:23:23,0	1/1:21:0,21	0/0:29:29,0	0/0:35:35,0	0/0:32:32,0	1/1:49:0,49	0/0:21:21,0	0/0:12:12,0	./.:0:.,.	0/0:13:13,0	./.:0:.,.	./.:0:.,.	0/0:23:23,0	0/0:22:22,0	0/0:24:24,0	0/0:18:18,0	0/0:22:22,0	0/0:14:14,0	0/0:23:23,0	0/0:28:28,0	0/0:28:28,0
un	154592	1105_30	T	A	.	PASS	NS=156;AF=0.266;locori=p	GT:DP:AD	0/0:37:37,0	0/0:59:59,0	0/0:44:44,0	0/0:41:41,0	0/0:20:20,0	0/0:29:29,0	0/0:31:31,0	0/0:43:43,0	0/0:36:36,0	0/0:34:34,0	1/1:44:0,44	0/1:23:16,7	1/1:45:0,45	0/1:20:11,9	0/0:43:43,0	0/0:41:41,0	0/0:48:48,0	0/0:39:39,0	0/0:38:38,0	0/0:24:24,0	0/0:14:14,0	0/0:38:38,0	0/0:37:37,0	0/0:38:38,0	./.:0:.,.	0/0:18:18,0	0/0:17:17,0	0/0:27:27,0	./.:0:.,.	./.:0:.,.	1/1:24:0,24	./.:0:.,.	0/0:21:21,0	0/0:34:34,0	0/0:15:15,0	./.:0:.,.	./.:0:.,.	./.:0:.,.	./.:0:.,.	./.:0:.,.	./.:0:.,.	0/0:16:16,0	0/1:13:9,4	0/0:24:24,0	./.:0:.,.	./.:0:.,.	./.:0:.,.	0/0:32:32,0	0/0:30:30,0	./.:0:.,.	0/0:41:41,0	0/0:35:35,0	0/1:35:25,10	0/0:26:26,0	0/0:38:38,0	0/0:29:29,0	0/0:15:15,0	0/0:34:34,0	./.:0:.,.	0/0:51:51,0	0/1:13:8,5	0/0:20:20,0	./.:11:.,.	0/0:26:26,0	0/1:34:17,17	0/1:23:10,13	0/0:33:33,0	0/0:14:14,0	0/0:18:18,0	0/0:12:12,0	./.:0:.,.	0/0:28:28,0	0/0:22:22,0	0/0:13:13,0	./.:0:.,.	./.:0:.,.	0/0:13:13,0	0/0:14:14,0	0/0:11:11,0	0/1:36:20,16	0/0:22:22,0	0/1:33:15,18	1/1:44:0,44	1/1:55:0,55	0/1:18:4,14	0/1:31:18,13	./.:0:.,.	./.:0:.,.	0/0:85:85,0	./.:0:.,.	0/0:27:27,0	0/0:48:48,0	0/1:13:5,8	0/0:22:22,0	0/0:34:34,0	0/0:48:48,0	./.:0:.,.	0/1:22:13,9	1/1:50:0,50	0/0:20:20,0	0/0:46:46,0	0/0:13:13,0	0/0:34:34,0	0/1:30:11,19	1/1:29:0,29	1/1:52:0,52	0/1:48:16,32	./.:0:.,.	1/1:30:0,30	1/1:48:0,48	0/1:11:7,4	./.:13:.,.	0/1:17:4,13	0/1:11:7,4	./.:0:.,.	0/1:26:9,17	./.:0:.,.	./.:0:.,.	1/1:10:0,10	1/1:52:0,52	./.:0:.,.	0/0:25:25,0	0/1:19:8,11	0/1:16:11,5	0/1:30:11,19	1/1:46:0,46	./.:0:.,.	1/1:20:0,20	0/1:22:8,14	0/1:22:11,11	./.:0:.,.	1/1:27:0,27	0/0:14:14,0	0/1:30:12,18	0/0:10:10,0	0/1:44:19,25	0/0:35:35,0	0/1:29:17,12	0/0:35:35,0	1/1:20:0,20	0/1:50:37,13	0/0:30:30,0	0/0:32:32,0	0/0:26:26,0	0/1:38:18,20	1/1:30:0,30	0/1:36:23,13	0/1:36:28,8	0/0:19:19,0	0/1:25:13,12	1/1:17:0,17	0/0:38:38,0	0/0:19:19,0	0/1:10:4,6	0/0:45:45,0	1/1:24:0,24	0/1:12:8,4	./.:0:.,.	0/1:10:6,4	0/1:24:10,14	0/1:19:11,8	0/0:16:16,0	0/0:13:13,0	0/1:46:22,24	0/0:31:31,0	0/0:22:22,0	0/0:48:48,0	0/0:40:40,0	0/0:24:24,0	0/0:43:43,0	0/0:33:33,0	0/0:36:36,0	0/0:21:21,0	0/0:62:62,0	0/0:35:35,0	0/0:25:25,0	0/0:16:16,0	0/1:16:6,10	./.:0:.,.	./.:0:.,.	0/1:35:15,20	0/0:15:15,0	0/1:40:20,20	0/1:25:13,12	0/0:13:13,0	0/0:20:20,0	0/1:27:10,17	0/0:30:30,0	1/1:48:0,48	0/0:22:22,0
un	154652	1105_90	G	A	.	PASS	NS=157;AF=0.146;locori=p	GT:DP:AD	0/0:37:37,0	0/0:59:59,0	0/0:44:44,0	0/0:41:41,0	0/0:20:20,0	0/0:29:29,0	0/0:31:31,0	0/0:43:43,0	0/0:36:36,0	0/0:34:34,0	0/0:44:44,0	0/0:23:23,0	0/0:45:45,0	0/0:20:20,0	0/0:43:43,0	0/0:41:41,0	0/0:48:48,0	0/0:39:39,0	0/0:38:38,0	0/0:24:24,0	0/0:14:14,0	0/0:38:38,0	0/0:37:37,0	0/0:38:38,0	./.:0:.,.	0/0:18:18,0	0/0:17:17,0	0/0:27:27,0	./.:0:.,.	./.:0:.,.	0/0:24:24,0	./.:0:.,.	0/0:21:21,0	0/0:34:34,0	0/0:15:15,0	./.:0:.,.	./.:0:.,.	./.:0:.,.	./.:0:.,.	./.:0:.,.	./.:0:.,.	0/0:16:16,0	0/0:13:13,0	0/0:24:24,0	./.:0:.,.	./.:0:.,.	./.:0:.,.	1/1:32:0,32	1/1:30:0,30	./.:0:.,.	1/1:41:0,41	1/1:35:0,35	0/1:35:10,25	0/1:26:11,15	1/1:38:0,38	1/1:29:0,29	0/1:15:6,9	1/1:34:0,34	./.:0:.,.	1/1:51:0,51	0/1:13:5,8	0/1:20:6,14	./.:11:.,.	1/1:26:0,26	0/1:34:17,17	0/1:23:13,10	1/1:33:0,33	1/1:14:0,14	1/1:18:0,18	0/0:12:12,0	./.:0:.,.	0/0:28:28,0	0/0:22:22,0	0/0:13:13,0	./.:0:.,.	./.:0:.,.	0/0:13:13,0	0/0:14:14,0	0/0:11:11,0	0/0:36:36,0	0/0:22:22,0	0/0:33:33,0	0/0:44:44,0	0/0:55:55,0	0/0:18:18,0	0/0:31:31,0	./.:0:.,.	./.:0:.,.	0/0:85:85,0	./.:0:.,.	0/0:27:27,0	0/0:48:48,0	0/0:13:13,0	0/1:22:15,7	0/1:34:23,11	1/1:48:0,48	./.:0:.,.	0/0:22:22,0	0/0:50:50,0	1/1:20:0,20	1/1:46:0,46	1/1:13:0,13	1/1:34:0,34	0/0:30:30,0	0/0:29:29,0	0/0:52:52,0	0/0:48:48,0	./.:0:.,.	0/0:30:30,0	0/0:48:48,0	0/0:11:11,0	0/0:13:13,0	0/0:17:17,0	0/0:11:11,0	./.:0:.,.	0/0:26:26,0	./.:0:.,.	./.:0:.,.	0/0:10:10,0	0/0:52:52,0	./.:0:.,.	0/0:25:25,0	0/0:19:19,0	0/0:16:16,0	0/0:30:30,0	0/0:46:46,0	./.:0:.,.	0/0:20:20,0	0/0:22:22,0	0/0:22:22,0	./.:0:.,.	0/0:27:27,0	0/0:14:14,0	0/0:30:30,0	1/1:10:0,10	0/0:44:44,0	0/0:35:35,0	0/0:29:29,0	0/0:35:35,0	0/0:20:20,0	0/0:50:50,0	0/0:30:30,0	0/0:32:32,0	0/0:26:26,0	0/0:38:38,0	0/0:30:30,0	0/0:36:36,0	0/0:36:36,0	0/0:19:19,0	0/0:25:25,0	0/0:17:17,0	0/0:38:38,0	0/0:19:19,0	0/0:10:10,0	0/0:45:45,0	0/0:24:24,0	0/0:12:12,0	./.:0:.,.	0/0:10:10,0	0/0:24:24,0	0/0:19:19,0	0/0:16:16,0	0/0:13:13,0	0/1:46:24,22	0/0:31:31,0	0/0:22:22,0	0/0:48:48,0	0/0:40:40,0	0/0:24:24,0	0/0:43:43,0	0/0:33:33,0	0/0:36:36,0	0/0:21:21,0	0/0:62:62,0	0/0:35:35,0	0/0:25:25,0	0/0:16:16,0	0/0:16:16,0	./.:0:.,.	./.:0:.,.	0/0:35:35,0	0/0:15:15,0	0/0:40:40,0	0/0:25:25,0	0/0:13:13,0	0/0:20:20,0	0/0:27:27,0	0/0:30:30,0	0/0:48:48,0	0/0:22:22,0
un	154691	1105_129	T	G	.	PASS	NS=157;AF=0.131;locori=p	GT:DP:AD	0/0:37:37,0	0/0:59:59,0	0/0:44:44,0	0/0:41:41,0	0/0:20:20,0	0/0:29:29,0	0/0:31:31,0	0/0:43:43,0	0/0:36:36,0	0/0:34:34,0	0/0:44:44,0	0/1:23:7,16	0/0:45:45,0	0/1:20:9,11	0/0:43:43,0	0/0:41:41,0	0/0:48:48,0	0/0:39:39,0	0/0:38:38,0	0/0:24:24,0	0/0:14:14,0	0/0:38:38,0	0/0:37:37,0	0/0:38:38,0	./.:0:.,.	0/0:18:18,0	1/1:17:0,17	0/1:27:15,12	./.:0:.,.	./.:0:.,.	0/0:24:24,0	./.:0:.,.	0/0:21:21,0	0/0:34:34,0	1/1:15:0,15	./.:0:.,.	./.:0:.,.	./.:0:.,.	./.:0:.,.	./.:0:.,.	./.:0:.,.	1/1:16:0,16	0/0:13:13,0	0/0:24:24,0	./.:0:.,.	./.:0:.,.	./.:0:.,.	0/0:32:32,0	0/0:30:30,0	./.:0:.,.	0/0:41:41,0	0/0:35:35,0	0/0:35:35,0	0/0:26:26,0	0/0:38:38,0	0/0:29:29,0	0/0:15:15,0	0/0:34:34,0	./.:0:.,.	0/0:51:51,0	0/0:13:13,0	0/0:20:20,0	0/0:11:11,0	0/0:26:26,0	0/0:34:34,0	0/0:23:23,0	0/0:33:33,0	0/0:14:14,0	0/0:18:18,0	0/0:12:12,0	./.:0:.,.	0/0:28:28,0	0/0:22:22,0	0/0:13:13,0	./.:0:.,.	./.:0:.,.	0/0:13:13,0	0/1:14:6,8	0/1:11:3,8	0/0:36:36,0	0/0:22:22,0	0/0:33:33,0	0/0:44:44,0	0/0:55:55,0	0/0:18:18,0	0/1:31:13,18	./.:0:.,.	./.:0:.,.	0/0:85:85,0	./.:0:.,.	0/1:27:17,10	0/1:48:23,25	0/1:13:8,5	0/0:22:22,0	0/1:34:11,23	0/0:48:48,0	./.:0:.,.	0/0:22:22,0	0/0:50:50,0	0/0:20:20,0	0/0:46:46,0	0/0:13:13,0	0/0:34:34,0	0/1:30:19,11	0/0:29:29,0	0/0:52:52,0	0/1:48:32,16	./.:0:.,.	0/0:30:30,0	0/0:48:48,0	0/0:11:11,0	0/0:13:13,0	0/1:17:13,4	0/0:11:11,0	./.:0:.,.	0/1:26:17,9	./.:0:.,.	./.:0:.,.	0/0:10:10,0	0/0:52:52,0	./.:0:.,.	0/0:25:25,0	0/0:19:19,0	0/0:16:16,0	0/0:30:30,0	0/0:46:46,0	./.:0:.,.	0/0:20:20,0	0/0:22:22,0	0/0:22:22,0	./.:0:.,.	0/0:27:27,0	./.:14:.,.	0/0:30:30,0	0/0:10:10,0	0/0:44:44,0	0/1:35:13,22	0/0:29:29,0	0/0:35:35,0	0/0:20:20,0	0/1:50:28,22	0/0:30:30,0	0/1:32:12,20	1/1:26:0,26	0/1:38:20,18	0/0:30:30,0	0/0:36:36,0	0/0:36:36,0	0/1:19:11,8	0/0:25:25,0	0/0:17:17,0	0/1:38:23,15	0/1:19:9,10	0/0:10:10,0	0/0:45:45,0	0/0:24:24,0	0/0:12:12,0	./.:0:.,.	0/1:10:4,6	0/0:24:24,0	0/1:19:8,11	0/0:16:16,0	0/1:13:5,8	0/0:46:46,0	0/0:31:31,0	0/0:22:22,0	0/0:48:48,0	0/0:40:40,0	0/0:24:24,0	0/0:43:43,0	0/0:33:33,0	0/0:36:36,0	0/0:21:21,0	0/0:62:62,0	0/0:35:35,0	1/1:25:0,25	0/1:16:6,10	0/0:16:16,0	./.:0:.,.	./.:0:.,.	0/0:35:35,0	0/1:15:4,11	0/0:40:40,0	0/1:25:12,13	0/1:13:6,7	0/1:20:10,10	0/0:27:27,0	1/1:30:0,30	0/0:48:48,0	0/0:22:22,0
un	156048	1115_86	A	T	.	PASS	NS=185;AF=0.189;locori=p	GT:DP:AD	0/0:73:73,0	0/0:77:77,0	0/0:50:50,0	0/0:59:59,0	0/1:43:23,20	0/0:51:51,0	0/0:50:50,0	0/0:60:60,0	0/0:59:59,0	0/0:66:66,0	1/1:46:0,46	0/0:52:52,0	0/1:81:36,45	0/0:60:60,0	0/1:76:37,39	1/1:60:0,60	1/1:85:0,85	1/1:66:0,66	1/1:45:0,45	1/1:46:0,46	0/1:51:23,28	0/1:36:13,23	1/1:48:0,48	1/1:62:0,62	0/0:52:52,0	0/0:62:62,0	0/0:58:58,0	0/0:42:42,0	0/0:21:21,0	0/0:35:35,0	0/0:27:27,0	0/0:15:15,0	0/0:34:34,0	0/0:62:62,0	0/0:40:40,0	0/0:49:49,0	0/0:52:52,0	0/0:57:57,0	0/0:67:67,0	0/0:23:23,0	0/0:53:53,0	0/0:44:44,0	0/0:46:46,0	0/0:31:31,0	0/0:54:54,0	0/0:40:40,0	0/0:38:38,0	0/0:84:84,0	0/0:42:42,0	0/0:31:31,0	0/0:45:45,0	0/0:54:54,0	0/0:47:47,0	0/0:33:33,0	0/0:43:43,0	0/0:43:43,0	0/0:28:28,0	0/0:44:44,0	./.:0:.,.	0/0:43:43,0	0/0:31:31,0	0/0:45:45,0	0/0:33:33,0	0/0:45:45,0	0/0:51:51,0	0/0:36:36,0	0/0:68:68,0	0/0:23:23,0	0/0:50:50,0	0/0:31:31,0	0/0:75:75,0	0/1:83:44,39	0/0:25:25,0	0/0:38:38,0	0/0:41:41,0	0/0:19:19,0	0/0:46:46,0	0/0:42:42,0	0/1:62:34,28	0/1:45:24,21	0/1:47:22,25	1/1:43:0,43	1/1:73:0,73	1/1:78:0,78	1/1:65:0,65	1/1:41:0,41	1/1:33:0,33	1/1:78:0,78	1/1:75:0,75	1/1:86:0,86	0/0:58:58,0	0/0:88:88,0	0/1:49:21,28	0/1:69:31,38	0/0:85:85,0	0/0:56:56,0	./.:0:.,.	0/0:51:51,0	0/0:48:48,0	0/0:61:61,0	0/0:77:77,0	0/0:40:40,0	0/0:50:50,0	0/1:50:25,25	0/1:61:40,21	0/0:51:51,0	0/0:80:80,0	0/0:39:39,0	0/1:62:28,34	0/1:63:45,18	0/1:46:21,25	0/0:36:36,0	0/0:54:54,0	0/0:39:39,0	./.:0:.,.	0/0:45:45,0	0/0:39:39,0	0/1:42:22,20	0/0:50:50,0	0/0:73:73,0	0/0:51:51,0	0/1:46:19,27	0/0:63:63,0	0/1:51:28,23	0/1:47:22,25	0/0:66:66,0	0/0:43:43,0	0/0:48:48,0	0/1:53:23,30	0/0:81:81,0	0/0:27:27,0	0/1:67:28,39	0/0:60:60,0	0/0:56:56,0	0/0:54:54,0	0/0:73:73,0	0/0:77:77,0	0/0:74:74,0	1/1:66:0,66	0/1:41:22,19	0/1:24:16,8	0/1:58:29,29	0/1:55:30,25	0/0:40:40,0	0/1:65:26,39	0/0:39:39,0	0/0:46:46,0	0/0:60:60,0	0/0:25:25,0	0/0:50:50,0	0/0:60:60,0	0/0:80:80,0	0/0:60:60,0	0/0:30:30,0	0/0:59:59,0	0/0:42:42,0	./.:30:.,.	0/0:35:35,0	0/1:37:19,18	0/0:80:80,0	0/0:65:65,0	0/0:36:36,0	0/0:53:53,0	0/1:70:35,35	0/0:70:70,0	0/0:83:83,0	0/0:65:65,0	0/0:49:49,0	0/0:26:26,0	0/0:69:69,0	0/0:46:46,0	0/0:54:54,0	0/0:46:46,0	0/0:68:68,0	0/0:76:76,0	0/0:63:63,0	0/0:45:45,0	0/0:47:47,0	0/1:38:23,15	./.:0:.,.	0/0:91:91,0	0/1:43:25,18	1/1:92:0,92	0/0:42:42,0	0/0:38:38,0	0/0:41:41,0	0/0:52:52,0	0/0:34:34,0	0/1:46:16,30	0/0:41:41,0
un	157313	1124_91	A	G	.	PASS	NS=168;AF=0.244;locori=p	GT:DP:AD	0/0:142:142,0	0/0:140:140,0	./.:0:.,.	0/0:73:73,0	0/0:27:27,0	0/0:73:73,0	0/0:107:107,0	0/0:110:110,0	0/0:116:116,0	0/0:80:80,0	0/1:70:29,41	0/0:72:72,0	0/0:82:82,0	1/1:40:0,40	0/0:98:98,0	0/0:120:120,0	0/0:142:142,0	0/0:114:114,0	0/0:92:92,0	0/0:54:54,0	0/0:73:73,0	0/0:81:81,0	0/0:78:78,0	0/0:89:89,0	0/0:58:58,0	0/0:91:91,0	0/1:80:42,38	0/0:75:75,0	./.:0:.,.	./.:0:.,.	0/0:44:44,0	0/0:17:17,0	0/0:79:79,0	./.:0:.,.	0/0:46:46,0	0/1:71:37,34	./.:0:.,.	0/1:41:19,22	0/1:93:52,41	0/1:19:9,10	0/0:56:56,0	0/0:44:44,0	./.:0:.,.	0/0:67:67,0	1/1:71:0,71	0/0:38:38,0	0/0:35:35,0	0/0:107:107,0	0/0:70:70,0	0/0:54:54,0	0/0:102:102,0	0/0:90:90,0	0/0:82:82,0	0/0:72:72,0	0/0:73:73,0	0/0:123:123,0	0/0:63:63,0	0/0:67:67,0	./.:0:.,.	0/0:99:99,0	./.:0:.,.	0/0:100:100,0	./.:0:.,.	0/0:71:71,0	0/1:110:57,53	1/1:106:0,106	./.:0:.,.	0/1:59:30,29	0/1:96:57,39	0/1:57:28,29	./.:0:.,.	0/0:72:72,0	0/0:44:44,0	1/1:82:0,82	0/1:41:16,25	./.:0:.,.	0/0:95:95,0	0/1:56:26,30	0/0:66:66,0	1/1:66:0,66	0/1:74:29,45	0/0:78:78,0	0/0:111:111,0	0/0:116:116,0	0/1:89:41,48	0/0:75:75,0	1/1:18:0,18	1/1:89:0,89	1/1:117:0,117	1/1:118:0,118	0/0:67:67,0	0/0:116:116,0	0/0:79:79,0	0/0:112:112,0	0/0:115:115,0	0/0:129:129,0	./.:0:.,.	0/0:146:146,0	0/1:104:55,49	0/0:107:107,0	0/0:149:149,0	0/0:88:88,0	0/0:130:130,0	1/1:78:0,78	0/0:63:63,0	0/1:94:49,45	0/0:126:126,0	0/1:14:9,5	0/0:115:115,0	./.:0:.,.	0/0:62:62,0	0/0:41:41,0	0/1:44:22,22	1/1:36:0,36	./.:0:.,.	./.:0:.,.	0/1:43:13,30	0/0:47:47,0	1/1:25:0,25	0/1:79:26,53	./.:0:.,.	0/1:46:25,21	0/0:78:78,0	0/0:49:49,0	0/0:133:133,0	0/1:66:37,29	0/1:53:21,32	0/0:46:46,0	./.:0:.,.	0/1:86:43,43	0/1:13:6,7	0/0:74:74,0	./.:0:.,.	0/0:82:82,0	0/0:56:56,0	0/0:128:128,0	0/1:185:121,64	0/1:59:33,26	1/1:118:0,118	1/1:134:0,134	1/1:74:0,74	0/1:83:47,36	0/0:129:129,0	0/0:118:118,0	0/1:89:42,47	0/0:111:111,0	0/0:92:92,0	0/0:79:79,0	0/0:68:68,0	0/0:119:119,0	0/0:71:71,0	0/0:105:105,0	0/0:56:56,0	0/0:70:70,0	0/1:79:44,35	1/1:34:0,34	0/0:51:51,0	0/0:20:20,0	0/0:30:30,0	0/0:61:61,0	0/0:45:45,0	0/0:63:63,0	0/0:59:59,0	0/0:105:105,0	1/1:76:0,76	./.:0:.,.	0/1:65:36,29	1/1:55:0,55	1/1:65:0,65	1/1:96:0,96	./.:0:.,.	0/1:87:48,39	1/1:98:0,98	1/1:103:0,103	1/1:86:0,86	0/0:82:82,0	0/0:52:52,0	0/0:48:48,0	0/0:10:10,0	./.:0:.,.	0/0:107:107,0	0/0:52:52,0	0/0:39:39,0	0/0:51:51,0	0/1:37:12,25	0/1:92:33,59	0/0:66:66,0	0/0:84:84,0	0/0:82:82,0	1/1:80:0,80
un	157337	1124_115	T	C	.	PASS	NS=168;AF=0.244;locori=p	GT:DP:AD	0/0:142:142,0	0/0:140:140,0	./.:0:.,.	0/0:73:73,0	0/0:27:27,0	0/0:73:73,0	0/0:107:107,0	0/0:110:110,0	0/0:116:116,0	0/0:80:80,0	0/1:70:29,41	0/0:72:72,0	0/0:82:82,0	1/1:40:0,40	0/0:98:98,0	0/0:120:120,0	0/0:142:142,0	0/0:114:114,0	0/0:92:92,0	0/0:54:54,0	0/0:73:73,0	0/0:81:81,0	0/0:78:78,0	0/0:89:89,0	0/0:58:58,0	0/0:91:91,0	0/1:80:42,38	0/0:75:75,0	./.:0:.,.	./.:0:.,.	0/0:44:44,0	0/0:17:17,0	0/0:79:79,0	./.:0:.,.	0/0:46:46,0	0/1:71:37,34	./.:0:.,.	0/1:41:19,22	0/1:93:52,41	0/1:19:9,10	0/0:56:56,0	0/0:44:44,0	./.:0:.,.	0/0:67:67,0	1/1:71:0,71	0/0:38:38,0	0/0:35:35,0	0/0:107:107,0	0/0:70:70,0	0/0:54:54,0	0/0:102:102,0	0/0:90:90,0	0/0:82:82,0	0/0:72:72,0	0/0:73:73,0	0/0:123:123,0	0/0:63:63,0	0/0:67:67,0	./.:0:.,.	0/0:99:99,0	./.:0:.,.	0/0:100:100,0	./.:0:.,.	0/0:71:71,0	0/1:110:57,53	1/1:106:0,106	./.:0:.,.	0/1:59:30,29	0/1:96:57,39	0/1:57:28,29	./.:0:.,.	0/0:72:72,0	0/0:44:44,0	1/1:82:0,82	0/1:41:16,25	./.:0:.,.	0/0:95:95,0	0/1:56:26,30	0/0:66:66,0	1/1:66:0,66	0/1:74:29,45	0/0:78:78,0	0/0:111:111,0	0/0:116:116,0	0/1:89:41,48	0/0:75:75,0	1/1:18:0,18	1/1:89:0,89	1/1:117:0,117	1/1:118:0,118	0/0:67:67,0	0/0:116:116,0	0/0:79:79,0	0/0:112:112,0	0/0:115:115,0	0/0:129:129,0	./.:0:.,.	0/0:146:146,0	0/1:104:55,49	0/0:107:107,0	0/0:149:149,0	0/0:88:88,0	0/0:130:130,0	1/1:78:0,78	0/0:63:63,0	0/1:94:49,45	0/0:126:126,0	0/1:14:9,5	0/0:115:115,0	./.:0:.,.	0/0:62:62,0	0/0:41:41,0	0/1:44:22,22	1/1:36:0,36	./.:0:.,.	./.:0:.,.	0/1:43:13,30	0/0:47:47,0	1/1:25:0,25	0/1:79:26,53	./.:0:.,.	0/1:46:25,21	0/0:78:78,0	0/0:49:49,0	0/0:133:133,0	0/1:66:37,29	0/1:53:21,32	0/0:46:46,0	./.:0:.,.	0/1:86:43,43	0/1:13:6,7	0/0:74:74,0	./.:0:.,.	0/0:82:82,0	0/0:56:56,0	0/0:128:128,0	0/1:185:121,64	0/1:59:33,26	1/1:118:0,118	1/1:134:0,134	1/1:74:0,74	0/1:83:47,36	0/0:129:129,0	0/0:118:118,0	0/1:89:42,47	0/0:111:111,0	0/0:92:92,0	0/0:79:79,0	0/0:68:68,0	0/0:119:119,0	0/0:71:71,0	0/0:105:105,0	0/0:56:56,0	0/0:70:70,0	0/1:79:44,35	1/1:34:0,34	0/0:51:51,0	0/0:20:20,0	0/0:30:30,0	0/0:61:61,0	0/0:45:45,0	0/0:63:63,0	0/0:59:59,0	0/0:105:105,0	1/1:76:0,76	./.:0:.,.	0/1:65:36,29	1/1:55:0,55	1/1:65:0,65	1/1:96:0,96	./.:0:.,.	0/1:87:48,39	1/1:98:0,98	1/1:103:0,103	1/1:86:0,86	0/0:82:82,0	0/0:52:52,0	0/0:48:48,0	0/0:10:10,0	./.:0:.,.	0/0:107:107,0	0/0:52:52,0	0/0:39:39,0	0/0:51:51,0	0/1:37:12,25	0/1:92:33,59	0/0:66:66,0	0/0:84:84,0	0/0:82:82,0	1/1:80:0,80
un	157864	1128_82	G	T	.	PASS	NS=61;AF=0.467;locori=p	GT:DP:AD	1/1:28:0,28	1/1:32:0,32	1/1:18:0,18	1/1:37:0,37	1/1:17:0,17	1/1:17:0,17	1/1:15:0,15	1/1:27:0,27	1/1:33:0,33	1/1:12:0,12	./.:0:.,.	./.:0:.,.	1/1:20:0,20	./.:0:.,.	1/1:44:0,44	1/1:44:0,44	1/1:65:0,65	1/1:11:0,11	1/1:32:0,32	./.:0:.,.	1/1:30:0,30	1/1:32:0,32	1/1:29:0,29	0/1:40:19,21	./.:0:.,.	./.:0:.,.	./.:0:.,.	./.:0:.,.	./.:0:.,.	0/0:17:17,0	./.:0:.,.	./.:0:.,.	./.:0:.,.	0/0:14:14,0	./.:0:.,.	./.:0:.,.	./.:0:.,.	./.:0:.,.	./.:0:.,.	./.:0:.,.	./.:0:.,.	./.:0:.,.	./.:0:.,.	./.:0:.,.	./.:0:.,.	./.:0:.,.	./.:0:.,.	0/0:20:20,0	./.:0:.,.	0/0:14:14,0	0/0:17:17,0	0/0:15:15,0	0/0:18:18,0	0/0:24:24,0	0/0:10:10,0	0/0:29:29,0	0/0:29:29,0	0/0:29:29,0	./.:0:.,.	0/0:36:36,0	0/0:40:40,0	0/0:29:29,0	0/0:13:13,0	0/0:34:34,0	0/0:38:38,0	0/0:17:17,0	0/0:34:34,0	0/0:24:24,0	0/0:40:40,0	./.:0:.,.	./.:0:.,.	./.:0:.,.	./.:0:.,.	./.:0:.,.	./.:0:.,.	./.:0:.,.	./.:0:.,.	./.:0:.,.	./.:0:.,.	./.:0:.,.	./.:0:.,.	./.:0:.,.	./.:0:.,.	./.:0:.,.	./.:0:.,.	./.:0:.,.	./.:0:.,.	./.:0:.,.	./.:0:.,.	./.:0:.,.	0/0:22:22,0	./.:0:.,.	./.:0:.,.	./.:0:.,.	0/0:29:29,0	./.:0:.,.	./.:0:.,.	./.:0:.,.	./.:0:.,.	0/0:34:34,0	0/0:57:57,0	0/0:10:10,0	0/0:37:37,0	1/1:19:0,19	./.:0:.,.	./.:0:.,.	./.:0:.,.	./.:0:.,.	./.:0:.,.	0/0:42:42,0	./.:0:.,.	./.:0:.,.	0/0:10:10,0	./.:0:.,.	./.:0:.,.	./.:0:.,.	./.:0:.,.	./.:0:.,.	./.:0:.,.	./.:0:.,.	./.:0:.,.	0/0:13:13,0	./.:0:.,.	./.:0:.,.	./.:0:.,.	./.:0:.,.	./.:0:.,.	./.:0:.,.	./.:0:.,.	./.:0:.,.	./.:0:.,.	./.:0:.,.	./.:0:.,.	./.:0:.,.	./.:0:.,.	./.:0:.,.	./.:0:.,.	1/1:16:0,16	./.:0:.,.	./.:0:.,.	./.:0:.,.	1/1:12:0,12	./.:0:.,.	./.:0:.,.	./.:0:.,.	./.:0:.,.	./.:0:.,.	./.:0:.,.	./.:0:.,.	./.:0:.,.	./.:0:.,.	./.:0:.,.	./.:0:.,.	./.:0:.,.	./.:0:.,.	./.:0:.,.	./.:0:.,.	./.:0:.,.	./.:0:.,.	./.:0:.,.	./.:0:.,.	./.:0:.,.	./.:0:.,.	./.:0:.,.	1/1:18:0,18	./.:0:.,.	./.:0:.,.	1/1:23:0,23	1/1:26:0,26	./.:0:.,.	./.:0:.,.	1/1:13:0,13	1/1:11:0,11	./.:0:.,.	1/1:17:0,17	./.:0:.,.	./.:0:.,.	./.:0:.,.	./.:0:.,.	./.:0:.,.	./.:0:.,.	./.:0:.,.	./.:0:.,.	0/0:12:12,0	./.:0:.,.	./.:0:.,.	./.:0:.,.	./.:0:.,.	./.:0:.,.	./.:0:.,.
un	158910	1136_8	G	A	.	PASS	NS=125;AF=0.276;locori=p	GT:DP:AD	0/1:49:33,16	0/1:77:23,54	0/0:57:57,0	0/1:70:30,40	0/1:36:20,16	0/1:48:29,19	0/0:58:58,0	0/1:67:51,16	0/0:43:43,0	./.:0:.,.	0/0:36:36,0	0/0:26:26,0	0/0:38:38,0	0/0:53:53,0	0/1:50:28,22	0/1:57:22,35	0/1:58:31,27	0/1:58:41,17	0/1:41:19,22	0/1:51:30,21	0/1:64:33,31	0/1:51:23,28	0/1:60:26,34	0/1:56:20,36	0/1:26:16,10	./.:0:.,.	0/1:15:11,4	./.:0:.,.	./.:0:.,.	0/1:30:16,14	0/0:44:44,0	0/0:15:15,0	0/1:41:28,13	./.:0:.,.	./.:0:.,.	./.:0:.,.	./.:0:.,.	0/0:26:26,0	./.:0:.,.	0/0:16:16,0	0/0:30:30,0	0/0:30:30,0	0/0:26:26,0	0/0:29:29,0	0/0:29:29,0	./.:0:.,.	./.:0:.,.	0/0:61:61,0	0/0:26:26,0	0/0:17:17,0	0/0:80:80,0	0/0:56:56,0	./.:0:.,.	0/0:26:26,0	0/0:64:64,0	0/0:65:65,0	./.:0:.,.	./.:0:.,.	./.:0:.,.	0/0:72:72,0	0/0:39:39,0	./.:0:.,.	./.:0:.,.	./.:0:.,.	./.:0:.,.	0/0:51:51,0	0/0:60:60,0	0/0:44:44,0	0/0:57:57,0	./.:12:.,.	./.:0:.,.	0/1:38:25,13	./.:18:.,.	./.:0:.,.	0/1:12:8,4	0/1:18:10,8	0/0:59:59,0	0/1:26:14,12	0/0:40:40,0	0/0:38:38,0	0/0:37:37,0	0/0:43:43,0	0/0:49:49,0	0/0:83:83,0	0/0:44:44,0	./.:0:.,.	./.:0:.,.	0/0:67:67,0	0/0:69:69,0	./.:0:.,.	./.:0:.,.	./.:0:.,.	0/1:22:6,16	0/1:47:18,29	0/0:64:64,0	0/0:95:95,0	./.:0:.,.	0/1:58:38,20	./.:0:.,.	./.:0:.,.	0/0:78:78,0	./.:0:.,.	./.:0:.,.	0/0:48:48,0	0/0:37:37,0	0/0:70:70,0	0/0:54:54,0	0/1:12:5,7	0/1:36:19,17	./.:0:.,.	./.:0:.,.	0/1:34:23,11	0/1:47:19,28	0/1:27:16,11	./.:0:.,.	0/1:38:20,18	0/1:16:9,7	0/1:42:30,12	0/1:24:7,17	0/1:60:30,30	0/1:27:22,5	0/1:29:21,8	0/1:39:29,10	0/1:33:13,20	./.:0:.,.	./.:0:.,.	./.:0:.,.	./.:0:.,.	./.:0:.,.	0/1:55:28,27	0/1:22:13,9	0/1:29:16,13	0/1:61:31,30	./.:0:.,.	./.:0:.,.	0/0:81:81,0	0/0:49:49,0	./.:0:.,.	0/1:35:25,10	0/1:46:34,12	./.:0:.,.	./.:0:.,.	0/0:43:43,0	0/0:16:16,0	./.:0:.,.	0/1:51:38,13	0/0:27:27,0	./.:33:.,.	0/0:47:47,0	./.:0:.,.	./.:0:.,.	0/1:44:9,35	./.:0:.,.	0/1:22:12,10	0/1:50:17,33	0/0:20:20,0	0/0:37:37,0	0/1:13:6,7	0/1:36:13,23	./.:0:.,.	0/1:33:13,20	./.:0:.,.	0/1:21:13,8	0/1:61:30,31	./.:0:.,.	./.:0:.,.	0/1:43:14,29	0/1:53:27,26	0/1:31:19,12	0/1:31:18,13	0/1:54:38,16	0/1:54:33,21	./.:0:.,.	0/1:65:40,25	0/1:53:37,16	./.:0:.,.	./.:0:.,.	./.:0:.,.	./.:0:.,.	./.:0:.,.	0/1:62:29,33	./.:0:.,.	./.:0:.,.	0/1:28:22,6	0/1:26:12,14	0/1:57:27,30	0/1:26:13,13	0/0:49:49,0	./.:0:.,.	./.:0:.,.
un	158998	1136_96	G	A	.	PASS	NS=126;AF=0.496;locori=p	GT:DP:AD	./.:49:.,.	0/1:77:54,23	0/1:57:40,17	0/1:70:40,30	0/1:36:16,20	0/1:48:19,29	0/1:58:28,30	0/1:67:38,29	0/1:43:22,21	./.:0:.,.	0/0:36:36,0	0/0:26:26,0	0/0:38:38,0	0/1:53:38,15	0/1:50:22,28	0/1:57:35,22	0/1:58:27,31	0/1:58:17,41	0/1:41:22,19	0/1:51:21,30	0/1:64:31,33	0/1:51:28,23	0/1:60:34,26	0/1:56:36,20	0/1:26:14,12	./.:0:.,.	0/1:15:4,11	./.:0:.,.	./.:0:.,.	0/1:30:14,16	0/1:44:23,21	0/1:15:10,5	0/1:41:17,24	./.:0:.,.	./.:0:.,.	./.:0:.,.	./.:0:.,.	0/1:26:17,9	./.:0:.,.	0/1:16:10,6	0/1:30:14,16	0/1:30:11,19	0/1:26:13,13	0/1:29:16,13	0/1:29:14,15	./.:0:.,.	./.:0:.,.	0/1:61:24,37	0/1:26:19,7	0/1:17:9,8	0/1:80:30,50	0/1:56:22,34	./.:0:.,.	0/1:26:14,12	0/1:64:26,38	0/1:65:33,32	./.:0:.,.	./.:0:.,.	./.:0:.,.	0/1:72:32,40	0/1:39:18,21	./.:0:.,.	./.:0:.,.	./.:0:.,.	./.:0:.,.	0/1:51:14,37	0/1:60:35,25	0/1:44:28,16	0/1:57:32,25	0/0:12:12,0	./.:0:.,.	0/1:38:13,25	0/1:18:11,7	./.:0:.,.	0/1:12:4,8	0/1:18:12,6	0/1:59:33,26	./.:26:.,.	0/1:40:15,25	0/1:38:18,20	0/1:37:19,18	0/1:43:17,26	0/1:49:21,28	0/1:83:40,43	0/1:44:23,21	./.:0:.,.	./.:0:.,.	0/1:67:34,33	0/1:69:24,45	./.:0:.,.	./.:0:.,.	./.:0:.,.	0/1:22:16,6	0/1:47:29,18	0/1:64:24,40	0/1:95:44,51	./.:0:.,.	0/1:58:34,24	./.:0:.,.	./.:0:.,.	0/1:78:41,37	./.:0:.,.	./.:0:.,.	0/1:48:21,27	0/1:37:20,17	0/1:70:38,32	0/1:54:29,25	0/1:12:7,5	0/1:36:17,19	./.:0:.,.	./.:0:.,.	0/1:34:19,15	0/1:47:28,19	0/1:27:18,9	./.:0:.,.	0/1:38:18,20	0/1:16:7,9	0/1:42:22,20	0/1:24:17,7	0/1:60:30,30	0/1:27:20,7	0/1:29:8,21	0/1:39:22,17	0/1:33:20,13	./.:0:.,.	./.:0:.,.	./.:0:.,.	./.:0:.,.	./.:0:.,.	0/1:55:27,28	0/1:22:12,10	0/1:29:13,16	0/1:61:30,31	./.:0:.,.	./.:0:.,.	0/1:81:40,41	0/1:49:27,22	./.:0:.,.	0/1:35:25,10	0/1:46:26,20	./.:0:.,.	./.:0:.,.	0/1:43:24,19	1/1:16:0,16	./.:0:.,.	0/1:51:13,38	1/1:27:0,27	1/1:33:0,33	0/1:47:21,26	./.:0:.,.	./.:0:.,.	0/1:44:35,9	./.:0:.,.	0/1:22:10,12	0/1:50:33,17	0/1:20:10,10	0/1:37:16,21	0/1:13:7,6	0/1:36:23,13	./.:0:.,.	0/1:33:20,13	./.:0:.,.	0/1:21:12,9	0/1:61:31,30	./.:0:.,.	./.:0:.,.	0/1:43:29,14	0/1:53:26,27	0/1:31:15,16	0/1:31:21,10	0/1:54:29,25	0/1:54:34,20	./.:0:.,.	0/1:65:43,22	0/1:53:27,26	./.:0:.,.	./.:0:.,.	./.:0:.,.	./.:0:.,.	./.:0:.,.	0/1:62:33,29	./.:0:.,.	./.:0:.,.	0/1:28:6,22	0/1:26:14,12	0/1:57:30,27	0/1:26:13,13	0/1:49:14,35	./.:0:.,.	./.:0:.,.
un	159483	1140_21	A	C	.	PASS	NS=143;AF=0.252;locori=p	GT:DP:AD	./.:0:.,.	1/1:13:0,13	1/1:20:0,20	./.:0:.,.	./.:0:.,.	1/1:32:0,32	1/1:48:0,48	1/1:34:0,34	1/1:11:0,11	1/1:21:0,21	0/1:33:16,17	0/1:29:11,18	0/1:53:25,28	./.:0:.,.	1/1:19:0,19	./.:0:.,.	./.:0:.,.	./.:0:.,.	1/1:21:0,21	./.:0:.,.	1/1:35:0,35	./.:0:.,.	1/1:15:0,15	1/1:35:0,35	0/0:22:22,0	0/1:19:14,5	0/1:15:10,5	0/0:28:28,0	./.:0:.,.	0/0:16:16,0	0/1:20:13,7	0/1:14:6,8	0/0:19:19,0	0/0:20:20,0	0/0:14:14,0	0/0:15:15,0	0/1:20:10,10	0/0:16:16,0	0/0:20:20,0	./.:0:.,.	0/0:15:15,0	0/0:13:13,0	0/0:18:18,0	0/0:14:14,0	0/0:10:10,0	0/0:12:12,0	./.:0:.,.	0/0:22:22,0	0/0:10:10,0	0/0:11:11,0	0/0:29:29,0	0/0:18:18,0	0/0:17:17,0	0/0:10:10,0	0/0:33:33,0	0/0:11:11,0	0/0:11:11,0	0/0:20:20,0	./.:0:.,.	0/0:32:32,0	0/0:26:26,0	0/0:20:20,0	0/0:20:20,0	0/0:18:18,0	0/0:19:19,0	0/0:15:15,0	0/0:15:15,0	0/0:10:10,0	0/0:26:26,0	0/0:26:26,0	0/1:23:11,12	0/1:28:19,9	0/0:21:21,0	0/0:16:16,0	./.:0:.,.	0/1:23:11,12	0/0:28:28,0	./.:12:.,.	./.:0:.,.	0/0:18:18,0	./.:0:.,.	0/0:34:34,0	0/0:16:16,0	0/1:28:21,7	./.:0:.,.	0/0:30:30,0	0/1:16:5,11	./.:0:.,.	./.:0:.,.	0/1:47:28,19	0/1:22:8,14	0/0:14:14,0	0/0:21:21,0	0/0:15:15,0	0/0:27:27,0	0/0:37:37,0	./.:0:.,.	0/0:22:22,0	./.:0:.,.	0/0:27:27,0	0/0:25:25,0	0/0:14:14,0	0/0:30:30,0	./.:0:.,.	0/1:50:25,25	0/1:41:31,10	0/1:34:25,9	0/0:13:13,0	0/0:18:18,0	0/0:28:28,0	./.:0:.,.	0/0:15:15,0	0/0:13:13,0	0/0:17:17,0	./.:0:.,.	0/0:19:19,0	0/0:19:19,0	0/0:21:21,0	0/1:11:5,6	0/1:35:22,13	./.:23:.,.	./.:0:.,.	0/0:31:31,0	0/0:22:22,0	0/0:36:36,0	0/0:23:23,0	0/0:12:12,0	0/0:12:12,0	./.:0:.,.	./.:34:.,.	0/0:12:12,0	0/0:25:25,0	0/0:19:19,0	0/0:16:16,0	./.:17:.,.	0/1:32:18,14	0/0:28:28,0	0/0:31:31,0	1/1:17:0,17	0/1:43:18,25	0/1:28:20,8	0/1:34:22,12	0/1:32:21,11	./.:0:.,.	./.:0:.,.	0/1:48:27,21	0/1:44:31,13	0/0:19:19,0	0/1:32:13,19	./.:0:.,.	1/1:11:0,11	0/0:24:24,0	0/1:36:26,10	0/1:18:10,8	0/0:19:19,0	0/0:10:10,0	./.:12:.,.	./.:0:.,.	./.:0:.,.	./.:0:.,.	0/0:19:19,0	0/1:15:12,3	0/0:10:10,0	0/0:25:25,0	./.:0:.,.	./.:0:.,.	0/1:24:15,9	0/1:37:21,16	0/1:33:12,21	0/1:47:20,27	./.:25:.,.	./.:0:.,.	1/1:21:0,21	./.:0:.,.	0/1:47:18,29	0/0:32:32,0	0/1:14:10,4	./.:0:.,.	./.:0:.,.	./.:0:.,.	./.:0:.,.	0/1:26:18,8	./.:0:.,.	0/0:23:23,0	0/0:16:16,0	0/0:25:25,0	0/1:46:33,13	0/1:42:17,25	0/1:49:19,30	0/1:34:20,14
un	159484	1140_22	T	A	.	PASS	NS=143;AF=0.252;locori=p	GT:DP:AD	./.:0:.,.	1/1:13:0,13	1/1:20:0,20	./.:0:.,.	./.:0:.,.	1/1:32:0,32	1/1:48:0,48	1/1:34:0,34	1/1:11:0,11	1/1:21:0,21	0/1:33:16,17	0/1:29:11,18	0/1:53:25,28	./.:0:.,.	1/1:19:0,19	./.:0:.,.	./.:0:.,.	./.:0:.,.	1/1:21:0,21	./.:0:.,.	1/1:35:0,35	./.:0:.,.	1/1:15:0,15	1/1:35:0,35	0/0:22:22,0	0/1:19:14,5	0/1:15:10,5	0/0:28:28,0	./.:0:.,.	0/0:16:16,0	0/1:20:13,7	0/1:14:6,8	0/0:19:19,0	0/0:20:20,0	0/0:14:14,0	0/0:15:15,0	0/1:20:10,10	0/0:16:16,0	0/0:20:20,0	./.:0:.,.	0/0:15:15,0	0/0:13:13,0	0/0:18:18,0	0/0:14:14,0	0/0:10:10,0	0/0:12:12,0	./.:0:.,.	0/0:22:22,0	0/0:10:10,0	0/0:11:11,0	0/0:29:29,0	0/0:18:18,0	0/0:17:17,0	0/0:10:10,0	0/0:33:33,0	0/0:11:11,0	0/0:11:11,0	0/0:20:20,0	./.:0:.,.	0/0:32:32,0	0/0:26:26,0	0/0:20:20,0	0/0:20:20,0	0/0:18:18,0	0/0:19:19,0	0/0:15:15,0	0/0:15:15,0	0/0:10:10,0	0/0:26:26,0	0/0:26:26,0	0/1:23:11,12	0/1:28:19,9	0/0:21:21,0	0/0:16:16,0	./.:0:.,.	0/1:23:11,12	0/0:28:28,0	./.:12:.,.	./.:0:.,.	0/0:18:18,0	./.:0:.,.	0/0:34:34,0	0/0:16:16,0	0/1:28:21,7	./.:0:.,.	0/0:30:30,0	0/1:16:5,11	./.:0:.,.	./.:0:.,.	0/1:47:28,19	0/1:22:8,14	0/0:14:14,0	0/0:21:21,0	0/0:15:15,0	0/0:27:27,0	0/0:37:37,0	./.:0:.,.	0/0:22:22,0	./.:0:.,.	0/0:27:27,0	0/0:25:25,0	0/0:14:14,0	0/0:30:30,0	./.:0:.,.	0/1:50:25,25	0/1:41:31,10	0/1:34:25,9	0/0:13:13,0	0/0:18:18,0	0/0:28:28,0	./.:0:.,.	0/0:15:15,0	0/0:13:13,0	0/0:17:17,0	./.:0:.,.	0/0:19:19,0	0/0:19:19,0	0/0:21:21,0	0/1:11:5,6	0/1:35:22,13	./.:23:.,.	./.:0:.,.	0/0:31:31,0	0/0:22:22,0	0/0:36:36,0	0/0:23:23,0	0/0:12:12,0	0/0:12:12,0	./.:0:.,.	./.:34:.,.	0/0:12:12,0	0/0:25:25,0	0/0:19:19,0	0/0:16:16,0	./.:17:.,.	0/1:32:18,14	0/0:28:28,0	0/0:31:31,0	1/1:17:0,17	0/1:43:18,25	0/1:28:20,8	0/1:34:22,12	0/1:32:21,11	./.:0:.,.	./.:0:.,.	0/1:48:27,21	0/1:44:31,13	0/0:19:19,0	0/1:32:13,19	./.:0:.,.	1/1:11:0,11	0/0:24:24,0	0/1:36:26,10	0/1:18:10,8	0/0:19:19,0	0/0:10:10,0	./.:12:.,.	./.:0:.,.	./.:0:.,.	./.:0:.,.	0/0:19:19,0	0/1:15:12,3	0/0:10:10,0	0/0:25:25,0	./.:0:.,.	./.:0:.,.	0/1:24:15,9	0/1:37:21,16	0/1:33:12,21	0/1:47:20,27	./.:25:.,.	./.:0:.,.	1/1:21:0,21	./.:0:.,.	0/1:47:18,29	0/0:32:32,0	0/1:14:10,4	./.:0:.,.	./.:0:.,.	./.:0:.,.	./.:0:.,.	0/1:26:18,8	./.:0:.,.	0/0:23:23,0	0/0:16:16,0	0/0:25:25,0	0/1:46:33,13	0/1:42:17,25	0/1:49:19,30	0/1:34:20,14
un	160892	1150_30	T	G	.	PASS	NS=121;AF=0.306;locori=p	GT:DP:AD	0/0:27:27,0	0/0:55:55,0	0/0:44:44,0	0/0:36:36,0	0/0:34:34,0	0/0:37:37,0	0/0:43:43,0	0/0:31:31,0	0/0:31:31,0	0/0:23:23,0	0/0:37:37,0	0/0:30:30,0	0/0:32:32,0	0/0:52:52,0	0/0:34:34,0	0/0:44:44,0	0/0:41:41,0	0/1:28:11,17	0/1:22:12,10	0/1:18:7,11	0/0:32:32,0	0/0:26:26,0	0/0:36:36,0	0/1:26:16,10	0/0:14:14,0	./.:0:.,.	1/1:36:0,36	0/0:35:35,0	0/0:10:10,0	0/0:21:21,0	0/0:15:15,0	./.:0:.,.	1/1:24:0,24	0/0:27:27,0	./.:0:.,.	0/0:22:22,0	./.:0:.,.	0/0:17:17,0	0/0:31:31,0	./.:0:.,.	0/0:37:37,0	0/0:19:19,0	0/0:27:27,0	0/0:23:23,0	./.:0:.,.	./.:0:.,.	./.:0:.,.	./.:0:.,.	./.:0:.,.	./.:0:.,.	./.:0:.,.	./.:0:.,.	./.:0:.,.	./.:0:.,.	./.:0:.,.	./.:0:.,.	./.:0:.,.	./.:0:.,.	./.:0:.,.	./.:0:.,.	./.:0:.,.	./.:0:.,.	./.:0:.,.	0/0:20:20,0	./.:0:.,.	./.:0:.,.	./.:0:.,.	./.:0:.,.	./.:0:.,.	0/0:26:26,0	./.:0:.,.	0/1:20:12,8	./.:0:.,.	0/0:19:19,0	./.:0:.,.	./.:0:.,.	0/0:23:23,0	1/1:35:0,35	1/1:40:0,40	0/0:45:45,0	1/1:38:0,38	0/0:41:41,0	0/0:49:49,0	0/0:52:52,0	0/1:21:15,6	0/0:72:72,0	1/1:13:0,13	1/1:57:0,57	1/1:38:0,38	1/1:51:0,51	0/0:39:39,0	0/1:45:19,26	0/0:26:26,0	./.:0:.,.	1/1:23:0,23	./.:0:.,.	./.:0:.,.	0/0:37:37,0	./.:0:.,.	./.:0:.,.	0/0:16:16,0	./.:0:.,.	0/0:17:17,0	0/0:48:48,0	0/0:29:29,0	0/0:54:54,0	0/0:59:59,0	./.:0:.,.	./.:0:.,.	0/0:50:50,0	0/0:23:23,0	0/0:20:20,0	0/0:36:36,0	0/0:19:19,0	./.:0:.,.	0/1:32:14,18	0/1:11:3,8	./.:0:.,.	./.:0:.,.	0/0:75:75,0	0/0:22:22,0	./.:0:.,.	1/1:46:0,46	./.:0:.,.	0/1:32:15,17	1/1:25:0,25	./.:0:.,.	1/1:24:0,24	0/0:36:36,0	./.:0:.,.	./.:0:.,.	0/0:66:66,0	./.:0:.,.	./.:25:.,.	0/0:21:21,0	./.:0:.,.	0/0:53:53,0	./.:0:.,.	0/0:32:32,0	0/1:42:13,29	./.:0:.,.	0/0:46:46,0	0/0:29:29,0	./.:0:.,.	./.:0:.,.	0/0:24:24,0	1/1:24:0,24	./.:0:.,.	./.:0:.,.	./.:0:.,.	./.:0:.,.	0/0:37:37,0	0/0:48:48,0	0/0:39:39,0	1/1:33:0,33	1/1:15:0,15	0/0:11:11,0	0/0:12:12,0	./.:0:.,.	0/0:57:57,0	0/0:36:36,0	./.:0:.,.	1/1:42:0,42	0/0:50:50,0	1/1:31:0,31	1/1:31:0,31	1/1:22:0,22	1/1:19:0,19	1/1:16:0,16	1/1:43:0,43	1/1:23:0,23	1/1:54:0,54	1/1:29:0,29	1/1:42:0,42	1/1:23:0,23	1/1:29:0,29	1/1:31:0,31	1/1:29:0,29	./.:0:.,.	./.:0:.,.	0/0:56:56,0	./.:0:.,.	0/0:50:50,0	./.:0:.,.	./.:0:.,.	0/0:42:42,0	./.:0:.,.	0/1:17:10,7	0/0:28:28,0	./.:0:.,.
un	160918	1150_56	A	C	.	PASS	NS=122;AF=0.295;locori=p	GT:DP:AD	0/0:27:27,0	0/0:55:55,0	0/0:44:44,0	0/0:36:36,0	0/0:34:34,0	0/0:37:37,0	0/0:43:43,0	0/0:31:31,0	0/0:31:31,0	0/0:23:23,0	0/0:37:37,0	0/0:30:30,0	0/0:32:32,0	0/0:52:52,0	0/0:34:34,0	0/0:44:44,0	0/0:41:41,0	0/1:28:11,17	0/1:22:12,10	0/1:18:7,11	0/0:32:32,0	0/0:26:26,0	0/0:36:36,0	0/1:26:16,10	0/0:14:14,0	./.:0:.,.	1/1:36:0,36	0/0:35:35,0	0/0:10:10,0	0/0:21:21,0	0/0:15:15,0	./.:0:.,.	1/1:24:0,24	0/0:27:27,0	./.:0:.,.	0/0:22:22,0	./.:0:.,.	0/0:17:17,0	0/0:31:31,0	./.:0:.,.	0/0:37:37,0	0/0:19:19,0	0/0:27:27,0	0/0:23:23,0	./.:0:.,.	./.:0:.,.	./.:0:.,.	./.:0:.,.	./.:0:.,.	./.:0:.,.	./.:0:.,.	./.:0:.,.	./.:0:.,.	./.:0:.,.	./.:0:.,.	./.:0:.,.	./.:0:.,.	./.:0:.,.	./.:0:.,.	./.:0:.,.	./.:0:.,.	./.:0:.,.	./.:0:.,.	0/0:20:20,0	./.:0:.,.	./.:0:.,.	./.:0:.,.	./.:0:.,.	./.:0:.,.	0/0:26:26,0	./.:0:.,.	1/1:20:0,20	./.:0:.,.	0/0:19:19,0	./.:0:.,.	./.:0:.,.	0/0:23:23,0	1/1:35:0,35	1/1:40:0,40	0/0:45:45,0	1/1:38:0,38	0/0:41:41,0	0/0:49:49,0	0/0:52:52,0	0/1:21:15,6	0/0:72:72,0	1/1:13:0,13	1/1:57:0,57	1/1:38:0,38	1/1:51:0,51	0/0:39:39,0	0/1:45:19,26	0/0:26:26,0	./.:0:.,.	1/1:23:0,23	./.:0:.,.	./.:0:.,.	0/0:37:37,0	./.:0:.,.	./.:0:.,.	0/0:16:16,0	./.:0:.,.	0/0:17:17,0	0/0:48:48,0	0/0:29:29,0	0/0:54:54,0	0/0:59:59,0	./.:0:.,.	./.:0:.,.	0/0:50:50,0	0/0:23:23,0	0/0:20:20,0	0/0:36:36,0	0/0:19:19,0	./.:0:.,.	0/0:32:32,0	0/0:11:11,0	./.:0:.,.	./.:0:.,.	0/0:75:75,0	0/0:22:22,0	./.:0:.,.	1/1:46:0,46	./.:0:.,.	1/1:32:0,32	0/1:25:15,10	./.:0:.,.	0/0:24:24,0	0/0:36:36,0	./.:0:.,.	./.:0:.,.	0/0:66:66,0	./.:0:.,.	0/0:25:25,0	0/0:21:21,0	./.:0:.,.	0/0:53:53,0	./.:0:.,.	0/0:32:32,0	0/1:42:13,29	./.:0:.,.	0/0:46:46,0	0/0:29:29,0	./.:0:.,.	./.:0:.,.	0/0:24:24,0	1/1:24:0,24	./.:0:.,.	./.:0:.,.	./.:0:.,.	./.:0:.,.	0/0:37:37,0	0/0:48:48,0	0/0:39:39,0	1/1:33:0,33	1/1:15:0,15	0/0:11:11,0	0/0:12:12,0	./.:0:.,.	0/0:57:57,0	0/0:36:36,0	./.:0:.,.	1/1:42:0,42	0/0:50:50,0	1/1:31:0,31	1/1:31:0,31	1/1:22:0,22	1/1:19:0,19	1/1:16:0,16	1/1:43:0,43	1/1:23:0,23	1/1:54:0,54	1/1:29:0,29	1/1:42:0,42	1/1:23:0,23	1/1:29:0,29	1/1:31:0,31	1/1:29:0,29	./.:0:.,.	./.:0:.,.	0/0:56:56,0	./.:0:.,.	0/0:50:50,0	./.:0:.,.	./.:0:.,.	0/0:42:42,0	./.:0:.,.	1/1:17:0,17	0/0:28:28,0	./.:0:.,.
un	161047	1151_45	G	A	.	PASS	NS=168;AF=0.199;locori=p	GT:DP:AD	1/1:42:0,42	1/1:74:0,74	1/1:31:0,31	1/1:38:0,38	1/1:25:0,25	1/1:35:0,35	1/1:51:0,51	1/1:34:0,34	1/1:34:0,34	1/1:38:0,38	0/0:26:26,0	0/1:28:10,18	0/0:31:31,0	0/0:53:53,0	1/1:67:0,67	1/1:44:0,44	1/1:67:0,67	1/1:36:0,36	1/1:38:0,38	1/1:24:0,24	1/1:35:0,35	1/1:63:0,63	1/1:26:0,26	1/1:24:0,24	0/0:25:25,0	0/0:48:48,0	0/0:24:24,0	0/0:34:34,0	0/0:14:14,0	0/0:14:14,0	0/0:33:33,0	./.:0:.,.	./.:0:.,.	0/0:34:34,0	./.:0:.,.	0/0:15:15,0	0/0:19:19,0	./.:0:.,.	0/0:32:32,0	./.:0:.,.	0/0:24:24,0	./.:0:.,.	./.:0:.,.	./.:0:.,.	./.:0:.,.	0/0:26:26,0	0/0:24:24,0	0/0:24:24,0	0/0:34:34,0	0/0:35:35,0	0/0:39:39,0	0/0:31:31,0	0/0:28:28,0	0/0:26:26,0	0/0:38:38,0	0/0:43:43,0	0/0:10:10,0	0/0:20:20,0	./.:0:.,.	0/0:42:42,0	0/0:19:19,0	0/0:16:16,0	0/0:13:13,0	0/0:36:36,0	0/0:34:34,0	0/0:37:37,0	0/0:23:23,0	0/0:39:39,0	0/0:29:29,0	0/0:19:19,0	0/0:31:31,0	0/0:33:33,0	0/0:12:12,0	0/0:30:30,0	0/0:25:25,0	0/0:11:11,0	0/0:14:14,0	0/0:11:11,0	0/0:39:39,0	0/0:35:35,0	0/0:37:37,0	0/0:46:46,0	0/0:43:43,0	0/0:74:74,0	0/0:61:61,0	0/0:59:59,0	0/0:13:13,0	0/0:45:45,0	0/0:51:51,0	0/0:54:54,0	0/0:40:40,0	0/0:60:60,0	0/0:22:22,0	0/0:51:51,0	0/0:52:52,0	0/0:55:55,0	./.:0:.,.	0/0:12:12,0	./.:0:.,.	0/0:55:55,0	0/0:17:17,0	0/0:26:26,0	0/0:61:61,0	0/0:53:53,0	0/0:33:33,0	0/0:48:48,0	0/0:53:53,0	./.:0:.,.	0/0:51:51,0	0/0:45:45,0	0/0:26:26,0	0/0:24:24,0	./.:0:.,.	0/0:17:17,0	./.:0:.,.	0/0:24:24,0	0/0:22:22,0	0/0:29:29,0	./.:0:.,.	0/1:43:18,25	0/0:12:12,0	0/0:14:14,0	0/0:38:38,0	0/0:33:33,0	0/0:41:41,0	0/0:53:53,0	0/0:31:31,0	0/0:27:27,0	0/0:44:44,0	0/0:57:57,0	./.:0:.,.	0/0:33:33,0	0/0:44:44,0	0/0:28:28,0	0/0:16:16,0	0/0:53:53,0	0/0:59:59,0	0/0:48:48,0	0/0:34:34,0	0/0:44:44,0	0/0:52:52,0	0/1:45:20,25	0/0:30:30,0	0/0:29:29,0	0/0:62:62,0	0/0:54:54,0	0/0:52:52,0	0/0:10:10,0	0/0:31:31,0	0/0:27:27,0	0/0:23:23,0	0/0:49:49,0	0/0:57:57,0	0/0:26:26,0	0/0:36:36,0	0/0:26:26,0	0/0:20:20,0	./.:0:.,.	0/0:19:19,0	0/0:33:33,0	0/0:39:39,0	0/0:18:18,0	0/0:33:33,0	0/0:53:53,0	1/1:41:0,41	1/1:47:0,47	1/1:44:0,44	1/1:54:0,54	1/1:21:0,21	1/1:31:0,31	1/1:50:0,50	1/1:34:0,34	1/1:55:0,55	1/1:41:0,41	1/1:48:0,48	0/0:14:14,0	0/0:29:29,0	./.:0:.,.	./.:0:.,.	./.:0:.,.	0/0:48:48,0	0/0:38:38,0	0/0:42:42,0	./.:0:.,.	0/0:25:25,0	0/0:32:32,0	0/0:31:31,0	0/0:25:25,0	0/0:17:17,0	1/1:31:0,31
un	161773	1156_71	G	T	.	PASS	NS=140;AF=0.136;locori=p	GT:DP:AD	0/0:99:99,0	0/0:146:146,0	0/0:141:141,0	0/0:163:163,0	0/0:103:103,0	0/0:133:133,0	./.:0:.,.	0/0:128:128,0	0/0:164:164,0	0/0:171:171,0	0/0:40:40,0	0/0:35:35,0	./.:0:.,.	./.:0:.,.	0/0:139:139,0	./.:0:.,.	0/0:110:110,0	0/0:156:156,0	0/0:109:109,0	0/0:99:99,0	0/0:159:159,0	0/0:135:135,0	0/0:124:124,0	0/0:151:151,0	0/0:75:75,0	0/0:74:74,0	0/0:77:77,0	0/0:108:108,0	0/1:61:33,28	0/0:93:93,0	0/0:41:41,0	0/0:34:34,0	0/0:183:183,0	0/0:218:218,0	./.:0:.,.	0/0:114:114,0	./.:0:.,.	0/1:58:40,18	0/0:96:96,0	0/0:47:47,0	0/0:48:48,0	0/0:53:53,0	0/0:142:142,0	0/0:80:80,0	0/0:95:95,0	0/0:47:47,0	./.:0:.,.	0/0:89:89,0	./.:0:.,.	0/0:53:53,0	./.:0:.,.	0/0:123:123,0	0/0:147:147,0	0/0:38:38,0	0/0:53:53,0	0/0:75:75,0	./.:0:.,.	0/0:64:64,0	0/0:15:15,0	./.:0:.,.	0/0:124:124,0	0/0:81:81,0	0/0:81:81,0	0/0:152:152,0	0/0:173:173,0	0/0:145:145,0	0/0:68:68,0	0/0:102:102,0	0/0:142:142,0	0/0:89:89,0	0/0:33:33,0	0/0:29:29,0	0/0:60:60,0	./.:0:.,.	0/0:15:15,0	0/0:80:80,0	0/0:112:112,0	./.:0:.,.	./.:0:.,.	./.:0:.,.	./.:0:.,.	./.:0:.,.	0/0:48:48,0	0/0:60:60,0	./.:0:.,.	./.:0:.,.	0/0:19:19,0	./.:0:.,.	./.:0:.,.	0/0:58:58,0	0/0:105:105,0	0/0:69:69,0	./.:0:.,.	0/0:86:86,0	./.:0:.,.	./.:0:.,.	0/0:19:19,0	0/1:126:60,66	1/1:155:0,155	./.:0:.,.	0/0:105:105,0	0/0:109:109,0	./.:0:.,.	./.:0:.,.	./.:0:.,.	./.:0:.,.	0/0:42:42,0	1/1:33:0,33	./.:0:.,.	1/1:126:0,126	./.:0:.,.	./.:0:.,.	1/1:37:0,37	1/1:37:0,37	./.:0:.,.	./.:0:.,.	1/1:12:0,12	0/0:52:52,0	0/0:80:80,0	0/0:91:91,0	0/0:33:33,0	0/0:32:32,0	1/1:62:0,62	0/0:88:88,0	0/0:131:131,0	1/1:39:0,39	1/1:32:0,32	0/0:90:90,0	./.:0:.,.	0/1:52:23,29	0/0:26:26,0	0/0:88:88,0	1/1:50:0,50	0/0:43:43,0	0/0:45:45,0	./.:0:.,.	0/0:68:68,0	./.:0:.,.	0/0:63:63,0	0/0:76:76,0	./.:0:.,.	./.:0:.,.	./.:0:.,.	./.:0:.,.	0/0:182:182,0	0/0:141:141,0	1/1:167:0,167	0/0:149:149,0	0/0:76:76,0	0/0:173:173,0	0/0:84:84,0	0/1:106:54,52	0/0:93:93,0	0/0:76:76,0	0/0:163:163,0	0/0:83:83,0	0/0:110:110,0	0/0:55:55,0	0/0:25:25,0	0/0:90:90,0	./.:0:.,.	0/0:66:66,0	0/0:24:24,0	0/1:86:48,38	0/0:48:48,0	./.:0:.,.	./.:0:.,.	0/0:77:77,0	0/0:55:55,0	./.:0:.,.	0/0:51:51,0	./.:0:.,.	./.:0:.,.	./.:0:.,.	./.:0:.,.	0/0:48:48,0	0/0:25:25,0	0/1:37:14,23	0/0:19:19,0	./.:0:.,.	0/1:77:47,30	0/0:66:66,0	0/0:34:34,0	0/1:129:66,63	1/1:101:0,101	0/1:127:50,77	1/1:170:0,170	0/1:118:46,72	0/0:149:149,0	0/1:93:60,33
un	162428	1161_26	A	C	.	PASS	NS=62;AF=0.290;locori=p	GT:DP:AD	0/0:18:18,0	0/0:16:16,0	./.:0:.,.	0/0:17:17,0	./.:0:.,.	./.:0:.,.	./.:0:.,.	./.:0:.,.	./.:0:.,.	./.:0:.,.	0/0:23:23,0	./.:0:.,.	./.:0:.,.	./.:0:.,.	0/0:30:30,0	0/0:33:33,0	0/0:16:16,0	0/0:35:35,0	0/0:23:23,0	0/0:14:14,0	0/0:28:28,0	0/0:23:23,0	0/0:26:26,0	0/0:50:50,0	0/1:13:9,4	0/0:12:12,0	./.:0:.,.	1/1:40:0,40	0/1:12:6,6	1/1:13:0,13	./.:0:.,.	./.:0:.,.	./.:0:.,.	0/1:36:16,20	./.:0:.,.	./.:0:.,.	./.:0:.,.	./.:0:.,.	1/1:12:0,12	./.:0:.,.	1/1:11:0,11	./.:0:.,.	./.:0:.,.	1/1:13:0,13	./.:0:.,.	./.:0:.,.	./.:0:.,.	./.:0:.,.	./.:0:.,.	./.:0:.,.	./.:0:.,.	./.:0:.,.	./.:0:.,.	./.:0:.,.	./.:0:.,.	./.:0:.,.	./.:0:.,.	./.:0:.,.	./.:0:.,.	./.:0:.,.	./.:0:.,.	./.:0:.,.	./.:0:.,.	./.:0:.,.	./.:0:.,.	./.:0:.,.	./.:0:.,.	./.:0:.,.	./.:0:.,.	./.:0:.,.	./.:0:.,.	./.:0:.,.	0/0:11:11,0	0/1:18:5,13	./.:0:.,.	./.:0:.,.	./.:0:.,.	0/0:26:26,0	./.:0:.,.	./.:0:.,.	./.:0:.,.	./.:0:.,.	./.:0:.,.	./.:0:.,.	./.:0:.,.	./.:0:.,.	./.:0:.,.	./.:0:.,.	./.:0:.,.	./.:0:.,.	./.:0:.,.	./.:0:.,.	./.:0:.,.	0/0:19:19,0	./.:0:.,.	./.:0:.,.	./.:0:.,.	./.:0:.,.	1/1:19:0,19	./.:0:.,.	./.:0:.,.	./.:0:.,.	./.:0:.,.	./.:0:.,.	./.:0:.,.	./.:0:.,.	./.:0:.,.	./.:0:.,.	0/1:19:6,13	./.:0:.,.	./.:0:.,.	./.:0:.,.	./.:0:.,.	0/0:11:11,0	./.:0:.,.	./.:0:.,.	0/0:10:10,0	./.:0:.,.	./.:0:.,.	./.:0:.,.	0/0:20:20,0	1/1:17:0,17	./.:0:.,.	./.:0:.,.	0/0:40:40,0	./.:0:.,.	./.:0:.,.	0/0:25:25,0	./.:0:.,.	1/1:11:0,11	./.:0:.,.	./.:0:.,.	1/1:15:0,15	1/1:24:0,24	./.:0:.,.	0/0:23:23,0	./.:0:.,.	./.:0:.,.	0/0:28:28,0	./.:0:.,.	0/0:41:41,0	0/0:11:11,0	0/0:26:26,0	./.:0:.,.	1/1:22:0,22	./.:0:.,.	./.:0:.,.	./.:0:.,.	0/0:29:29,0	0/1:26:9,17	1/1:10:0,10	0/0:14:14,0	./.:0:.,.	0/0:15:15,0	./.:0:.,.	0/0:11:11,0	./.:0:.,.	./.:0:.,.	0/0:10:10,0	0/0:12:12,0	./.:0:.,.	./.:0:.,.	./.:0:.,.	./.:0:.,.	0/0:15:15,0	./.:0:.,.	0/0:21:21,0	./.:0:.,.	0/0:13:13,0	0/0:18:18,0	./.:0:.,.	./.:0:.,.	./.:0:.,.	./.:0:.,.	./.:0:.,.	./.:0:.,.	./.:0:.,.	./.:0:.,.	./.:0:.,.	./.:0:.,.	./.:0:.,.	0/0:11:11,0	./.:0:.,.	1/1:20:0,20	0/0:18:18,0	0/0:17:17,0	./.:0:.,.	1/1:20:0,20	./.:0:.,.	1/1:11:0,11
un	162539	1161_137	G	A	.	PASS	NS=62;AF=0.290;locori=p	GT:DP:AD	0/0:18:18,0	0/0:16:16,0	./.:0:.,.	0/0:17:17,0	./.:0:.,.	./.:0:.,.	./.:0:.,.	./.:0:.,.	./.:0:.,.	./.:0:.,.	0/0:23:23,0	./.:0:.,.	./.:0:.,.	./.:0:.,.	0/0:30:30,0	0/0:33:33,0	0/0:16:16,0	0/0:35:35,0	0/0:23:23,0	0/0:14:14,0	0/0:28:28,0	0/0:23:23,0	0/0:26:26,0	0/0:50:50,0	0/1:13:9,4	0/0:12:12,0	./.:0:.,.	1/1:40:0,40	0/1:12:6,6	1/1:13:0,13	./.:0:.,.	./.:0:.,.	./.:0:.,.	0/1:36:16,20	./.:0:.,.	./.:0:.,.	./.:0:.,.	./.:0:.,.	1/1:12:0,12	./.:0:.,.	1/1:11:0,11	./.:0:.,.	./.:0:.,.	1/1:13:0,13	./.:0:.,.	./.:0:.,.	./.:0:.,.	./.:0:.,.	./.:0:.,.	./.:0:.,.	./.:0:.,.	./.:0:.,.	./.:0:.,.	./.:0:.,.	./.:0:.,.	./.:0:.,.	./.:0:.,.	./.:0:.,.	./.:0:.,.	./.:0:.,.	./.:0:.,.	./.:0:.,.	./.:0:.,.	./.:0:.,.	./.:0:.,.	./.:0:.,.	./.:0:.,.	./.:0:.,.	./.:0:.,.	./.:0:.,.	./.:0:.,.	./.:0:.,.	0/0:11:11,0	0/1:18:5,13	./.:0:.,.	./.:0:.,.	./.:0:.,.	0/0:26:26,0	./.:0:.,.	./.:0:.,.	./.:0:.,.	./.:0:.,.	./.:0:.,.	./.:0:.,.	./.:0:.,.	./.:0:.,.	./.:0:.,.	./.:0:.,.	./.:0:.,.	./.:0:.,.	./.:0:.,.	./.:0:.,.	./.:0:.,.	0/0:19:19,0	./.:0:.,.	./.:0:.,.	./.:0:.,.	./.:0:.,.	1/1:19:0,19	./.:0:.,.	./.:0:.,.	./.:0:.,.	./.:0:.,.	./.:0:.,.	./.:0:.,.	./.:0:.,.	./.:0:.,.	./.:0:.,.	0/1:19:6,13	./.:0:.,.	./.:0:.,.	./.:0:.,.	./.:0:.,.	0/0:11:11,0	./.:0:.,.	./.:0:.,.	0/0:10:10,0	./.:0:.,.	./.:0:.,.	./.:0:.,.	0/0:20:20,0	1/1:17:0,17	./.:0:.,.	./.:0:.,.	0/0:40:40,0	./.:0:.,.	./.:0:.,.	0/0:25:25,0	./.:0:.,.	1/1:11:0,11	./.:0:.,.	./.:0:.,.	1/1:15:0,15	1/1:24:0,24	./.:0:.,.	0/0:23:23,0	./.:0:.,.	./.:0:.,.	0/0:28:28,0	./.:0:.,.	0/0:41:41,0	0/0:11:11,0	0/0:26:26,0	./.:0:.,.	1/1:22:0,22	./.:0:.,.	./.:0:.,.	./.:0:.,.	0/0:29:29,0	0/1:26:9,17	1/1:10:0,10	0/0:14:14,0	./.:0:.,.	0/0:15:15,0	./.:0:.,.	0/0:11:11,0	./.:0:.,.	./.:0:.,.	0/0:10:10,0	0/0:12:12,0	./.:0:.,.	./.:0:.,.	./.:0:.,.	./.:0:.,.	0/0:15:15,0	./.:0:.,.	0/0:21:21,0	./.:0:.,.	0/0:13:13,0	0/0:18:18,0	./.:0:.,.	./.:0:.,.	./.:0:.,.	./.:0:.,.	./.:0:.,.	./.:0:.,.	./.:0:.,.	./.:0:.,.	./.:0:.,.	./.:0:.,.	./.:0:.,.	0/0:11:11,0	./.:0:.,.	1/1:20:0,20	0/0:18:18,0	0/0:17:17,0	./.:0:.,.	1/1:20:0,20	./.:0:.,.	1/1:11:0,11
un	165792	1185_30	C	T	.	PASS	NS=128;AF=0.242;locori=p	GT:DP:AD	0/0:53:53,0	0/0:60:60,0	0/0:18:18,0	0/0:28:28,0	0/0:12:12,0	0/0:36:36,0	0/0:38:38,0	0/0:30:30,0	0/0:34:34,0	0/0:27:27,0	0/0:22:22,0	0/0:15:15,0	./.:0:.,.	./.:0:.,.	0/0:41:41,0	0/0:35:35,0	0/0:56:56,0	0/0:41:41,0	0/0:24:24,0	0/0:32:32,0	0/0:34:34,0	0/0:33:33,0	0/0:29:29,0	0/0:29:29,0	./.:0:.,.	0/1:24:15,9	0/0:17:17,0	1/1:23:0,23	0/1:13:7,6	0/0:20:20,0	0/0:16:16,0	1/1:11:0,11	0/0:31:31,0	0/0:20:20,0	1/1:25:0,25	0/0:24:24,0	0/1:21:11,10	0/1:17:6,11	0/0:15:15,0	./.:0:.,.	0/1:23:16,7	./.:0:.,.	0/0:15:15,0	0/0:10:10,0	0/0:19:19,0	./.:0:.,.	./.:0:.,.	0/0:19:19,0	0/0:18:18,0	./.:0:.,.	1/1:15:0,15	1/1:21:0,21	0/0:20:20,0	0/1:26:14,12	1/1:17:0,17	1/1:32:0,32	0/0:42:42,0	0/1:28:15,13	./.:0:.,.	./.:29:.,.	0/1:20:8,12	1/1:26:0,26	1/1:22:0,22	0/1:40:18,22	1/1:34:0,34	1/1:23:0,23	1/1:40:0,40	1/1:22:0,22	0/1:30:21,9	0/0:24:24,0	0/0:16:16,0	0/0:25:25,0	./.:0:.,.	./.:0:.,.	./.:0:.,.	./.:0:.,.	./.:0:.,.	0/0:15:15,0	./.:0:.,.	./.:0:.,.	./.:0:.,.	./.:0:.,.	./.:0:.,.	./.:0:.,.	./.:0:.,.	./.:0:.,.	0/0:15:15,0	./.:0:.,.	./.:0:.,.	./.:0:.,.	./.:0:.,.	./.:0:.,.	0/0:10:10,0	./.:0:.,.	0/0:31:31,0	0/0:38:38,0	./.:0:.,.	0/0:18:18,0	0/0:24:24,0	0/0:19:19,0	0/0:43:43,0	0/0:16:16,0	0/0:28:28,0	0/0:38:38,0	0/0:15:15,0	0/0:54:54,0	0/0:63:63,0	./.:0:.,.	./.:0:.,.	./.:0:.,.	0/0:26:26,0	./.:0:.,.	./.:0:.,.	./.:0:.,.	./.:0:.,.	1/1:10:0,10	0/0:21:21,0	./.:0:.,.	./.:0:.,.	0/0:16:16,0	0/0:13:13,0	0/0:16:16,0	0/0:18:18,0	0/0:25:25,0	0/0:11:11,0	0/0:26:26,0	1/1:34:0,34	0/0:12:12,0	./.:0:.,.	0/0:32:32,0	1/1:11:0,11	1/1:20:0,20	0/0:21:21,0	./.:0:.,.	0/0:23:23,0	./.:0:.,.	./.:0:.,.	./.:0:.,.	0/0:25:25,0	0/0:18:18,0	1/1:15:0,15	./.:0:.,.	0/0:39:39,0	0/0:24:24,0	0/0:21:21,0	0/0:16:16,0	1/1:18:0,18	1/1:10:0,10	0/0:15:15,0	./.:0:.,.	./.:0:.,.	./.:0:.,.	./.:0:.,.	./.:0:.,.	./.:0:.,.	0/0:20:20,0	./.:0:.,.	./.:0:.,.	./.:0:.,.	0/0:17:17,0	1/1:10:0,10	0/0:31:31,0	./.:0:.,.	1/1:17:0,17	0/0:33:33,0	0/0:29:29,0	0/0:46:46,0	0/0:21:21,0	0/0:18:18,0	0/0:20:20,0	0/0:25:25,0	0/0:29:29,0	0/0:35:35,0	0/0:38:38,0	0/0:13:13,0	./.:0:.,.	1/1:10:0,10	0/1:24:14,10	0/0:14:14,0	./.:0:.,.	1/1:50:0,50	./.:0:.,.	./.:0:.,.	./.:0:.,.	./.:0:.,.	0/1:36:18,18	./.:0:.,.	0/1:24:13,11	0/0:11:11,0	0/1:15:8,7
un	165849	1185_87	T	G	.	PASS	NS=128;AF=0.473;locori=p	GT:DP:AD	1/1:53:0,53	1/1:60:0,60	1/1:18:0,18	1/1:28:0,28	1/1:12:0,12	1/1:36:0,36	1/1:38:0,38	1/1:30:0,30	1/1:34:0,34	1/1:27:0,27	1/1:22:0,22	1/1:15:0,15	./.:0:.,.	./.:0:.,.	1/1:41:0,41	1/1:35:0,35	1/1:56:0,56	1/1:41:0,41	1/1:24:0,24	1/1:32:0,32	1/1:34:0,34	1/1:33:0,33	1/1:29:0,29	1/1:29:0,29	./.:0:.,.	0/1:24:9,15	1/1:17:0,17	0/0:23:23,0	0/1:13:6,7	1/1:20:0,20	0/1:16:5,11	0/0:11:11,0	1/1:31:0,31	1/1:20:0,20	0/0:25:25,0	1/1:24:0,24	0/1:21:10,11	0/1:17:11,6	0/1:15:4,11	./.:0:.,.	0/1:23:7,16	./.:0:.,.	0/0:15:15,0	1/1:10:0,10	./.:19:.,.	./.:0:.,.	./.:0:.,.	0/0:19:19,0	0/0:18:18,0	./.:0:.,.	0/0:15:15,0	0/0:21:21,0	0/0:20:20,0	0/0:26:26,0	0/0:17:17,0	0/0:32:32,0	0/0:42:42,0	0/0:28:28,0	./.:0:.,.	0/0:29:29,0	0/0:20:20,0	0/0:26:26,0	0/0:22:22,0	0/0:40:40,0	0/0:34:34,0	0/0:23:23,0	0/0:40:40,0	0/0:22:22,0	0/0:30:30,0	1/1:24:0,24	1/1:16:0,16	0/0:25:25,0	./.:0:.,.	./.:0:.,.	./.:0:.,.	./.:0:.,.	./.:0:.,.	1/1:15:0,15	./.:0:.,.	./.:0:.,.	./.:0:.,.	./.:0:.,.	./.:0:.,.	./.:0:.,.	./.:0:.,.	./.:0:.,.	1/1:15:0,15	./.:0:.,.	./.:0:.,.	./.:0:.,.	./.:0:.,.	./.:0:.,.	1/1:10:0,10	./.:0:.,.	0/0:31:31,0	0/0:38:38,0	./.:0:.,.	1/1:18:0,18	0/0:24:24,0	0/0:19:19,0	0/0:43:43,0	0/0:16:16,0	0/0:28:28,0	1/1:38:0,38	1/1:15:0,15	0/1:54:32,22	1/1:63:0,63	./.:0:.,.	./.:0:.,.	./.:0:.,.	0/0:26:26,0	./.:0:.,.	./.:0:.,.	./.:0:.,.	./.:0:.,.	0/0:10:10,0	0/1:21:8,13	./.:0:.,.	./.:0:.,.	1/1:16:0,16	0/0:13:13,0	1/1:16:0,16	0/0:18:18,0	0/1:25:11,14	1/1:11:0,11	0/1:26:10,16	0/0:34:34,0	1/1:12:0,12	./.:0:.,.	0/0:32:32,0	0/0:11:11,0	0/0:20:20,0	1/1:21:0,21	./.:0:.,.	0/1:23:13,10	./.:0:.,.	./.:0:.,.	./.:0:.,.	0/0:25:25,0	0/0:18:18,0	0/0:15:15,0	./.:0:.,.	0/1:39:18,21	0/0:24:24,0	1/1:21:0,21	1/1:16:0,16	0/0:18:18,0	0/0:10:10,0	1/1:15:0,15	./.:0:.,.	./.:0:.,.	./.:0:.,.	./.:0:.,.	./.:0:.,.	./.:0:.,.	1/1:20:0,20	./.:0:.,.	./.:0:.,.	./.:0:.,.	1/1:17:0,17	0/0:10:10,0	1/1:31:0,31	./.:0:.,.	0/0:17:17,0	0/0:33:33,0	0/0:29:29,0	0/0:46:46,0	0/1:21:14,7	0/0:18:18,0	0/0:20:20,0	1/1:25:0,25	0/1:29:20,9	0/1:35:20,15	0/0:38:38,0	1/1:13:0,13	./.:0:.,.	0/0:10:10,0	0/0:24:24,0	1/1:14:0,14	./.:0:.,.	0/0:50:50,0	./.:0:.,.	./.:0:.,.	./.:0:.,.	./.:0:.,.	0/1:36:18,18	./.:0:.,.	0/1:24:11,13	0/1:11:8,3	0/0:15:15,0
un	169301	1210_39	A	G	.	PASS	NS=172;AF=0.186;locori=p	GT:DP:AD	0/0:80:80,0	0/0:117:117,0	0/0:141:141,0	0/0:92:92,0	0/0:47:47,0	0/0:77:77,0	0/0:100:100,0	0/0:77:77,0	0/0:95:95,0	0/0:41:41,0	0/0:59:59,0	0/0:44:44,0	0/0:51:51,0	0/0:54:54,0	0/0:93:93,0	0/0:91:91,0	0/0:99:99,0	0/0:112:112,0	0/0:89:89,0	0/0:49:49,0	0/0:72:72,0	0/0:88:88,0	0/0:49:49,0	0/0:94:94,0	0/0:14:14,0	0/0:47:47,0	0/1:11:5,6	0/1:86:41,45	0/0:21:21,0	0/0:56:56,0	0/1:37:23,14	0/0:13:13,0	0/0:46:46,0	0/0:66:66,0	0/0:10:10,0	0/1:21:8,13	0/0:40:40,0	0/0:36:36,0	0/0:28:28,0	./.:0:.,.	0/0:49:49,0	0/0:36:36,0	0/0:43:43,0	0/0:35:35,0	0/0:33:33,0	1/1:29:0,29	0/0:10:10,0	0/1:68:31,37	0/0:23:23,0	./.:0:.,.	0/0:87:87,0	0/0:32:32,0	0/1:91:58,33	./.:0:.,.	0/1:87:54,33	1/1:54:0,54	1/1:33:0,33	0/1:91:38,53	./.:0:.,.	0/1:154:76,78	0/1:29:9,20	0/1:64:21,43	1/1:31:0,31	1/1:80:0,80	0/1:118:55,63	1/1:69:0,69	0/0:79:79,0	1/1:30:0,30	0/1:59:22,37	0/0:61:61,0	0/0:28:28,0	0/0:55:55,0	./.:0:.,.	0/0:67:67,0	0/1:23:11,12	0/1:24:13,11	0/0:38:38,0	0/0:33:33,0	0/0:27:27,0	0/0:35:35,0	0/0:23:23,0	0/0:52:52,0	0/0:50:50,0	0/0:67:67,0	0/0:58:58,0	0/0:31:31,0	0/0:11:11,0	0/0:51:51,0	0/0:61:61,0	0/0:69:69,0	0/0:61:61,0	1/1:76:0,76	0/0:32:32,0	0/1:52:27,25	0/0:94:94,0	0/0:98:98,0	./.:0:.,.	0/1:91:26,65	1/1:110:0,110	0/0:38:38,0	0/1:110:52,58	0/0:59:59,0	0/0:90:90,0	0/0:43:43,0	0/0:30:30,0	0/0:64:64,0	0/0:84:84,0	./.:0:.,.	0/1:60:31,29	0/0:80:80,0	0/0:34:34,0	0/0:19:19,0	0/0:31:31,0	./.:0:.,.	./.:0:.,.	0/0:26:26,0	./.:0:.,.	0/1:32:16,16	0/0:11:11,0	0/0:68:68,0	./.:0:.,.	0/1:40:25,15	0/0:34:34,0	0/1:45:21,24	0/1:72:26,46	0/0:35:35,0	./.:0:.,.	0/0:33:33,0	0/0:34:34,0	0/1:35:14,21	./.:0:.,.	0/0:36:36,0	0/0:35:35,0	0/0:70:70,0	0/0:13:13,0	0/0:49:49,0	0/0:129:129,0	0/0:46:46,0	0/0:103:103,0	0/0:77:77,0	0/0:105:105,0	0/1:83:30,53	0/1:84:46,38	0/0:83:83,0	./.:0:.,.	0/0:113:113,0	0/1:90:48,42	0/0:66:66,0	0/1:86:43,43	1/1:92:0,92	0/1:42:22,20	1/1:58:0,58	0/1:50:28,22	0/1:21:11,10	./.:0:.,.	1/1:43:0,43	1/1:48:0,48	0/0:20:20,0	./.:0:.,.	0/0:49:49,0	0/0:28:28,0	0/0:23:23,0	0/0:26:26,0	0/0:81:81,0	0/0:74:74,0	0/0:74:74,0	0/0:51:51,0	0/0:97:97,0	0/0:78:78,0	0/0:66:66,0	0/0:79:79,0	0/0:112:112,0	0/0:65:65,0	0/0:113:113,0	0/0:98:98,0	0/1:37:18,19	0/0:10:10,0	0/0:29:29,0	./.:0:.,.	./.:0:.,.	0/0:67:67,0	0/1:17:9,8	0/0:38:38,0	0/0:56:56,0	1/1:43:0,43	1/1:85:0,85	0/0:57:57,0	0/1:73:36,37	0/0:78:78,0	0/0:48:48,0
un	169309	1210_47	T	C	.	PASS	NS=171;AF=0.494;locori=p	GT:DP:AD	1/1:80:0,80	1/1:117:0,117	1/1:141:0,141	1/1:92:0,92	1/1:47:0,47	1/1:77:0,77	1/1:100:0,100	1/1:77:0,77	1/1:95:0,95	1/1:41:0,41	1/1:59:0,59	1/1:44:0,44	1/1:51:0,51	1/1:54:0,54	1/1:93:0,93	1/1:91:0,91	1/1:99:0,99	1/1:112:0,112	1/1:89:0,89	1/1:49:0,49	1/1:72:0,72	1/1:88:0,88	1/1:49:0,49	1/1:94:0,94	0/0:14:14,0	0/0:47:47,0	0/0:11:11,0	0/0:86:86,0	0/0:21:21,0	0/0:56:56,0	0/0:37:37,0	0/1:13:4,9	0/0:46:46,0	0/0:66:66,0	0/0:10:10,0	0/1:21:13,8	0/0:40:40,0	0/0:36:36,0	0/0:28:28,0	./.:0:.,.	1/1:49:0,49	0/0:36:36,0	1/1:43:0,43	0/0:35:35,0	0/1:33:16,17	0/0:29:29,0	0/0:10:10,0	0/0:68:68,0	0/0:23:23,0	./.:0:.,.	0/0:87:87,0	0/0:32:32,0	0/0:91:91,0	./.:0:.,.	0/0:87:87,0	0/0:54:54,0	0/0:33:33,0	0/0:91:91,0	./.:0:.,.	0/0:154:154,0	0/0:29:29,0	0/0:64:64,0	0/0:31:31,0	0/0:80:80,0	0/0:118:118,0	0/0:69:69,0	0/0:79:79,0	0/0:30:30,0	0/0:59:59,0	1/1:61:0,61	1/1:28:0,28	0/1:55:28,27	./.:0:.,.	1/1:67:0,67	0/0:23:23,0	0/1:24:11,13	1/1:38:0,38	0/1:33:17,16	1/1:27:0,27	1/1:35:0,35	1/1:23:0,23	1/1:52:0,52	1/1:50:0,50	1/1:67:0,67	1/1:58:0,58	1/1:31:0,31	./.:11:.,.	1/1:51:0,51	1/1:61:0,61	1/1:69:0,69	0/1:61:36,25	0/0:76:76,0	0/1:32:10,22	0/0:52:52,0	0/0:94:94,0	0/0:98:98,0	./.:0:.,.	0/0:91:91,0	0/0:110:110,0	0/0:38:38,0	0/0:110:110,0	0/0:59:59,0	0/0:90:90,0	1/1:43:0,43	1/1:30:0,30	1/1:64:0,64	1/1:84:0,84	./.:0:.,.	0/1:60:29,31	0/0:80:80,0	0/0:34:34,0	0/0:19:19,0	0/0:31:31,0	./.:0:.,.	./.:0:.,.	0/1:26:12,14	./.:0:.,.	0/1:32:16,16	1/1:11:0,11	0/1:68:29,39	./.:0:.,.	0/1:40:15,25	1/1:34:0,34	0/0:45:45,0	0/1:72:46,26	0/1:35:22,13	./.:0:.,.	0/1:33:11,22	0/0:34:34,0	0/0:35:35,0	./.:0:.,.	1/1:36:0,36	1/1:35:0,35	0/1:70:41,29	0/1:13:8,5	1/1:49:0,49	1/1:129:0,129	1/1:46:0,46	1/1:103:0,103	0/1:77:43,34	1/1:105:0,105	0/1:83:53,30	0/0:84:84,0	0/0:83:83,0	./.:0:.,.	1/1:113:0,113	0/0:90:90,0	0/1:66:34,32	0/1:86:43,43	0/0:92:92,0	0/0:42:42,0	0/0:58:58,0	0/0:50:50,0	0/0:21:21,0	./.:0:.,.	0/0:43:43,0	0/0:48:48,0	1/1:20:0,20	./.:0:.,.	0/0:49:49,0	1/1:28:0,28	0/1:23:6,17	0/0:26:26,0	1/1:81:0,81	1/1:74:0,74	1/1:74:0,74	1/1:51:0,51	1/1:97:0,97	1/1:78:0,78	1/1:66:0,66	1/1:79:0,79	1/1:112:0,112	1/1:65:0,65	1/1:113:0,113	1/1:98:0,98	0/0:37:37,0	0/0:10:10,0	0/1:29:18,11	./.:0:.,.	./.:0:.,.	0/0:67:67,0	0/0:17:17,0	0/1:38:22,16	1/1:56:0,56	0/0:43:43,0	0/0:85:85,0	0/1:57:28,29	0/0:73:73,0	0/1:78:51,27	1/1:48:0,48
un	169348	1210_86	T	C	.	PASS	NS=172;AF=0.108;locori=p	GT:DP:AD	1/1:80:0,80	1/1:117:0,117	1/1:141:0,141	1/1:92:0,92	1/1:47:0,47	1/1:77:0,77	1/1:100:0,100	0/1:77:39,38	1/1:95:0,95	1/1:41:0,41	0/0:59:59,0	0/0:44:44,0	0/0:51:51,0	0/0:54:54,0	0/1:93:43,50	1/1:91:0,91	1/1:99:0,99	0/1:112:66,46	0/1:89:39,50	0/1:49:20,29	1/1:72:0,72	0/1:88:46,42	1/1:49:0,49	0/1:94:45,49	0/0:14:14,0	0/0:47:47,0	0/0:11:11,0	0/0:86:86,0	0/0:21:21,0	0/0:56:56,0	0/0:37:37,0	0/0:13:13,0	0/0:46:46,0	0/0:66:66,0	0/0:10:10,0	0/0:21:21,0	0/0:40:40,0	0/0:36:36,0	0/0:28:28,0	./.:0:.,.	0/0:49:49,0	0/0:36:36,0	0/0:43:43,0	0/0:35:35,0	0/0:33:33,0	0/0:29:29,0	0/0:10:10,0	0/0:68:68,0	0/0:23:23,0	./.:0:.,.	0/0:87:87,0	0/0:32:32,0	0/0:91:91,0	./.:0:.,.	0/0:87:87,0	0/0:54:54,0	0/0:33:33,0	0/0:91:91,0	./.:0:.,.	0/0:154:154,0	0/0:29:29,0	0/0:64:64,0	0/0:31:31,0	0/0:80:80,0	0/0:118:118,0	0/0:69:69,0	0/0:79:79,0	0/0:30:30,0	0/0:59:59,0	0/0:61:61,0	0/0:28:28,0	0/0:55:55,0	./.:0:.,.	0/0:67:67,0	0/0:23:23,0	0/0:24:24,0	0/0:38:38,0	0/0:33:33,0	0/0:27:27,0	0/0:35:35,0	0/0:23:23,0	0/0:52:52,0	0/0:50:50,0	0/0:67:67,0	0/0:58:58,0	0/0:31:31,0	0/0:11:11,0	0/1:51:27,24	0/1:61:31,30	0/0:69:69,0	0/0:61:61,0	0/0:76:76,0	0/0:32:32,0	0/0:52:52,0	0/0:94:94,0	0/0:98:98,0	./.:0:.,.	0/0:91:91,0	0/0:110:110,0	0/0:38:38,0	0/0:110:110,0	0/0:59:59,0	0/0:90:90,0	0/0:43:43,0	0/0:30:30,0	0/0:64:64,0	0/0:84:84,0	./.:0:.,.	0/0:60:60,0	0/0:80:80,0	0/0:34:34,0	0/0:19:19,0	0/0:31:31,0	./.:0:.,.	./.:0:.,.	0/0:26:26,0	./.:0:.,.	0/0:32:32,0	0/0:11:11,0	0/0:68:68,0	./.:0:.,.	0/0:40:40,0	0/0:34:34,0	0/0:45:45,0	0/0:72:72,0	0/0:35:35,0	./.:0:.,.	0/0:33:33,0	0/0:34:34,0	0/0:35:35,0	./.:0:.,.	0/0:36:36,0	0/0:35:35,0	0/0:70:70,0	0/0:13:13,0	0/0:49:49,0	0/0:129:129,0	0/0:46:46,0	0/0:103:103,0	0/0:77:77,0	0/0:105:105,0	0/0:83:83,0	0/0:84:84,0	0/0:83:83,0	./.:0:.,.	0/0:113:113,0	0/0:90:90,0	0/0:66:66,0	0/0:86:86,0	0/0:92:92,0	0/0:42:42,0	0/1:58:26,32	0/0:50:50,0	0/0:21:21,0	./.:0:.,.	0/0:43:43,0	0/0:48:48,0	0/0:20:20,0	./.:0:.,.	0/0:49:49,0	0/0:28:28,0	0/0:23:23,0	0/0:26:26,0	0/0:81:81,0	0/0:74:74,0	0/0:74:74,0	0/0:51:51,0	0/0:97:97,0	0/0:78:78,0	0/0:66:66,0	0/1:79:40,39	0/0:112:112,0	0/0:65:65,0	0/0:113:113,0	0/0:98:98,0	0/0:37:37,0	0/0:10:10,0	0/0:29:29,0	./.:0:.,.	./.:0:.,.	0/0:67:67,0	0/0:17:17,0	0/0:38:38,0	0/0:56:56,0	0/0:43:43,0	0/0:85:85,0	0/0:57:57,0	0/0:73:73,0	0/0:78:78,0	0/0:48:48,0
un	170610	1219_88	A	G	.	PASS	NS=135;AF=0.456;locori=p	GT:DP:AD	1/1:32:0,32	1/1:48:0,48	1/1:35:0,35	1/1:33:0,33	1/1:16:0,16	1/1:22:0,22	1/1:56:0,56	1/1:46:0,46	1/1:25:0,25	1/1:17:0,17	0/1:25:17,8	0/0:38:38,0	0/1:35:19,16	./.:0:.,.	1/1:17:0,17	1/1:26:0,26	./.:0:.,.	./.:0:.,.	1/1:16:0,16	./.:12:.,.	./.:0:.,.	1/1:42:0,42	1/1:21:0,21	1/1:22:0,22	1/1:13:0,13	0/1:33:21,12	./.:0:.,.	1/1:29:0,29	./.:0:.,.	0/1:15:5,10	./.:0:.,.	0/1:15:9,6	0/1:22:14,8	1/1:22:0,22	0/1:17:9,8	0/0:25:25,0	0/0:35:35,0	0/0:16:16,0	0/0:36:36,0	0/0:15:15,0	1/1:13:0,13	./.:0:.,.	0/0:22:22,0	0/0:24:24,0	0/0:19:19,0	0/0:12:12,0	0/0:18:18,0	0/0:34:34,0	0/0:20:20,0	0/0:16:16,0	0/0:36:36,0	0/0:50:50,0	0/0:30:30,0	0/0:13:13,0	0/0:53:53,0	0/0:56:56,0	0/0:26:26,0	./.:0:.,.	0/0:10:10,0	1/1:13:0,13	0/0:27:27,0	0/0:23:23,0	./.:0:.,.	0/0:54:54,0	0/0:53:53,0	0/0:26:26,0	0/0:41:41,0	0/0:44:44,0	0/0:34:34,0	0/1:26:13,13	./.:0:.,.	./.:0:.,.	0/0:11:11,0	1/1:29:0,29	1/1:25:0,25	./.:0:.,.	./.:0:.,.	0/0:24:24,0	0/1:26:12,14	0/0:30:30,0	0/0:21:21,0	./.:0:.,.	1/1:12:0,12	1/1:31:0,31	0/1:35:15,20	0/0:30:30,0	./.:0:.,.	0/1:31:17,14	0/1:32:17,15	1/1:51:0,51	1/1:34:0,34	1/1:30:0,30	1/1:21:0,21	0/0:43:43,0	0/0:33:33,0	0/0:78:78,0	0/0:12:12,0	./.:0:.,.	1/1:26:0,26	0/0:40:40,0	0/0:37:37,0	0/0:35:35,0	0/0:56:56,0	0/1:46:19,27	0/0:33:33,0	0/0:38:38,0	0/0:42:42,0	./.:0:.,.	0/0:10:10,0	./.:0:.,.	./.:0:.,.	./.:0:.,.	1/1:16:0,16	./.:0:.,.	./.:0:.,.	0/0:11:11,0	./.:0:.,.	0/1:23:13,10	0/0:23:23,0	1/1:25:0,25	1/1:16:0,16	1/1:12:0,12	1/1:15:0,15	1/1:16:0,16	1/1:20:0,20	./.:0:.,.	./.:0:.,.	1/1:10:0,10	0/0:35:35,0	./.:0:.,.	./.:0:.,.	1/1:21:0,21	./.:0:.,.	./.:0:.,.	./.:0:.,.	0/0:32:32,0	0/0:46:46,0	0/1:32:17,15	0/1:25:10,15	1/1:34:0,34	./.:0:.,.	1/1:18:0,18	1/1:13:0,13	./.:0:.,.	0/0:40:40,0	1/1:41:0,41	./.:0:.,.	./.:0:.,.	0/1:18:9,9	0/1:37:27,10	0/0:16:16,0	./.:0:.,.	./.:0:.,.	0/0:35:35,0	1/1:28:0,28	0/0:16:16,0	0/0:25:25,0	./.:0:.,.	./.:0:.,.	./.:0:.,.	./.:0:.,.	1/1:29:0,29	0/0:12:12,0	0/0:18:18,0	./.:0:.,.	./.:0:.,.	1/1:16:0,16	./.:0:.,.	./.:0:.,.	1/1:13:0,13	1/1:25:0,25	1/1:17:0,17	./.:0:.,.	1/1:34:0,34	1/1:22:0,22	./.:0:.,.	1/1:12:0,12	./.:0:.,.	./.:0:.,.	./.:0:.,.	./.:0:.,.	./.:0:.,.	0/0:19:19,0	0/0:21:21,0	0/0:13:13,0	./.:0:.,.	./.:0:.,.	0/0:32:32,0	0/1:35:18,17	0/0:33:33,0
un	171606	1226_104	C	A	.	PASS	NS=126;AF=0.103;locori=p	GT:DP:AD	0/0:34:34,0	0/0:38:38,0	0/0:40:40,0	./.:0:.,.	./.:0:.,.	0/0:26:26,0	0/0:40:40,0	0/0:28:28,0	0/0:30:30,0	0/0:11:11,0	0/0:33:33,0	0/0:10:10,0	0/0:11:11,0	./.:0:.,.	0/0:43:43,0	0/0:35:35,0	0/0:29:29,0	0/0:41:41,0	0/0:29:29,0	0/0:27:27,0	0/0:26:26,0	0/0:27:27,0	0/0:20:20,0	0/0:46:46,0	./.:0:.,.	./.:0:.,.	./.:0:.,.	./.:0:.,.	0/0:18:18,0	0/0:10:10,0	./.:0:.,.	./.:0:.,.	0/0:27:27,0	0/0:24:24,0	./.:0:.,.	0/0:19:19,0	./.:0:.,.	0/0:10:10,0	0/0:25:25,0	0/0:15:15,0	0/0:33:33,0	0/0:17:17,0	0/0:14:14,0	0/0:10:10,0	0/0:13:13,0	./.:0:.,.	1/1:10:0,10	./.:0:.,.	1/1:10:0,10	0/1:13:5,8	1/1:25:0,25	1/1:15:0,15	1/1:14:0,14	0/0:17:17,0	0/0:17:17,0	0/0:31:31,0	0/1:39:27,12	./.:0:.,.	./.:0:.,.	0/1:30:12,18	0/0:31:31,0	0/1:28:12,16	./.:0:.,.	1/1:32:0,32	1/1:38:0,38	./.:0:.,.	1/1:18:0,18	1/1:10:0,10	1/1:20:0,20	0/0:11:11,0	0/0:24:24,0	0/0:31:31,0	./.:0:.,.	0/0:24:24,0	./.:0:.,.	./.:0:.,.	./.:0:.,.	./.:0:.,.	0/0:17:17,0	0/0:32:32,0	0/0:38:38,0	0/0:23:23,0	0/0:40:40,0	./.:0:.,.	0/0:29:29,0	0/0:43:43,0	./.:0:.,.	./.:0:.,.	./.:0:.,.	./.:0:.,.	0/0:13:13,0	0/0:60:60,0	0/0:15:15,0	0/0:10:10,0	./.:0:.,.	./.:0:.,.	./.:0:.,.	0/0:14:14,0	./.:0:.,.	0/0:18:18,0	0/0:14:14,0	0/0:16:16,0	1/1:26:0,26	0/0:47:47,0	0/0:39:39,0	0/0:21:21,0	0/0:48:48,0	./.:0:.,.	0/0:13:13,0	0/0:20:20,0	./.:0:.,.	./.:0:.,.	./.:0:.,.	./.:0:.,.	./.:0:.,.	./.:0:.,.	./.:0:.,.	./.:0:.,.	./.:0:.,.	0/0:21:21,0	0/0:13:13,0	./.:0:.,.	./.:0:.,.	./.:0:.,.	0/0:29:29,0	./.:0:.,.	0/0:12:12,0	0/0:30:30,0	0/0:16:16,0	./.:0:.,.	0/0:13:13,0	./.:0:.,.	0/0:21:21,0	0/0:22:22,0	0/0:15:15,0	./.:0:.,.	0/0:31:31,0	0/0:26:26,0	./.:0:.,.	0/0:16:16,0	0/0:10:10,0	0/0:19:19,0	0/0:11:11,0	0/0:24:24,0	0/0:18:18,0	0/0:17:17,0	0/0:37:37,0	0/0:27:27,0	./.:0:.,.	./.:0:.,.	0/0:11:11,0	0/0:41:41,0	0/0:11:11,0	0/0:16:16,0	0/0:40:40,0	./.:0:.,.	./.:0:.,.	./.:0:.,.	./.:0:.,.	0/0:14:14,0	0/0:27:27,0	0/0:10:10,0	./.:0:.,.	./.:0:.,.	0/0:19:19,0	0/0:27:27,0	0/0:38:38,0	0/0:29:29,0	0/0:29:29,0	0/0:35:35,0	0/0:21:21,0	0/0:36:36,0	0/0:44:44,0	0/0:41:41,0	0/0:33:33,0	0/0:20:20,0	./.:0:.,.	0/0:12:12,0	0/0:21:21,0	./.:0:.,.	0/0:25:25,0	0/0:39:39,0	0/0:29:29,0	./.:0:.,.	0/0:19:19,0	./.:0:.,.	0/0:16:16,0	./.:0:.,.	./.:0:.,.	./.:0:.,.
un	171829	1228_47	C	T	.	PASS	NS=143;AF=0.168;locori=p	GT:DP:AD	0/0:23:23,0	0/0:37:37,0	0/0:39:39,0	0/0:24:24,0	0/0:19:19,0	0/0:23:23,0	0/0:21:21,0	0/0:46:46,0	0/0:30:30,0	0/0:46:46,0	0/0:27:27,0	0/0:37:37,0	0/0:55:55,0	0/0:26:26,0	0/0:44:44,0	0/0:49:49,0	0/0:43:43,0	0/0:44:44,0	0/0:24:24,0	0/0:23:23,0	0/0:34:34,0	0/0:26:26,0	0/0:49:49,0	0/0:20:20,0	1/1:26:0,26	1/1:46:0,46	0/0:17:17,0	0/1:35:19,16	./.:0:.,.	0/0:16:16,0	./.:0:.,.	0/0:15:15,0	0/1:25:9,16	0/0:53:53,0	0/0:18:18,0	1/1:16:0,16	0/1:21:11,10	0/0:21:21,0	0/1:23:8,15	./.:0:.,.	0/0:24:24,0	0/1:17:10,7	./.:0:.,.	0/0:19:19,0	0/0:29:29,0	./.:0:.,.	./.:0:.,.	./.:0:.,.	./.:0:.,.	./.:0:.,.	./.:0:.,.	./.:0:.,.	./.:0:.,.	./.:0:.,.	./.:0:.,.	./.:0:.,.	./.:0:.,.	./.:0:.,.	./.:0:.,.	./.:0:.,.	./.:0:.,.	./.:0:.,.	./.:0:.,.	./.:0:.,.	./.:0:.,.	./.:0:.,.	./.:0:.,.	./.:0:.,.	./.:0:.,.	0/0:27:27,0	1/1:32:0,32	1/1:27:0,27	1/1:16:0,16	0/0:34:34,0	0/0:14:14,0	0/0:19:19,0	0/0:27:27,0	0/0:29:29,0	0/0:27:27,0	0/0:29:29,0	0/0:34:34,0	0/0:35:35,0	0/0:34:34,0	0/0:60:60,0	0/0:34:34,0	0/0:29:29,0	./.:0:.,.	0/0:32:32,0	0/0:48:48,0	0/0:39:39,0	0/1:28:18,10	0/0:31:31,0	0/0:23:23,0	1/1:34:0,34	./.:0:.,.	0/0:10:10,0	./.:0:.,.	0/1:29:22,7	0/0:31:31,0	./.:0:.,.	./.:0:.,.	./.:0:.,.	./.:0:.,.	0/0:26:26,0	0/0:24:24,0	0/0:26:26,0	0/0:47:47,0	0/0:28:28,0	0/0:25:25,0	0/0:36:36,0	0/1:20:14,6	0/1:23:13,10	0/0:24:24,0	./.:0:.,.	./.:0:.,.	0/0:30:30,0	0/0:27:27,0	0/1:35:16,19	0/0:21:21,0	0/0:19:19,0	0/0:34:34,0	0/0:24:24,0	1/1:41:0,41	0/0:27:27,0	0/1:52:30,22	./.:0:.,.	0/0:30:30,0	1/1:14:0,14	0/1:39:15,24	0/0:52:52,0	0/0:10:10,0	0/0:29:29,0	0/0:31:31,0	0/1:26:16,10	0/1:18:8,10	0/0:34:34,0	0/0:35:35,0	0/0:49:49,0	0/0:44:44,0	0/0:54:54,0	0/1:36:19,17	0/0:47:47,0	./.:0:.,.	./.:0:.,.	0/0:29:29,0	0/0:21:21,0	0/0:28:28,0	0/0:17:17,0	0/1:26:15,11	0/1:27:14,13	0/0:21:21,0	0/0:37:37,0	0/0:24:24,0	0/0:32:32,0	0/1:36:20,16	0/0:28:28,0	0/0:20:20,0	./.:0:.,.	1/1:34:0,34	0/1:53:32,21	0/0:28:28,0	0/0:33:33,0	./.:0:.,.	1/1:46:0,46	0/0:16:16,0	0/0:24:24,0	./.:0:.,.	0/0:17:17,0	0/0:26:26,0	0/0:28:28,0	0/0:28:28,0	0/0:34:34,0	0/0:26:26,0	0/0:39:39,0	0/0:19:19,0	0/0:19:19,0	0/0:33:33,0	0/0:12:12,0	0/1:19:9,10	./.:0:.,.	1/1:52:0,52	0/1:21:8,13	0/1:39:18,21	0/1:22:12,10	./.:0:.,.	./.:0:.,.	./.:0:.,.	0/1:20:13,7	0/0:27:27,0	0/0:23:23,0
un	171836	1228_54	G	T	.	PASS	NS=143;AF=0.451;locori=p	GT:DP:AD	0/0:23:23,0	0/1:37:20,17	0/0:39:39,0	0/1:24:11,13	0/1:19:12,7	1/1:23:0,23	0/1:21:8,13	1/1:46:0,46	0/1:30:13,17	0/1:46:15,31	1/1:27:0,27	1/1:37:0,37	1/1:55:0,55	1/1:26:0,26	1/1:44:0,44	1/1:49:0,49	1/1:43:0,43	1/1:44:0,44	0/0:24:24,0	0/0:23:23,0	1/1:34:0,34	1/1:26:0,26	0/1:49:30,19	0/1:20:11,9	1/1:26:0,26	1/1:46:0,46	0/1:17:7,10	0/1:35:19,16	./.:0:.,.	0/0:16:16,0	./.:0:.,.	0/0:15:15,0	1/1:25:0,25	0/0:53:53,0	1/1:18:0,18	1/1:16:0,16	0/1:21:11,10	0/0:21:21,0	0/1:23:8,15	./.:0:.,.	0/0:24:24,0	0/1:17:10,7	./.:0:.,.	0/0:19:19,0	0/0:29:29,0	./.:0:.,.	./.:0:.,.	./.:0:.,.	./.:0:.,.	./.:0:.,.	./.:0:.,.	./.:0:.,.	./.:0:.,.	./.:0:.,.	./.:0:.,.	./.:0:.,.	./.:0:.,.	./.:0:.,.	./.:0:.,.	./.:0:.,.	./.:0:.,.	./.:0:.,.	./.:0:.,.	./.:0:.,.	./.:0:.,.	./.:0:.,.	./.:0:.,.	./.:0:.,.	./.:0:.,.	0/0:27:27,0	1/1:32:0,32	1/1:27:0,27	1/1:16:0,16	0/0:34:34,0	0/0:14:14,0	0/0:19:19,0	0/0:27:27,0	0/0:29:29,0	0/1:27:13,14	0/0:29:29,0	0/0:34:34,0	0/0:35:35,0	0/1:34:14,20	0/1:60:25,35	0/1:34:9,25	0/1:29:13,16	./.:0:.,.	0/1:32:13,19	0/1:48:15,33	1/1:39:0,39	0/1:28:18,10	0/1:31:19,12	0/1:23:8,15	1/1:34:0,34	./.:0:.,.	0/0:10:10,0	./.:0:.,.	0/1:29:22,7	0/0:31:31,0	./.:0:.,.	./.:0:.,.	./.:0:.,.	./.:0:.,.	0/1:26:11,15	0/1:24:12,12	0/1:26:10,16	0/1:47:22,25	0/0:28:28,0	0/0:25:25,0	0/0:36:36,0	0/1:20:14,6	0/1:23:13,10	0/0:24:24,0	./.:0:.,.	./.:0:.,.	0/0:30:30,0	0/0:27:27,0	0/1:35:16,19	0/0:21:21,0	0/1:19:9,10	0/0:34:34,0	0/0:24:24,0	1/1:41:0,41	0/0:27:27,0	0/1:52:30,22	./.:0:.,.	0/0:30:30,0	1/1:14:0,14	0/1:39:15,24	0/0:52:52,0	0/0:10:10,0	0/0:29:29,0	0/0:31:31,0	0/1:26:16,10	0/1:18:8,10	1/1:34:0,34	1/1:35:0,35	1/1:49:0,49	0/0:44:44,0	0/0:54:54,0	0/1:36:19,17	0/0:47:47,0	./.:0:.,.	./.:0:.,.	0/1:29:16,13	0/0:21:21,0	0/1:28:9,19	0/0:17:17,0	1/1:26:0,26	0/1:27:14,13	0/0:21:21,0	0/0:37:37,0	0/0:24:24,0	0/0:32:32,0	0/1:36:20,16	0/0:28:28,0	0/0:20:20,0	./.:0:.,.	1/1:34:0,34	0/1:53:32,21	0/0:28:28,0	0/0:33:33,0	./.:0:.,.	1/1:46:0,46	1/1:16:0,16	1/1:24:0,24	./.:0:.,.	1/1:17:0,17	1/1:26:0,26	1/1:28:0,28	1/1:28:0,28	1/1:34:0,34	1/1:26:0,26	1/1:39:0,39	1/1:19:0,19	0/0:19:19,0	0/0:33:33,0	0/0:12:12,0	0/1:19:9,10	./.:0:.,.	1/1:52:0,52	0/1:21:8,13	0/1:39:18,21	0/1:22:12,10	./.:0:.,.	./.:0:.,.	./.:0:.,.	0/1:20:13,7	0/0:27:27,0	0/0:23:23,0
un	172019	1229_97	C	T	.	PASS	NS=111;AF=0.248;locori=p	GT:DP:AD	0/0:28:28,0	0/0:59:59,0	0/0:31:31,0	0/0:39:39,0	0/0:10:10,0	0/0:35:35,0	0/0:34:34,0	0/0:35:35,0	0/0:34:34,0	0/0:51:51,0	0/0:18:18,0	0/0:41:41,0	./.:0:.,.	0/0:42:42,0	0/0:79:79,0	0/0:46:46,0	0/0:51:51,0	0/0:37:37,0	0/0:31:31,0	0/0:14:14,0	0/0:23:23,0	0/0:36:36,0	0/0:37:37,0	0/0:32:32,0	./.:0:.,.	1/1:16:0,16	1/1:27:0,27	0/1:38:16,22	./.:0:.,.	0/1:20:6,14	0/0:27:27,0	./.:0:.,.	./.:0:.,.	0/0:21:21,0	0/1:24:18,6	./.:0:.,.	1/1:38:0,38	1/1:11:0,11	1/1:51:0,51	./.:0:.,.	./.:0:.,.	1/1:38:0,38	./.:26:.,.	1/1:26:0,26	1/1:15:0,15	./.:0:.,.	./.:0:.,.	./.:0:.,.	./.:0:.,.	./.:0:.,.	./.:0:.,.	1/1:20:0,20	./.:0:.,.	./.:0:.,.	./.:0:.,.	./.:0:.,.	1/1:17:0,17	./.:0:.,.	./.:0:.,.	1/1:48:0,48	1/1:15:0,15	1/1:24:0,24	1/1:23:0,23	1/1:37:0,37	./.:0:.,.	./.:0:.,.	./.:0:.,.	./.:0:.,.	1/1:35:0,35	./.:0:.,.	1/1:56:0,56	0/1:42:20,22	./.:0:.,.	./.:0:.,.	./.:0:.,.	./.:0:.,.	./.:0:.,.	./.:0:.,.	./.:0:.,.	0/0:24:24,0	0/0:44:44,0	0/0:52:52,0	0/0:69:69,0	./.:0:.,.	0/0:40:40,0	./.:0:.,.	0/0:11:11,0	./.:0:.,.	./.:0:.,.	0/0:66:66,0	0/0:27:27,0	0/0:27:27,0	0/0:48:48,0	0/0:48:48,0	./.:0:.,.	./.:0:.,.	./.:0:.,.	0/0:42:42,0	0/0:56:56,0	./.:0:.,.	./.:0:.,.	./.:0:.,.	0/0:11:11,0	0/0:26:26,0	0/0:34:34,0	0/0:57:57,0	./.:0:.,.	./.:0:.,.	./.:0:.,.	1/1:23:0,23	0/0:32:32,0	./.:0:.,.	0/0:12:12,0	0/0:15:15,0	./.:0:.,.	0/0:28:28,0	./.:0:.,.	0/0:47:47,0	0/0:14:14,0	./.:0:.,.	1/1:25:0,25	0/1:23:12,11	0/0:29:29,0	0/0:29:29,0	1/1:26:0,26	1/1:29:0,29	./.:0:.,.	./.:0:.,.	./.:0:.,.	0/0:25:25,0	./.:0:.,.	./.:0:.,.	./.:0:.,.	./.:0:.,.	./.:0:.,.	./.:0:.,.	0/0:48:48,0	0/0:53:53,0	./.:0:.,.	0/0:41:41,0	0/0:46:46,0	0/0:30:30,0	0/0:23:23,0	./.:0:.,.	0/0:20:20,0	./.:0:.,.	0/0:51:51,0	./.:0:.,.	0/0:36:36,0	./.:0:.,.	./.:0:.,.	./.:0:.,.	0/0:32:32,0	0/0:22:22,0	./.:0:.,.	./.:0:.,.	./.:0:.,.	./.:0:.,.	0/0:23:23,0	0/0:20:20,0	0/1:28:20,8	0/0:16:16,0	0/0:11:11,0	./.:0:.,.	0/0:51:51,0	0/0:58:58,0	./.:0:.,.	0/0:31:31,0	0/0:16:16,0	0/0:31:31,0	1/1:14:0,14	0/0:36:36,0	0/0:43:43,0	0/0:49:49,0	0/0:42:42,0	0/0:32:32,0	0/0:33:33,0	1/1:13:0,13	0/0:17:17,0	./.:0:.,.	0/0:72:72,0	1/1:26:0,26	0/0:29:29,0	./.:0:.,.	./.:0:.,.	./.:0:.,.	./.:0:.,.	./.:0:.,.	./.:0:.,.	0/1:24:12,12
[truncated: 78,314,787 more chars]
