# Supplementary material for: Genomic, Habitat, and Leaf Shape Analyses Reveal a Possible Cryptic Species and Vulnerability to Climate Change in a Threatened Daisy
Source: Life (Basel). 2021 Jun 11;11(6):553. doi: 10.3390/life11060553 (PMC8231295; doi:10.3390/life11060553)
Supplement: Supplementary file 1 [file life-11-00553-s001.zip › Supplementary_files/genetic_RDA_covariates.xlsx]

## Sheet: env_var
Population	Latitude	Longitude	evaporation	mean.max.temp	mean.min.temp	precipitation	aridity.index	soil.depth	total_N	total_P	organic.carbon	elevation
CLE	-33.6998	136.502	1102.37	22.1553	10.8602	337.147	22.4687	0.8703	0.0489	0.0167	0.491	109.209
COUL	-34.3895	135.435	1018.87	20.7901	10.5714	515.618	19.7576	0.7893	0.052	0.0134	0.6294	58.7837
CUM	-34.321	135.964	1040.69	20.6958	9.95942	468.581	20.4195	0.6915	0.0559	0.0119	0.5242	81.5161
FIN	-35.3179	138.884	1014.46	21.1204	10.3918	456.403	20.4184	0.8784	0.0544	0.0172	0.4425	24.5968
MAN	-34.8747	139.215	1161.85	21.8673	9.34737	370.237	24.5288	0.8793	0.0516	0.018	0.4426	40.8936
MEL	-32.6948	138.105	1232.24	22.0845	9.35412	495.059	26.7654	0.5936	0.0615	0.0133	0.7816	192.137
MIN	-34.6748	137.72	1064.86	21.7393	11.1304	401.024	21.2785	0.7621	0.0599	0.0236	0.6645	60.5402
MON	-35.225	139.005	1076.65	21.6832	10.01	409.007	22.34	0.8474	0.0578	0.0213	0.5679	56.7186
MOO	-34.5438	137.783	1066.48	21.7617	11.0931	406.384	21.6067	0.7684	0.0582	0.0256	0.5765	43.3088
PET	-32.789	138.883	1381.22	21.9701	7.74773	324.516	28.6383	0.7437	0.0596	0.0177	0.5322	111.121
QUO	-32.4904	138.048	1189.89	21.7669	9.42347	461.444	27.0548	0.6621	0.0611	0.0239	0.9206	279.725
ROB	-33.8545	139.041	1272.92	21.5951	8.33998	381.057	26.3012	0.7456	0.063	0.0201	0.5524	147.435
TAN	-34.3888	138.803	1135.93	21.6308	9.84704	569.889	24.3802	0.6788	0.0677	0.0144	0.6179	106.576
TAR	-34.6534	138.821	1316.94	22.1195	8.44435	404.929	27.6602	0.7851	0.0527	0.0145	0.5737	59.0362
VIC	-35.4763	138.768	976.434	20.2418	10.8645	481.011	17.8678	0.8084	0.0522	0.0133	1.0218	12.6715
